# Supplementary material for: Molecular mechanisms of NMDA excitotoxicity in the retina
Source: Sci Rep. 2023 Oct 27;13:18471. doi: 10.1038/s41598-023-45855-0 (PMC10611720; doi:10.1038/s41598-023-45855-0)
Supplement: Supplementary file 1 — Supplementary Information 1. [file 41598_2023_45855_MOESM1_ESM.xlsx]

## Sheet: title page 
Title: Molecular Mechanisms of NMDA Excitotoxicity in the Retina
Galina Dvoriantchikova1, Michelle Fleishaker1, Dmitry Ivanov1,2*
1Bascom Palmer Eye Institute, Department of Ophthalmology, University of Miami Miller School of Medicine, Miami, FL, USA
2Department of Microbiology and Immunology, University of Miami Miller School of Medicine, Miami, FL, USA
*corresponding author
Correspondence: Dr. D. Ivanov, Bascom Palmer Eye Institute, Department of Ophthalmology, University of Miami Miller School of Medicine, 1638 NW 10th Ave, Miami, FL 33136, USA, E-mail: divanov@med.miami.edu.

## Sheet: data
gene id	PBS_1	PBS_2	PBS_3	PBS_4	NMDA_1	NMDA_2	NMDA_3	NMDA_4	gene	baseMean	log2FoldChange	lfcSE	stat	pvalue	padj
ENSMUSG00000000001.5	1219.2	1481.26	1331.45	1373.16	1636.22	2660.24	2133.36	2139.9	Gnai3	1746.85	0.664269	0.178064	-3.7305	0.000191101	0.00163487
ENSMUSG00000000028.16	146.988	185.581	151.612	141.745	134.484	161.191	134.671	137.137	Cdc45	149.176	-0.148077	0.182908	0.809571	0.418187	0.639676
ENSMUSG00000000031.17	30.7648	5.08441	15.9592	12.1812	0	3.52974	10.6882	19.2848	H19	12.1866	-0.909791	0.892248	1.01966	0.307889	0.536267
ENSMUSG00000000037.18	34.1832	26.2694	21.6589	34.3289	31.8968	48.2397	35.271	55.7118	Scml2	35.945	0.561915	0.331811	-1.69348	0.090364	0.235089
ENSMUSG00000000049.12	18.231	13.5584	13.6793	16.6108	14.6553	5.88289	5.34409	16.4278	Apoh	13.0487	-0.509556	0.515778	0.987936	0.323184	0.551451
ENSMUSG00000000056.8	2920.38	3195.55	3265.93	3338.77	2153.46	1937.83	2319.33	2272.75	Narf	2675.5	-0.550549	0.119787	4.59606	4.30562e-06	6.05354e-05
ENSMUSG00000000058.7	1286.43	1634.64	1929.92	2142.79	1337.08	2180.2	2478.59	2482.75	Cav2	1934.05	0.277744	0.246171	-1.12825	0.259212	0.480992
ENSMUSG00000000078.8	1324.03	1943.94	1411.25	1544.8	1835.36	3590.92	2540.58	2459.17	Klf6	2081.26	0.743617	0.231489	-3.21232	0.00131666	0.00836336
ENSMUSG00000000085.17	1187.29	1439.73	1266.48	1181.58	1110.35	1356.6	920.252	1009.95	Scmh1	1184.03	-0.207879	0.168107	1.23658	0.216242	0.426636
ENSMUSG00000000088.8	4998.72	4171.76	5536.7	5210.25	5649.18	3982.72	5759.86	5426.18	Cox5a	5091.92	0.0640526	0.172722	-0.370843	0.710755	0.853995
ENSMUSG00000000093.7	1504.06	2428.65	2657.21	2270.14	1237.08	3396.78	1824.47	2474.17	Tbx2	2224.07	0.0115015	0.307553	-0.037397	0.970168	0.987632
ENSMUSG00000000120.7	925.224	2011.73	2503.31	1864.84	878.454	3869.77	3465.11	3716.98	Ngfr	2404.43	0.707554	0.420733	-1.68172	0.0926241	0.239136
ENSMUSG00000000125.6	4.55775	8.47401	4.55977	15.5034	6.8966	11.7658	18.1699	7.14254	Wnt3	9.63372	0.386606	0.628017	-0.615597	0.53816	0.735533
ENSMUSG00000000126.12	55.8325	112.704	77.5161	112.953	45.69	120.011	111.157	99.2812	Wnt9a	91.8932	0.0607747	0.353666	-0.171842	0.863562	0.937937
ENSMUSG00000000127.16	997.009	1125.35	1141.08	1102.96	1874.15	1304.83	1470.69	1239.23	Fer	1281.91	0.431553	0.171271	-2.51971	0.011745	0.0500768
ENSMUSG00000000131.16	1636.23	1449.9	1252.8	1354.33	2013.81	1684.86	1206.69	1337.08	Xpo6	1491.96	0.132832	0.199904	-0.664478	0.506384	0.712987
ENSMUSG00000000134.18	1053.98	1493.12	1385.03	1313.36	1263.8	1617.8	1193.87	1419.22	Tfe3	1342.52	0.066346	0.171693	-0.386423	0.699183	0.846831
ENSMUSG00000000142.16	957.128	955.021	1112.58	915.807	753.453	878.904	674.424	869.247	Axin2	889.571	-0.310729	0.150301	2.06737	0.0386989	0.125852
ENSMUSG00000000148.18	622.133	740.629	580.231	708.726	745.695	841.254	707.557	632.829	Brat1	697.382	0.14058	0.157807	-0.890834	0.373018	0.59882
ENSMUSG00000000149.11	1597.49	1804.12	1774.89	1846.01	1562.08	3042.63	3211.8	3308.42	Gna12	2268.43	0.663622	0.23972	-2.76832	0.00563455	0.0278642
ENSMUSG00000000154.17	123.059	14.4058	9.11954	28.792	0	40.0037	16.0323	17.1421	Slc22a18	31.0693	-1.2643	1.28383	0.984788	0.324728	0.553029
ENSMUSG00000000159.17	1.13944	1.6948	3.41983	0	2.58622	0	1.06882	3.57127	Igsf5	1.68505	0.269618	1.35861	-0.198451	0.842693	0.927375
ENSMUSG00000000167.15	150.406	181.344	123.114	112.953	259.484	156.485	150.703	136.422	Pih1d2	158.864	0.306513	0.272924	-1.12307	0.261409	0.483235
ENSMUSG00000000168.11	2793.9	3143.01	3281.89	3375.31	2639.67	2936.74	3135.91	3249.85	Dlat	3069.54	-0.0742204	0.131314	0.565211	0.57193	0.761134
ENSMUSG00000000171.6	3071.93	2493.05	2838.46	2827.15	3353.47	2767.31	3559.16	3136.29	Sdhd	3005.85	0.190867	0.138625	-1.37686	0.168555	0.360842
ENSMUSG00000000182.10	4.55775	5.08441	7.9796	5.53692	8.62075	1.17658	3.20645	3.57127	Fgf23	4.96672	-0.444533	0.769557	0.577647	0.563502	0.75483
ENSMUSG00000000184.13	246.119	202.529	210.889	359.9	319.83	642.412	637.015	871.389	Ccnd2	436.26	1.27808	0.312946	-4.08403	4.42621e-05	0.000467612
ENSMUSG00000000194.14	2470.3	3259.95	2729.02	2503.8	3325.88	3569.74	2666.7	3049.86	Gpr107	2946.91	0.201817	0.159979	-1.26153	0.20712	0.414665
ENSMUSG00000000197.9	1652.19	2689.65	2957.01	3087.39	846.557	2122.55	1432.22	1527.07	Nalcn	2039.33	-0.80935	0.294669	2.74664	0.00602097	0.0293667
ENSMUSG00000000202.10	29.6254	21.185	53.5773	37.6511	12.9311	14.1189	12.8258	23.5704	Btbd17	25.6856	-1.13704	0.425495	2.67228	0.0075338	0.0349926
ENSMUSG00000000204.17	0	1.6948	0	5.53692	201.725	16.4721	39.5462	28.5701	Slfn4	36.6932	5.30336	1.3064	-4.05953	4.91708e-05	0.000512461
ENSMUSG00000000214.12	82.0396	133.042	229.128	347.719	14.6553	34.1208	12.8258	28.5701	Th	110.263	-3.1358	0.469107	6.68461	2.31546e-11	1.07369e-09
ENSMUSG00000000215.12	5.69719	2.5422	0	3.32215	0	2.35316	0	2.14276	Ins2	2.00718	-1.35599	1.43539	0.944682	0.344821	0.573643
ENSMUSG00000000216.9	0	2.5422	3.41983	2.21477	0	9.41263	7.48172	3.57127	Scnn1g	3.5803	1.28852	1.156	-1.11464	0.265006	0.487151
ENSMUSG00000000223.14	293.975	300.827	455.977	449.598	125.863	229.433	113.295	192.134	Drp2	270.138	-1.18342	0.281738	4.20044	2.66394e-05	0.00029952
ENSMUSG00000000244.18	5.69719	3.3896	4.55977	12.1812	31.8968	5.88289	13.8946	12.8566	Tspan32	11.2948	1.34581	0.672796	-2.00032	0.0454654	0.141941
ENSMUSG00000000247.12	1494.94	1574.47	2059.88	1968.93	764.66	1907.23	1730.42	2259.9	Lhx2	1720.05	-0.0913906	0.301176	0.303446	0.76155	0.883266
ENSMUSG00000000248.17	0	0.847401	1.13994	4.42954	0.862075	1.17658	5.34409	2.14276	Clec2g	1.9928	0.569477	1.27663	-0.446079	0.655541	0.819551
ENSMUSG00000000253.14	1001.57	866.044	679.406	817.25	356.899	598.879	576.093	572.117	Gmpr	683.532	-0.678008	0.215104	3.15199	0.00162161	0.00996957
ENSMUSG00000000263.16	213.075	395.736	263.327	274.631	233.622	421.215	193.456	231.418	Glra1	278.31	-0.0908174	0.294359	0.308527	0.757682	0.88173
ENSMUSG00000000266.12	590.229	867.739	777.441	790.673	375.865	803.603	557.923	596.402	Mid2	669.984	-0.376271	0.245444	1.53303	0.125269	0.293513
ENSMUSG00000000275.17	806.723	920.278	696.505	645.605	2643.12	2151.96	1328.54	2032.77	Trim25	1403.19	1.40982	0.231738	-6.08366	1.17472e-09	3.80205e-08
ENSMUSG00000000276.12	7977.21	8712.98	6877.27	7183.61	5844.87	5221.66	3571.99	3980.53	Dgke	6171.26	-0.723929	0.195285	3.70704	0.000209695	0.00176827
ENSMUSG00000000278.11	801.025	626.229	483.336	603.525	443.968	817.722	679.768	611.401	Scpep1	633.372	0.0209393	0.235406	-0.0889499	0.929122	0.968516
ENSMUSG00000000282.13	1134.88	1566.84	1336.01	1240.27	1329.32	1596.62	1051.72	1060.67	Mnt	1289.54	-0.0680351	0.193751	0.351148	0.725477	0.86286
ENSMUSG00000000290.14	30.7648	83.0453	115.134	114.061	689.66	576.524	350.572	477.121	Itgb2	304.61	2.60997	0.36686	-7.11435	1.12438e-12	6.75141e-11
ENSMUSG00000000295.14	320.182	185.581	188.09	207.081	332.761	256.494	345.228	286.416	Hddc2	265.229	0.440463	0.229744	-1.91719	0.0552135	0.163795
ENSMUSG00000000296.9	90.0156	40.6753	58.1371	48.7249	52.5866	85.8903	68.4043	52.8548	Tpd52l1	62.1611	0.126873	0.323445	-0.392256	0.694869	0.844391
ENSMUSG00000000301.17	38.7409	69.4869	54.7172	55.3692	91.3799	112.952	96.1936	129.28	Pemt	81.0149	0.971498	0.25681	-3.78294	0.000154985	0.00136985
ENSMUSG00000000303.13	21.6493	45.7597	36.4782	23.2551	11.207	16.4721	22.4452	22.8561	Cdh1	25.0153	-0.807091	0.41485	1.9455	0.0517146	0.156005
ENSMUSG00000000305.13	1144	1504.98	1407.83	1282.35	306.037	601.232	477.761	472.836	Cdh4	899.628	-1.52475	0.219874	6.93466	4.07189e-12	2.16109e-10
ENSMUSG00000000308.15	4323.03	5397.94	5705.41	4611.15	2871.57	2387.28	2262.69	2502.03	Ckmt1	3757.64	-0.999153	0.152814	6.53837	6.21936e-11	2.60852e-09
ENSMUSG00000000317.12	17.0916	5.93181	9.11954	11.0738	22.4139	21.1784	19.2387	11.4281	Bcl6b	14.6845	0.788669	0.491617	-1.60423	0.108662	0.266574
ENSMUSG00000000318.17	20.5099	8.47401	5.69971	7.75169	19.8277	21.1784	7.48172	18.5706	Clec10a	13.6867	0.671302	0.560861	-1.19691	0.23134	0.446748
ENSMUSG00000000320.11	4.55775	5.08441	2.27988	1.10738	2.58622	5.88289	2.13764	7.14254	Alox12	3.84734	0.437778	0.870951	-0.502644	0.615215	0.791934
ENSMUSG00000000326.14	2356.36	2757.44	3350.29	3098.46	1890.53	3142.64	3349.67	3555.55	Comt	2937.62	0.046144	0.226347	-0.203864	0.83846	0.925256
ENSMUSG00000000339.15	1540.52	1699.04	1837.59	1883.66	1624.15	1697.8	2173.97	1952.05	Rtca	1801.1	0.0976368	0.151816	-0.643125	0.520143	0.723265
ENSMUSG00000000340.11	468.309	401.668	385.301	438.524	512.934	580.053	495.931	432.838	Dbt	464.445	0.253858	0.155361	-1.63399	0.102261	0.256002
ENSMUSG00000000346.10	5719.98	6363.13	6567.21	6822.6	6630.22	6402.94	6389.39	6905.4	Dazap2	6475.11	0.047723	0.110607	-0.431464	0.666131	0.825367
ENSMUSG00000000355.14	862.555	787.236	956.412	904.734	1087.08	727.126	1100.88	1048.52	Mcts1	934.318	0.176194	0.177136	-0.994684	0.31989	0.548157
ENSMUSG00000000359.4	0	2.5422	3.41983	1.10738	6.03452	2.35316	4.27527	0.714254	Rem1	2.55583	0.893242	1.14185	-0.782273	0.434054	0.653195
ENSMUSG00000000365.10	13.6733	11.0162	6.83965	12.1812	9.48282	20.0018	19.2387	20.7134	Rnf17	14.1434	0.662979	0.475733	-1.39359	0.16344	0.353405
ENSMUSG00000000374.9	3098.13	4023.46	3371.95	3110.64	3143.12	3633.28	2375.98	2937.72	Trappc10	3211.79	-0.170496	0.177084	0.962795	0.33565	0.564
ENSMUSG00000000378.16	1096.14	999.086	924.493	910.27	1483.63	1223.64	1179.97	1112.81	Ccm2	1116.26	0.347397	0.149976	-2.31635	0.0205394	0.0777789
ENSMUSG00000000384.16	822.675	1029.59	950.712	916.915	1062.94	1431.9	1109.43	1073.52	Tbrg4	1049.71	0.329158	0.159221	-2.0673	0.0387055	0.125855
ENSMUSG00000000386.17	4.55775	0.847401	0	8.85908	14.6553	3.52974	33.1333	31.4272	Mx1	12.1262	2.56278	0.906493	-2.82713	0.0046967	0.023989
ENSMUSG00000000392.18	733.798	223.714	96.8951	190.47	33.6209	194.136	86.5742	81.4249	Fap	205.079	-1.6551	0.761184	2.17437	0.029677	0.102939
ENSMUSG00000000399.11	1862.98	2329.51	2390.46	2529.27	2455.19	2560.24	2662.42	2637.02	Ndufa9	2428.39	0.178757	0.138529	-1.2904	0.196913	0.400733
ENSMUSG00000000402.3	12.5338	11.0162	38.758	42.0806	3.4483	4.70632	4.27527	4.28552	Egfl6	15.138	-2.6423	0.639089	4.13447	3.55771e-05	0.00038401
ENSMUSG00000000409.15	50.1353	32.2012	53.5773	38.7585	56.8969	32.9442	70.542	65.7113	Lck	50.0958	0.385544	0.323741	-1.1909	0.233691	0.450196
ENSMUSG00000000411.8	1.13944	5.08441	2.27988	6.64431	0	2.35316	4.27527	1.42851	Tssk3	2.90062	-0.971866	1.0897	0.891868	0.372464	0.59855
ENSMUSG00000000416.17	1087.02	1231.27	1370.21	1416.35	887.937	1115.4	1046.37	1106.38	Cttnbp2	1157.62	-0.296787	0.151842	1.95458	0.0506325	0.153744
ENSMUSG00000000420.16	2163.79	2428.65	2379.06	2222.52	2488.81	3082.64	2506.38	2734.16	Galnt1	2500.75	0.233476	0.127857	-1.82606	0.0678408	0.191123
ENSMUSG00000000439.10	1532.54	1576.17	1550.32	1564.74	1433.63	1469.55	1470.69	1619.21	Mkrn2	1527.11	-0.054072	0.104314	0.518356	0.60421	0.783901
ENSMUSG00000000440.13	13.6733	9.32141	5.69971	13.2886	3.4483	21.1784	9.61936	4.99977	Pparg	10.1536	-0.133654	0.665702	0.200771	0.840878	0.9266
ENSMUSG00000000441.18	2972.8	2813.37	3007.17	2852.62	3618.99	3222.65	3302.65	3176.29	Raf1	3120.82	0.194	0.104911	-1.84918	0.0644314	0.18376
ENSMUSG00000000486.14	66.0874	39.8278	45.5977	65.3357	43.9658	25.8847	19.2387	27.1416	Septin1	41.6349	-0.886236	0.349699	2.53428	0.0112678	0.048448
ENSMUSG00000000489.8	144.709	61.0129	102.595	85.2686	96.5524	128.247	185.974	149.993	Pdgfb	119.294	0.51433	0.313954	-1.63823	0.101373	0.254536
ENSMUSG00000000530.17	234.724	146.6	216.589	160.571	251.726	218.844	327.058	319.271	Acvrl1	234.423	0.562302	0.231287	-2.43119	0.0150494	0.0608083
ENSMUSG00000000531.6	70.6452	63.5551	61.5569	70.8726	68.1039	96.4795	60.9226	62.8543	Tamalin	69.3738	0.105885	0.2441	-0.433779	0.664449	0.824286
ENSMUSG00000000532.12	2448.65	3404.86	3061.89	3055.28	2157.77	2779.08	2206.04	2256.33	Acvr1b	2671.24	-0.349403	0.160763	2.1734	0.0297499	0.103081
ENSMUSG00000000538.19	6811.56	9284.97	10170.6	9127.07	5004.34	7961.91	6005.69	7336.81	Tom1l2	7712.87	-0.428029	0.2023	2.11581	0.0343608	0.115275
ENSMUSG00000000552.11	42644.6	48667.9	46623.6	35825	36561.4	32599.5	24064.4	32987.1	Zfp385a	37496.7	-0.461243	0.179279	2.57277	0.0100887	0.0443053
ENSMUSG00000000555.9	82.0396	96.6037	85.4957	89.6982	350.864	457.689	391.187	396.411	Itga5	243.749	2.16844	0.17406	-12.458	1.26482e-35	1.77051e-32
ENSMUSG00000000560.10	929.782	1378.72	1999.46	1645.57	345.692	492.987	519.445	747.823	Gabra2	1007.44	-1.49851	0.290601	5.15658	2.51506e-07	4.93257e-06
ENSMUSG00000000561.15	941.176	1077.05	1170.72	1308.93	1279.32	1397.78	1325.33	1308.51	Wdr77	1226.1	0.239589	0.144202	-1.66148	0.0966171	0.24649
ENSMUSG00000000562.6	1.13944	3.3896	4.55977	11.0738	9.48282	4.70632	6.41291	11.4281	Adora3	6.5241	0.696861	0.745051	-0.935321	0.349623	0.578239
ENSMUSG00000000563.18	18997.9	10943.3	13689.6	15296.3	21739.8	10668	19150	17072.8	Atp5pb	15944.7	0.219983	0.254303	-0.865043	0.387015	0.612448
ENSMUSG00000000567.6	1116.65	934.683	451.417	647.82	617.245	1678.98	1151.12	1059.95	Sox9	957.233	0.51597	0.342104	-1.50823	0.131496	0.303621
ENSMUSG00000000568.16	3788.63	5669.11	5121.76	5121.66	5332.79	6465.3	4942.21	5401.9	Hnrnpd	5230.42	0.168323	0.172098	-0.978063	0.328043	0.55652
ENSMUSG00000000579.15	68.3663	60.1655	50.1575	77.5169	118.104	52.9461	71.6108	92.1387	Dynlt1c	73.8757	0.394696	0.301825	-1.3077	0.190975	0.392537
ENSMUSG00000000581.9	3046.86	2145.62	2333.46	2497.15	3706.06	2036.66	2845.19	2814.87	C1d	2678.23	0.186455	0.212391	-0.877888	0.380005	0.605289
ENSMUSG00000000594.8	1311.49	1289.74	1329.17	1621.21	1035.35	1544.85	1319.99	1553.5	Gm2a	1375.66	-0.0256712	0.179811	0.142768	0.886474	0.948416
ENSMUSG00000000600.16	1542.8	1689.72	1666.6	1682.12	1791.39	1750.75	1448.25	1508.5	Krit1	1635.02	-0.0184555	0.129208	0.142836	0.88642	0.948416
ENSMUSG00000000605.10	6819.54	8164.71	8332.98	7700.76	6560.39	6707.68	6187.38	6200.43	Clcn4	7084.23	-0.273919	0.117638	2.32849	0.0198862	0.0759403
ENSMUSG00000000617.15	2021.36	2565.08	2757.52	1568.06	1728.46	3042.63	1554.06	2080.62	Grm6	2164.72	-0.084685	0.263229	0.321715	0.747668	0.875446
ENSMUSG00000000627.16	285.999	387.262	445.717	455.135	106.035	228.256	159.254	182.849	Sema4f	281.314	-1.22124	0.264251	4.62152	3.80936e-06	5.42048e-05
ENSMUSG00000000628.11	7122.63	14244	9182.24	8461.53	6461.25	7095.95	4093.57	6279	Hk2	7867.52	-0.705113	0.258069	2.73226	0.00629009	0.0303815
ENSMUSG00000000631.21	2678.82	3891.27	3031.11	2739.67	2445.71	3295.6	2307.58	2659.17	Myo18a	2881.11	-0.205179	0.187749	1.09284	0.274465	0.499402
ENSMUSG00000000632.14	2090.87	3312.49	2825.92	2493.83	2037.94	3012.04	1389.46	1739.92	Sez6	2362.81	-0.391088	0.258629	1.51216	0.130494	0.302077
ENSMUSG00000000673.10	12.5338	7.62661	6.83965	7.75169	11.207	5.88289	6.41291	1.42851	Haao	7.46038	-0.489859	0.687975	0.71203	0.476446	0.689072
ENSMUSG00000000682.8	37.6015	44.0649	49.0175	100.772	433.624	340.031	169.942	232.847	Cd52	175.987	2.34772	0.379259	-6.19027	6.00597e-10	2.06806e-08
ENSMUSG00000000686.12	12.5338	19.4902	27.3586	11.0738	38.7934	40.0037	41.6839	22.1419	Abhd15	26.6349	1.00578	0.410711	-2.44888	0.0143303	0.0584485
ENSMUSG00000000693.11	127.617	122.873	133.373	171.645	85.3454	147.072	205.213	253.56	Loxl3	155.837	0.317587	0.323651	-0.981264	0.326463	0.554835
ENSMUSG00000000706.17	0	2.5422	2.27988	5.53692	5.17245	1.17658	2.13764	1.42851	Btn1a1	2.53427	-0.0524462	1.11271	0.0471338	0.962407	0.984591
ENSMUSG00000000708.15	5108.1	5822.49	5453.48	5170.38	6541.42	5075.76	4470.86	5121.2	Kat2b	5345.46	-0.0232379	0.155367	0.149568	0.881106	0.946118
ENSMUSG00000000711.4	5579.83	6282.63	6667.52	6746.19	3734.51	5506.39	5319.5	5537.61	Rab5b	5671.77	-0.330796	0.170903	1.93558	0.0529191	0.158411
ENSMUSG00000000724.11	358.923	4631.05	0	219.262	1116.39	449.453	7864.36	4.99977	Cryba1	1830.55	0.856894	2.13531	-0.401297	0.688202	0.839981
ENSMUSG00000000730.14	7.97607	10.1688	4.55977	1.10738	32.7588	9.41263	3.20645	0.714254	Dnmt3l	8.73803	0.943968	1.00281	-0.941325	0.346538	0.575431
ENSMUSG00000000731.16	0	0	0	1.10738	13.7932	1.17658	0	0.714254	Aire	2.09893	3.63157	1.90659	-1.90475	0.0568128	0.167558
ENSMUSG00000000732.10	58.1114	81.3505	75.2362	70.8726	145.691	192.959	208.419	182.135	Icosl	126.847	1.34572	0.213896	-6.29149	3.14438e-10	1.15261e-08
ENSMUSG00000000738.19	4954.28	4247.17	3929.38	3231.35	5506.07	4019.19	3700.25	3914.82	Spg7	4187.81	0.0670982	0.196639	-0.341225	0.732934	0.86685
ENSMUSG00000000739.15	23.9282	3.3896	5.69971	2.21477	1.72415	2.35316	4.27527	1.42851	Sult5a1	5.62667	-1.86906	0.95376	1.95968	0.0500334	0.152379
ENSMUSG00000000740.13	22371.7	13022.9	17029.6	15956.3	21385.5	18497	30305.3	25231.7	Rpl13	20475	0.480737	0.222762	-2.15808	0.0309219	0.106174
ENSMUSG00000000743.10	2381.43	2301.54	2645.81	2555.84	2382.77	2930.86	3335.78	3261.28	Chmp1a	2724.41	0.269093	0.15237	-1.76605	0.0773871	0.210498
ENSMUSG00000000751.14	3711.15	5169.99	5276.79	4482.69	3406.92	4886.33	4453.76	4372.66	Rpa1	4470.04	-0.123008	0.179609	0.684861	0.493431	0.702657
ENSMUSG00000000753.16	108.247	139.821	198.35	171.645	27.5864	71.7713	91.9183	104.281	Serpinf1	114.202	-1.06315	0.37798	2.81271	0.00491261	0.0249157
ENSMUSG00000000759.15	1449.37	1400.75	1141.08	1174.94	1400.01	1342.48	1060.27	1087.81	Tubgcp3	1257.09	-0.0795395	0.165693	0.480041	0.631198	0.802961
ENSMUSG00000000766.19	41.0198	45.7597	44.4578	48.7249	12.069	41.1803	25.6516	31.4272	Oprm1	36.2863	-0.717092	0.372881	1.92311	0.0544662	0.162003
ENSMUSG00000000776.14	592.508	643.177	672.566	655.572	787.074	1025.98	1152.19	903.531	Polr3d	804.074	0.592512	0.161894	-3.65986	0.000252349	0.00208095
ENSMUSG00000000782.17	48.9959	86.4349	61.5569	89.6982	130.173	187.076	157.116	134.994	Tcf7	112.006	1.07898	0.258502	-4.17397	2.99337e-05	0.000331894
ENSMUSG00000000787.13	8527.56	12680.5	15751.7	14378.3	11000.1	13593	13754.6	15020.8	Ddx3x	13088.3	0.0559613	0.214188	-0.261272	0.793883	0.902196
ENSMUSG00000000791.10	0	2.5422	0	5.53692	0	2.35316	8.55054	12.8566	Il12rb1	3.97992	1.55465	1.37578	-1.13002	0.258468	0.480003
ENSMUSG00000000792.3	459.194	347.434	388.72	411.947	197.415	257.671	230.865	246.417	Slc5a5	317.458	-0.785533	0.167943	4.67738	2.90562e-06	4.25062e-05
ENSMUSG00000000794.10	62.6691	53.3863	68.3965	84.1613	56.8969	84.7137	30.9957	49.2835	Kcnn3	61.3129	-0.278428	0.331027	0.841102	0.400291	0.623791
ENSMUSG00000000804.15	5085.31	6819.04	6303.88	5715.21	4604.34	5092.23	3891.56	4487.66	Usp32	5249.91	-0.404515	0.1531	2.64216	0.008238	0.0375854
ENSMUSG00000000805.19	30.7648	6.77921	38.758	16.6108	11.207	2.35316	9.61936	4.28552	Car4	15.0472	-1.74309	0.663451	2.62731	0.00860629	0.0389326
ENSMUSG00000000811.15	219.912	299.98	337.423	286.813	181.898	443.57	307.819	302.129	Txnrd3	297.443	0.108268	0.275751	-0.392631	0.694592	0.844381
ENSMUSG00000000823.17	851.161	869.433	826.458	868.19	806.902	1029.51	738.553	701.397	Zfp512b	836.45	-0.0614285	0.16168	0.37994	0.70399	0.850033
ENSMUSG00000000826.17	9930.21	15612.5	14258.4	12440.4	12757.8	13376.5	9290.16	11823.8	Dnajc5	12436.2	-0.144974	0.193967	0.74742	0.45481	0.671615
ENSMUSG00000000827.19	3044.58	1812.59	2110.03	2334.37	3706.06	2347.27	3546.34	3013.44	Tpd52l2	2739.33	0.439713	0.218787	-2.00977	0.0444552	0.139614
ENSMUSG00000000838.18	2822.39	2696.43	2923.95	2955.61	2918.98	2324.92	2400.56	2583.46	Fmr1	2703.29	-0.155795	0.125308	1.2433	0.213758	0.423564
ENSMUSG00000000861.16	152.685	239.814	257.627	273.524	85.3454	150.602	67.3355	123.566	Bcl11a	168.812	-1.115	0.298219	3.73885	0.000184864	0.00159066
ENSMUSG00000000876.12	442.102	427.09	473.076	480.605	356.899	464.749	580.368	555.689	Pxmp4	472.572	0.103283	0.189719	-0.544402	0.586165	0.770944
ENSMUSG00000000881.13	1818.54	2062.57	2299.26	2427.39	1049.14	1962.53	1780.65	1871.34	Dlg3	1908.93	-0.36953	0.222018	1.66441	0.09603	0.245491
ENSMUSG00000000884.18	230.167	199.139	212.029	190.47	193.105	234.139	202.007	193.563	Gnb1l	206.827	-0.0180258	0.161539	0.111588	0.91115	0.959608
ENSMUSG00000000889.9	6.83663	16.1006	10.2595	15.5034	34.483	41.1803	21.3764	18.5706	Dbh	20.5388	1.22412	0.459174	-2.66591	0.00767799	0.0354858
ENSMUSG00000000901.18	96.8523	85.5875	86.6356	105.202	113.794	209.431	167.804	264.988	Mmp11	141.287	1.0167	0.279497	-3.63762	0.000275172	0.00224846
ENSMUSG00000000902.14	2038.46	3065.9	2910.27	2971.11	2462.09	3682.69	3303.71	3174.86	Smarcb1	2951.14	0.200138	0.19449	-1.02904	0.303461	0.531692
ENSMUSG00000000915.16	1819.68	2023.59	2083.81	2118.43	1299.15	2227.26	2006.17	1895.63	Hip1r	1934.22	-0.115619	0.189223	0.61102	0.541186	0.737868
ENSMUSG00000000916.16	452.357	410.142	435.458	405.303	491.383	510.635	585.712	442.837	Nsun5	466.728	0.252228	0.146406	-1.7228	0.0849252	0.225047
ENSMUSG00000000934.10	712.149	840.622	628.108	558.122	587.073	625.94	602.813	610.687	Top1mt	645.689	-0.176159	0.165549	1.06409	0.287286	0.514172
ENSMUSG00000000948.17	662.014	266.931	396.7	398.659	368.968	243.552	293.925	305.701	Gm38393	367.056	-0.506102	0.280421	1.8048	0.0711064	0.197884
ENSMUSG00000000957.12	477.425	603.35	589.35	575.84	718.97	1657.8	1652.39	1597.79	Mmp14	984.114	1.32454	0.26792	-4.94379	7.66199e-07	1.30598e-05
ENSMUSG00000000958.11	41.0198	49.1493	49.0175	57.584	86.2075	89.42	120.776	119.995	Slc7a7	76.6461	1.08318	0.24519	-4.4177	9.9755e-06	0.000126013
ENSMUSG00000000959.8	1447.09	1854.96	1761.21	1538.16	1583.63	2246.09	1518.79	1790.63	Oxa1l	1717.57	0.112395	0.177275	-0.634014	0.526072	0.727175
ENSMUSG00000000976.14	855.718	960.105	844.697	683.257	774.143	843.607	550.441	664.97	Heatr6	772.117	-0.239876	0.189524	1.26567	0.20563	0.412645
ENSMUSG00000000982.6	10.2549	49.1493	6.83965	3.32215	93.1041	84.7137	117.57	138.565	Ccl3	62.9399	2.61522	0.616449	-4.2424	2.21139e-05	0.000253473
ENSMUSG00000001014.7	10.2549	5.08441	17.0991	4.42954	4.31037	9.41263	18.1699	7.85679	Icam4	9.57722	0.105802	0.666748	-0.158684	0.873918	0.942499
ENSMUSG00000001016.13	4137.3	4997.97	5315.55	5415.11	5900.04	5241.66	6267.55	5878.31	Ilf2	5394.19	0.2293	0.139938	-1.63858	0.1013	0.254465
ENSMUSG00000001017.16	6492.52	7291.04	7725.39	7405.08	7223.32	6941.82	7228.41	7483.23	Chtop	7223.85	-0.00179819	0.108643	0.0165514	0.986794	0.994339
ENSMUSG00000001018.16	1501.78	1663.45	1494.46	1522.65	1614.67	1866.05	1679.11	1687.07	Snapin	1628.66	0.146434	0.113596	-1.28907	0.197374	0.401349
ENSMUSG00000001020.9	4.55775	5.08441	2.27988	6.64431	12.069	7.05947	18.1699	9.99955	S100a4	8.23304	1.3404	0.624269	-2.14716	0.0317808	0.108522
ENSMUSG00000001021.14	6.83663	0.847401	1.13994	6.64431	8.62075	17.6487	13.8946	11.4281	S100a3	8.38255	1.76277	0.718659	-2.45287	0.0141723	0.0580392
ENSMUSG00000001025.9	502.492	967.732	434.318	1230.3	2873.29	3155.58	3956.76	3731.97	S100a6	2106.56	2.12916	0.320171	-6.65008	2.92936e-11	1.32276e-09
ENSMUSG00000001027.8	379.433	419.464	298.665	156.141	266.381	121.188	87.643	101.424	Scn4a	228.792	-1.1197	0.399207	2.80481	0.00503461	0.0254251
ENSMUSG00000001029.16	54.6931	11.8636	37.6181	47.6176	58.6211	30.5911	66.2667	74.2824	Icam2	47.6942	0.612291	0.455856	-1.34317	0.179218	0.376543
ENSMUSG00000001034.18	295.115	199.987	201.77	274.631	372.416	437.687	417.908	364.269	Mapk7	320.473	0.713348	0.191421	-3.7266	0.00019408	0.00165656
ENSMUSG00000001036.18	2211.65	2725.24	2404.14	2163.83	2840.54	2899.09	2363.16	2214.19	Epn2	2477.73	0.117763	0.15559	-0.756883	0.44912	0.667127
ENSMUSG00000001039.13	1072.21	693.174	572.251	666.646	1979.32	910.672	1268.69	962.814	B9d1	1015.72	0.769881	0.295394	-2.60628	0.00915314	0.0409024
ENSMUSG00000001052.16	1486.97	2157.48	1652.92	1498.29	2053.46	2463.76	1435.42	1597.79	Sec24b	1793.26	0.151323	0.221071	-0.684499	0.49366	0.702893
ENSMUSG00000001053.16	288.278	361.84	469.656	396.444	324.14	402.39	339.884	357.127	N4bp3	367.47	-0.091565	0.190397	0.480917	0.630576	0.80258
ENSMUSG00000001054.10	2221.91	1895.64	2059.88	2013.23	2281.05	1747.22	1955.94	2069.19	Rmnd5b	2030.51	-0.0236349	0.135577	0.174328	0.861607	0.937086
ENSMUSG00000001056.4	1080.19	698.258	731.843	734.196	2002.6	1763.69	2349.26	2067.76	Nhp2	1428.48	1.33532	0.191025	-6.99026	2.74384e-12	1.51738e-10
ENSMUSG00000001062.19	1144	1149.92	1000.87	880.371	842.247	968.324	725.727	847.105	Vps9d1	944.82	-0.303982	0.159539	1.90538	0.0567312	0.167361
ENSMUSG00000001065.16	1113.23	694.869	782	698.76	945.696	777.719	856.123	755.68	Zfp276	828.01	0.0207932	0.198154	-0.104935	0.916427	0.962196
ENSMUSG00000001076.8	2.27888	0.847401	1.13994	1.10738	0	0	4.27527	1.42851	C1ql4	1.38467	0.0873545	1.49834	-0.0583009	0.953509	NA
ENSMUSG00000001082.13	316.764	350.824	364.782	330.001	500.865	537.697	483.106	494.263	Mfsd10	422.288	0.564119	0.129199	-4.36626	1.2639e-05	0.000155025
ENSMUSG00000001089.15	1693.21	1953.26	1904.84	1933.49	1534.49	1306	898.876	1058.52	Luzp1	1535.34	-0.641584	0.192202	3.33807	0.000843626	0.00577114
ENSMUSG00000001098.16	2037.32	2571.86	2641.25	2399.7	2256.91	2408.46	2685.94	2625.6	Kctd10	2453.38	0.0479141	0.140415	-0.341231	0.73293	0.86685
ENSMUSG00000001100.11	4266.06	3812.46	3914.56	3809.4	3649.16	4135.67	4725.24	4496.94	Poldip2	4101.19	0.106011	0.131699	-0.804953	0.420847	0.642297
ENSMUSG00000001103.8	2880.5	2243.07	2892.03	2720.84	1890.53	2082.54	2285.13	2376.32	Sebox	2421.37	-0.313914	0.148278	2.11706	0.0342547	0.115041
ENSMUSG00000001105.16	3435.41	1860.89	2200.09	2005.47	3084.5	1486.02	2452.94	2179.19	Ift20	2338.06	-0.0458191	0.272291	0.168272	0.866369	0.939258
ENSMUSG00000001119.8	423.871	118.636	192.65	148.39	233.622	72.9479	86.5742	122.852	Col6a1	174.943	-0.771993	0.454611	1.69814	0.0894812	0.23347
ENSMUSG00000001120.16	9343.4	14054.1	12058.3	10127	8590.57	13494.2	9369.25	10126.7	Pcbp3	10895.4	-0.132697	0.204088	0.650195	0.515567	0.719538
ENSMUSG00000001123.16	97.9917	90.6719	124.254	169.43	251.726	190.606	269.342	287.13	Lgals9	185.144	1.05499	0.251734	-4.1909	2.77848e-05	0.000310527
ENSMUSG00000001127.13	5235.72	3974.31	4255.4	4089.57	4037.96	3180.29	3632.91	3646.26	Araf	4006.55	-0.275793	0.149635	1.8431	0.0653141	0.185795
ENSMUSG00000001128.8	334.995	110.162	102.595	125.135	458.624	176.487	171.011	202.848	Cfp	210.232	0.586668	0.44472	-1.31918	0.187107	0.387269
ENSMUSG00000001131.12	56.9719	172.87	31.9184	126.242	1077.59	775.365	1144.7	1134.23	Timp1	564.987	3.40762	0.415455	-8.20214	2.36152e-16	2.72634e-14
ENSMUSG00000001134.10	444.381	247.441	279.286	361.008	750.005	382.388	700.075	542.118	Uxt	463.338	0.835603	0.270584	-3.08815	0.00201407	0.0119908
ENSMUSG00000001138.14	773.679	830.453	774.021	790.673	512.072	807.133	506.62	537.833	Cnnm3	691.56	-0.424843	0.18988	2.23743	0.025258	0.0908761
ENSMUSG00000001143.14	1810.57	2208.33	2290.14	2231.38	1700.87	2035.48	1922.8	1772.06	Lman2l	1996.46	-0.201284	0.137697	1.46179	0.143798	0.323586
ENSMUSG00000001150.8	1430	1970.21	1468.25	1328.86	1629.32	1723.69	941.628	1162.8	Mcm3ap	1456.84	-0.183944	0.235965	0.77954	0.435662	0.6548
ENSMUSG00000001151.11	1279.59	1593.96	1446.59	1071.95	1160.35	1334.24	902.082	975.67	Pcnt	1220.55	-0.303232	0.193847	1.56429	0.11775	0.281812
ENSMUSG00000001156.10	1339.98	1345.67	1347.41	1343.26	1487.94	1222.47	1045.3	1214.23	Mxd1	1293.28	-0.112904	0.145443	0.776277	0.437585	0.656694
ENSMUSG00000001157.14	754.308	561.827	560.852	564.766	694.832	491.81	428.596	459.265	Gmcl1	564.532	-0.234209	0.208575	1.1229	0.261479	0.483291
ENSMUSG00000001158.14	4220.48	2426.11	2662.91	2761.82	5712.97	2136.67	3741.93	3182.71	Snrnp27	3355.7	0.291708	0.302279	-0.96503	0.33453	0.562793
ENSMUSG00000001166.18	21.6493	34.7434	63.8368	54.2619	43.9658	45.8866	34.2022	74.2824	Oas1c	46.6035	0.195532	0.398288	-0.490931	0.623475	0.7989
ENSMUSG00000001173.16	1896.03	2526.1	2322.06	2359.84	1539.67	2037.83	1238.76	1512.79	Ocrl	1929.13	-0.52501	0.190014	2.76301	0.00572717	0.0282287
ENSMUSG00000001175.17	41719.4	51337.3	63991.8	62938.2	27494.1	39264.8	38856.9	41007.4	Calm1	45826.2	-0.585305	0.202009	2.89741	0.00376252	0.0200221
ENSMUSG00000001211.16	47883.8	58429.2	49871.3	39834.9	71530.6	51451.8	23151.7	28091.6	Agpat3	46280.6	-0.170042	0.330984	0.513748	0.607428	0.786234
ENSMUSG00000001227.13	1095	1421.94	1736.13	1519.33	541.383	935.38	858.26	918.53	Sema6b	1128.24	-0.827493	0.226694	3.65026	0.000261971	0.00215158
ENSMUSG00000001228.15	28.486	27.1168	28.4986	50.9397	73.2763	111.775	156.047	179.992	Uhrf1	82.0165	1.95312	0.356803	-5.47393	4.40159e-08	1.02476e-06
ENSMUSG00000001229.10	1229.45	1693.95	1712.19	1489.43	1157.77	1737.81	1229.14	1373.51	Dpp9	1452.91	-0.156423	0.1896	0.825017	0.409362	0.631832
ENSMUSG00000001240.14	425.011	173.717	141.353	190.47	148.277	198.842	230.865	207.134	Ramp2	214.458	-0.244606	0.344042	0.710976	0.477099	0.689654
ENSMUSG00000001247.17	254.095	214.392	197.21	189.363	265.519	335.325	332.402	348.556	Lsr	267.108	0.583886	0.177101	-3.29691	0.000977542	0.00655117
ENSMUSG00000001248.16	1453.92	1937.16	1787.43	1777.35	1215.53	1686.04	1354.19	1431.36	Gramd1a	1580.37	-0.291283	0.162692	1.79039	0.0733909	0.202481
ENSMUSG00000001249.15	13.6733	0.847401	7.9796	2.21477	0.862075	0	0	2.85701	Hpn	3.55426	-2.57449	1.28997	1.99578	0.0459579	0.14314
ENSMUSG00000001260.11	669.99	571.996	644.067	658.894	279.312	305.911	460.66	345.699	Gabrg1	492.066	-0.87132	0.191981	4.53858	5.66356e-06	7.67463e-05
ENSMUSG00000001270.10	30815	42479.4	47435.3	46370.6	21213.1	38767.1	38319.2	36989	Ckb	37798.6	-0.304689	0.236307	1.28938	0.197266	0.401241
ENSMUSG00000001280.14	1350.23	1166.87	974.651	994.432	1718.98	1530.73	1202.42	1252.8	Sp1	1273.89	0.346572	0.186163	-1.86166	0.0626514	0.18025
ENSMUSG00000001281.11	3.41832	7.62661	4.55977	13.2886	29.3105	18.8253	24.5828	27.8559	Itgb7	16.1835	1.7998	0.497956	-3.61438	0.000301066	0.00243429
ENSMUSG00000001285.13	1284.15	1108.4	1267.62	1176.04	1253.46	1093.04	1452.52	1274.23	Myg1	1238.68	0.0696433	0.140234	-0.496622	0.619456	0.795769
ENSMUSG00000001288.16	319.043	280.49	264.467	263.558	252.588	350.621	371.948	354.27	Rarg	307.123	0.236647	0.181752	-1.30204	0.192904	0.395337
ENSMUSG00000001289.13	11727.1	7144.44	8197.33	7677.5	10313	5627.58	10261.7	7980.35	Pfdn5	8616.13	-0.0235178	0.245715	0.0957116	0.92375	0.965928
ENSMUSG00000001300.17	772.539	1566.84	1318.91	1301.18	733.626	1694.27	834.746	1052.1	Efnb2	1159.28	-0.201684	0.304079	0.663261	0.507163	0.713436
ENSMUSG00000001305.6	324.74	342.35	337.423	346.612	500.003	611.821	568.611	497.12	Rrp15	441.085	0.68605	0.139845	-4.9058	9.30468e-07	1.54827e-05
ENSMUSG00000001313.13	4504.2	2304.93	4248.57	3545.85	1358.63	1117.75	2116.26	2074.19	Rnd2	2658.8	-1.13086	0.278922	4.05439	5.02651e-05	0.000520957
ENSMUSG00000001323.18	1873.24	1932.92	1903.7	1916.88	1599.15	1548.38	1398.01	1664.21	Srr	1729.56	-0.29597	0.110979	2.6669	0.00765537	0.0354221
ENSMUSG00000001333.10	31.9043	50.8441	39.898	34.3289	6.03452	11.7658	9.61936	14.9993	Sync	24.9243	-1.88339	0.405002	4.65031	3.31434e-06	4.76759e-05
ENSMUSG00000001334.10	1252.24	1388.89	1672.3	1689.87	660.349	1167.17	1111.57	1107.81	Fndc5	1256.27	-0.569271	0.217977	2.61161	0.00901176	0.0404022
ENSMUSG00000001348.16	14.8127	6.77921	3.41983	16.6108	393.106	180.017	66.2667	109.995	Acp5	98.8759	4.17903	0.578716	-7.22121	5.15284e-13	3.24245e-11
ENSMUSG00000001349.6	0	5.08441	2.27988	2.21477	0	0	2.13764	1.42851	Cnn1	1.64315	-1.43323	1.51769	0.94435	0.344991	0.573755
ENSMUSG00000001366.15	6481.13	6115.69	6349.48	6151.52	9264.72	6226.46	6337.02	7258.96	Fbxo9	6773.12	0.212975	0.163666	-1.30128	0.193162	0.39567
ENSMUSG00000001376.18	1423.16	1470.24	1852.41	1914.67	1406.91	1396.6	1524.13	1666.35	Vps50	1581.81	-0.151501	0.158794	0.954073	0.340047	0.56877
ENSMUSG00000001380.8	1884.63	2565.93	2273.05	2428.5	2588.81	3702.69	3338.99	3396.99	Hars	2772.45	0.509006	0.17066	-2.98258	0.00285834	0.0160971
ENSMUSG00000001383.10	3931.06	3703.99	3988.66	4117.26	4470.72	3699.16	4632.26	4569.08	Zmat2	4139.02	0.142491	0.125633	-1.13419	0.256715	0.478023
ENSMUSG00000001403.14	2.27888	6.77921	3.41983	6.64431	9.48282	7.05947	21.3764	8.57104	Ube2c	8.20149	1.25238	0.666227	-1.87981	0.0601334	0.174876
ENSMUSG00000001415.11	5114.94	5677.59	5632.46	5292.19	5571.59	5346.37	5149.56	4791.93	Smg5	5322.08	-0.0583108	0.109864	0.530755	0.595588	0.777711
ENSMUSG00000001416.14	6908.42	7532.55	8058.25	8498.07	9512.99	10811.6	12911.3	10904.5	Cct3	9392.21	0.50992	0.145922	-3.49448	0.00047499	0.0035904
ENSMUSG00000001418.14	1169.06	1082.13	1165.02	1167.18	1020.7	1448.37	1605.36	1629.21	Glmp	1285.88	0.315544	0.179614	-1.75679	0.0789536	0.213643
ENSMUSG00000001419.18	12179.5	17146.3	12109.6	10934.3	27026.9	20077.1	13382.7	15299.3	Mef2d	16019.5	0.533165	0.252903	-2.10818	0.0350154	0.116929
ENSMUSG00000001420.14	44.4381	27.1168	30.7784	32.1142	23.276	31.7676	18.1699	19.9991	Tmem79	28.4575	-0.534014	0.345984	1.54347	0.122718	0.289774
ENSMUSG00000001424.15	1513.17	2277.81	2018.84	2151.65	2151.74	4348.64	3610.47	3510.56	Snd1	2697.86	0.774433	0.238063	-3.25306	0.0011417	0.00745716
ENSMUSG00000001435.16	4095.14	1398.21	1350.83	3339.87	1122.42	3516.79	3469.38	4191.95	Col18a1	2810.58	0.272491	0.437285	-0.623144	0.53319	0.73227
ENSMUSG00000001436.16	1232.87	819.437	639.508	648.928	658.625	1041.27	840.091	739.252	Slc19a1	827.498	-0.0274537	0.255968	0.107255	0.914587	0.961437
ENSMUSG00000001440.6	4577.12	7544.41	6159.11	5862.5	6611.25	11157.5	7642.05	7687.51	Kpnb1	7155.18	0.454956	0.22152	-2.05379	0.0399957	0.128964
ENSMUSG00000001441.14	5518.3	7586.78	7508.8	7137.1	6162.97	6422.94	5678.63	5837.59	Npepps	6481.64	-0.203487	0.147122	1.38311	0.16663	0.358056
ENSMUSG00000001444.3	21.6493	31.3538	7.9796	22.1477	1.72415	11.7658	10.6882	4.28552	Tbx21	13.9493	-1.59746	0.643843	2.48114	0.0130964	0.0545508
ENSMUSG00000001445.11	1471.02	1665.99	1703.07	1743.02	1516.39	1906.06	2014.72	1892.06	Mrpl10	1739.04	0.15455	0.143636	-1.07599	0.281932	0.507428
ENSMUSG00000001467.6	2294.83	3094.71	3417.55	3243.53	2420.71	2759.08	3018.34	2495.6	Cyp51	2843.04	-0.172612	0.170501	1.01238	0.311355	0.539739
ENSMUSG00000001472.18	10951.1	14493.1	15677.6	15234.3	9021.61	12041.1	10894.5	11308.1	Tcf25	12452.7	-0.381412	0.169877	2.24522	0.0247538	0.0896049
ENSMUSG00000001473.8	214.214	524.541	106.015	192.685	1485.35	2648.48	3374.26	1832.06	Tubb6	1297.2	3.16797	0.42792	-7.4032	1.32942e-13	9.51282e-12
ENSMUSG00000001482.16	1698.9	1851.57	1837.59	1847.12	1646.56	1833.11	1791.34	1785.63	Def8	1786.48	-0.0364487	0.105409	0.345783	0.729506	0.865298
ENSMUSG00000001493.10	15.9521	38.9804	30.7784	27.6846	44.8279	50.5929	89.7807	72.8539	Meox1	46.4314	1.17641	0.364518	-3.2273	0.00124965	0.00802193
ENSMUSG00000001497.19	0	0.847401	3.41983	4.42954	0	0	2.13764	0	Pax9	1.3543	-2.10799	1.88755	1.11679	0.264085	NA
ENSMUSG00000001504.11	170.916	219.477	294.105	260.235	0	54.1226	26.7204	32.8557	Irx2	132.304	-3.05785	1.00562	3.04077	0.0023597	0.0137131
ENSMUSG00000001506.11	30.7648	34.7434	15.9592	11.0738	34.483	32.9442	6.41291	14.2851	Col1a1	22.5833	-0.0801035	0.577293	0.138757	0.889642	0.949729
ENSMUSG00000001507.17	891.041	788.083	829.878	949.029	472.417	1123.63	675.493	693.54	Itga3	802.889	-0.222925	0.254309	0.87659	0.380709	0.606023
ENSMUSG00000001510.9	19.3705	34.7434	17.0991	17.7182	66.3798	70.5947	8.55054	60.7116	Dlx3	36.896	1.20724	0.553655	-2.18049	0.0292211	0.101745
ENSMUSG00000001517.15	7.97607	23.7272	31.9184	21.0403	31.8968	27.0613	26.7204	42.141	Foxm1	26.5602	0.599938	0.424668	-1.41272	0.157738	0.345073
ENSMUSG00000001518.13	2268.62	2840.49	2439.48	2195.94	2797.43	2967.33	2109.85	2272.04	Itfg2	2486.4	0.0579237	0.170247	-0.340234	0.73368	0.867228
ENSMUSG00000001520.13	265.489	296.59	261.047	265.772	87.9316	120.011	130.396	122.852	Nrip2	193.761	-1.24315	0.184297	6.74536	1.52653e-11	7.3513e-10
ENSMUSG00000001521.13	745.193	824.521	734.123	815.035	1227.59	3510.91	2953.14	2727.02	Tulp3	1692.19	1.73974	0.285716	-6.08904	1.13592e-09	3.68495e-08
ENSMUSG00000001524.15	665.432	543.184	637.228	626.78	614.659	574.17	678.699	667.827	Gtf2h4	625.997	0.0380003	0.137336	-0.276695	0.782014	0.895707
ENSMUSG00000001525.11	17353.6	21820.6	23023.4	23513.1	32470.9	35045.6	37222.6	34774.1	Tubb5	28153	0.702838	0.142081	-4.94674	7.54655e-07	1.28728e-05
ENSMUSG00000001542.8	495.656	529.626	489.035	488.357	771.557	757.717	1006.83	846.39	Ell2	673.145	0.755466	0.147351	-5.12698	2.94425e-07	5.6945e-06
ENSMUSG00000001552.15	1046	1570.23	1654.06	1602.39	369.83	703.594	476.693	486.407	Jup	988.651	-1.52946	0.239561	6.38441	1.72059e-10	6.66712e-09
ENSMUSG00000001555.11	194.844	277.948	261.047	321.142	467.244	1184.81	1310.37	1101.38	Fkbp10	639.849	1.9449	0.310851	-6.2567	3.93209e-10	1.41587e-08
ENSMUSG00000001558.6	17.0916	18.6428	14.8193	8.85908	6.03452	11.7658	17.1011	10.7138	Klhl10	13.1285	-0.403766	0.500015	0.807509	0.419374	0.641141
ENSMUSG00000001569.11	1105.26	1187.21	1073.83	1127.32	1381.91	1454.25	1401.22	1352.8	Nom1	1260.47	0.314062	0.104691	-2.99989	0.00270077	0.0153215
ENSMUSG00000001576.16	2319.9	3326.9	3232.88	3225.81	3741.4	5484.03	5118.57	5102.63	Ergic1	3944.01	0.683653	0.187048	-3.65496	0.000257226	0.00211739
ENSMUSG00000001583.14	4.55775	2.5422	4.55977	6.64431	0	7.05947	6.41291	4.28552	Tnk1	4.50774	-0.0613526	0.89873	0.0682659	0.945574	0.975946
ENSMUSG00000001588.13	2.27888	5.93181	2.27988	0	24.1381	22.355	3.20645	12.8566	Acap1	9.13083	2.52292	0.861306	-2.92918	0.00339853	0.0184615
ENSMUSG00000001604.15	146.988	103.383	173.271	148.39	43.1037	23.5316	52.3721	57.8545	Tcea3	93.6117	-1.67796	0.303165	5.53481	3.11571e-08	7.51157e-07
ENSMUSG00000001622.16	1.13944	3.3896	3.41983	7.75169	1.72415	5.88289	13.8946	12.1423	Csn3	6.16807	1.10296	0.839902	-1.3132	0.189116	0.390129
ENSMUSG00000001627.13	2993.31	3605.69	2764.36	2179.33	3735.37	3527.38	4129.91	3488.41	Ifrd1	3302.97	0.36619	0.180323	-2.03074	0.0422809	0.134363
ENSMUSG00000001630.14	982.196	932.141	1179.84	1158.32	1250.87	834.194	1004.69	844.248	Stk38l	1023.31	-0.11173	0.185568	0.602097	0.54711	0.741869
ENSMUSG00000001632.17	1261.36	1322.79	1260.78	1271.28	1665.53	1413.07	1051.72	1053.52	Brpf1	1287.51	0.0187212	0.187012	-0.100107	0.920259	0.964124
ENSMUSG00000001642.19	1144	1259.24	1456.85	1532.62	1528.46	1989.59	2561.96	2296.33	Akr1b3	1721.13	0.635342	0.199236	-3.1889	0.00142817	0.00893486
ENSMUSG00000001663.11	734.938	482.171	783.14	1056.45	459.486	550.639	888.187	951.386	Gstt1	738.299	-0.100254	0.303804	0.329996	0.741403	0.872122
ENSMUSG00000001665.12	133.314	79.6557	92.3353	127.349	44.8279	90.5966	164.598	128.566	Gstt3	107.655	-0.0126679	0.376574	0.0336398	0.973164	0.989017
ENSMUSG00000001666.9	379.433	389.804	396.7	373.189	380.175	375.329	463.867	493.549	Ddt	406.506	0.155875	0.154696	-1.00762	0.313639	0.541941
ENSMUSG00000001670.14	2.27888	3.3896	4.55977	3.32215	0	4.70632	1.06882	1.42851	Tat	2.59426	-0.985405	1.08497	0.908236	0.363754	0.590994
ENSMUSG00000001672.15	741.775	699.953	588.21	575.84	2777.6	1424.84	1722.93	1431.36	Marveld3	1245.31	1.49735	0.245376	-6.10228	1.04564e-09	3.4089e-08
ENSMUSG00000001674.12	1050.56	1277.88	1110.3	1195.98	1444.84	1838.99	1505.96	1430.65	Ddx18	1356.9	0.423349	0.146065	-2.89836	0.00375125	0.0199856
ENSMUSG00000001687.16	9197.55	7516.45	9181.1	9162.5	8447.47	6439.42	8538.78	8649.61	Ubl3	8391.61	-0.128074	0.153792	0.832774	0.404972	0.628345
ENSMUSG00000001700.11	112.804	132.195	136.793	174.967	99.1386	258.847	225.52	270.702	Gramd3	176.371	0.617041	0.316963	-1.94673	0.0515673	0.155759
ENSMUSG00000001707.9	2826.95	1690.57	2066.72	2147.22	4130.2	2108.43	3151.94	2827.73	Eef1e1	2618.72	0.485111	0.242597	-1.99966	0.045537	0.142145
ENSMUSG00000001729.15	4925.79	5478.45	5809.15	6023.07	5603.49	7207.72	7191	7398.95	Akt1	6204.7	0.301277	0.146445	-2.05727	0.0396604	0.128067
ENSMUSG00000001739.15	12.5338	8.47401	14.8193	22.1477	7.75867	17.6487	14.9634	19.2848	Cldn15	14.7038	0.0517399	0.496947	-0.104116	0.917078	0.962318
ENSMUSG00000001741.13	12.5338	18.6428	12.5394	27.6846	88.7937	78.8308	22.4452	63.5686	Il16	40.6299	1.82785	0.466999	-3.91404	9.07633e-05	0.000865769
ENSMUSG00000001750.17	195.983	138.126	149.332	200.437	389.658	291.792	386.912	444.98	Tcirg1	274.653	1.15052	0.21145	-5.44107	5.29616e-08	1.21535e-06
ENSMUSG00000001751.10	799.886	641.483	732.983	678.827	546.555	800.074	933.078	819.249	Naglu	744.017	0.119081	0.195637	-0.608683	0.542734	0.738899
ENSMUSG00000001755.13	1061.96	1000.78	1149.06	1127.32	1182.77	1194.23	1612.85	1521.36	Coasy	1231.29	0.345495	0.159273	-2.1692	0.0300677	0.10394
ENSMUSG00000001761.8	545.791	645.72	751.222	805.069	754.315	1497.78	1322.13	1564.93	Smo	985.87	0.903238	0.251461	-3.59196	0.000328198	0.00262429
ENSMUSG00000001763.15	217.633	310.149	271.306	290.135	188.794	381.212	289.65	303.558	Tspan33	281.554	0.0917965	0.24098	-0.38093	0.703255	0.849698
ENSMUSG00000001767.6	1300.1	1606.67	1420.37	1575.81	1679.32	1583.68	1516.65	1449.93	Crnkl1	1516.57	0.0771346	0.130493	-0.591103	0.554451	0.747868
ENSMUSG00000001768.17	917.248	854.18	1040.77	1252.45	565.521	731.832	755.654	1004.24	Rin2	890.237	-0.409942	0.21738	1.88583	0.0593181	0.173146
ENSMUSG00000001773.15	401.082	443.191	589.35	678.827	181.898	267.083	374.086	379.269	Folh1	414.348	-0.812355	0.27966	2.9048	0.00367488	0.0196435
ENSMUSG00000001774.9	1539.38	1688.02	2391.6	2442.89	1463.8	1780.16	2375.98	2045.62	Chordc1	1965.93	-0.0726431	0.225443	0.322224	0.747283	0.875315
ENSMUSG00000001783.4	3921.95	4981.87	5489.96	5307.7	4309.51	5607.58	5366.53	5386.9	Rtcb	5046.5	0.0691774	0.163952	-0.421938	0.67307	0.830107
ENSMUSG00000001785.14	769.121	1090.61	922.213	860.438	1110.35	1573.09	1423.66	1290.66	Pwp1	1130.02	0.566118	0.176795	-3.20211	0.00136425	0.0086168
ENSMUSG00000001786.15	616.436	676.226	686.245	661.109	689.66	740.068	721.452	764.966	Fbxo7	694.52	0.143403	0.115927	-1.23701	0.216082	0.426396
ENSMUSG00000001794.14	4182.88	5274.22	5869.56	6448.3	3707.78	6300.58	6943.04	6431.14	Capns1	5644.69	0.102707	0.232769	-0.441242	0.659038	0.821334
ENSMUSG00000001802.17	1182.74	1729.55	1729.29	1664.4	530.176	1341.3	937.353	1047.81	Lrp3	1270.33	-0.710006	0.275111	2.5808	0.0098573	0.0434338
ENSMUSG00000001827.13	428.429	323.707	419.499	593.558	81.035	135.307	223.383	340.699	Folr1	318.202	-1.17488	0.388434	3.02465	0.00248921	0.0143318
ENSMUSG00000001829.18	2014.53	2656.6	2719.9	2696.48	1634.49	2593.18	2481.79	2549.89	Clpb	2418.36	-0.123811	0.197805	0.625925	0.531364	0.731197
ENSMUSG00000001833.18	8698.47	10646.7	11271.8	12049.5	10477.7	12331.7	14599	13258	Septin7	11666.6	0.247904	0.166924	-1.48513	0.137509	0.313561
ENSMUSG00000001844.11	647.201	503.356	506.134	544.833	528.452	540.05	674.424	600.687	Zdhhc4	568.142	0.0908346	0.159476	-0.569583	0.56896	0.758812
ENSMUSG00000001847.15	3993.73	5247.11	5838.78	6206.89	3555.2	6341.76	5754.51	5983.3	Rac1	5365.16	0.0233405	0.227236	-0.102715	0.918189	0.962942
ENSMUSG00000001855.16	1419.74	1821.91	1373.63	1094.1	1460.35	1730.75	760.998	1037.1	Nup214	1337.32	-0.195047	0.274526	0.710486	0.477403	0.689832
ENSMUSG00000001864.14	1505.2	930.446	1491.04	1271.28	1343.97	1427.19	2305.44	2307.04	Aif1l	1572.7	0.50695	0.251563	-2.0152	0.0438836	0.138153
ENSMUSG00000001870.17	180.031	248.289	251.927	507.182	259.484	534.167	441.422	619.972	Ltbp1	380.309	0.643944	0.355031	-1.81377	0.0697136	0.194909
ENSMUSG00000001891.17	1817.4	2004.95	2403	2777.32	2212.08	2426.11	3148.74	2896.3	Ugp2	2460.74	0.247045	0.194158	-1.27239	0.203234	0.409301
ENSMUSG00000001901.16	421.592	741.476	607.589	462.887	402.589	675.356	347.366	447.123	Kcnh6	513.247	-0.256313	0.266828	0.960594	0.336756	0.564884
ENSMUSG00000001909.17	1207.8	901.635	986.05	933.526	934.489	1137.75	1127.6	975.67	Trmt1	1025.57	0.0512259	0.156522	-0.327276	0.743459	0.873291
ENSMUSG00000001910.6	2792.76	3989.56	3838.19	3688.7	3163.81	4649.84	3489.69	3952.68	Nacc1	3695.65	0.0921949	0.184569	-0.499514	0.617418	0.794137
ENSMUSG00000001911.17	1929.07	2026.14	2032.52	2053.09	1545.7	3194.41	1933.49	2692.02	Nfix	2175.8	0.219854	0.231141	-0.951167	0.34152	0.570509
ENSMUSG00000001918.18	169.776	177.107	161.872	142.853	233.622	237.669	164.598	196.42	Slc1a5	185.49	0.351275	0.191334	-1.83592	0.0663688	0.187993
ENSMUSG00000001924.16	9219.2	13703.3	12513.1	12524.5	10613.9	14308.4	11130.7	11313.1	Uba1	11915.8	-0.0180898	0.177424	0.101958	0.91879	0.963261
ENSMUSG00000001930.18	282.581	243.204	227.988	277.954	423.279	478.868	344.159	538.547	Vwf	352.072	0.792628	0.190675	-4.15696	3.22512e-05	0.000353794
ENSMUSG00000001942.9	254.095	294.048	383.021	399.766	156.898	294.145	259.723	342.127	Siae	297.978	-0.337429	0.270469	1.24757	0.212187	0.421533
ENSMUSG00000001943.9	9.11551	0	4.55977	0	14.6553	2.35316	3.20645	8.57104	Vsig2	5.30765	1.11554	1.14146	-0.977293	0.328424	0.556878
ENSMUSG00000001946.15	349.808	405.905	491.315	595.773	268.967	516.518	626.327	532.833	Esam	473.431	0.0772362	0.281874	-0.27401	0.784077	0.8968
ENSMUSG00000001948.11	237.003	204.224	186.951	239.195	246.553	167.074	206.282	207.134	Spa17	211.802	-0.064955	0.18881	0.344023	0.730829	0.865826
ENSMUSG00000001962.9	764.563	1022.81	995.17	1018.79	1045.7	1303.65	1401.22	1330.65	Fam50a	1110.32	0.418075	0.166169	-2.51597	0.0118706	0.0504776
ENSMUSG00000001964.15	1008.4	891.466	1126.26	1125.1	1415.53	1273.06	1866.16	1610.64	Emd	1289.58	0.571268	0.171755	-3.32607	0.000880805	0.00599527
ENSMUSG00000001983.8	467.17	461.834	475.356	468.424	562.935	468.278	561.129	497.835	Taco1	495.37	0.159039	0.130786	-1.21603	0.223975	0.437118
ENSMUSG00000001985.10	270.047	516.067	494.735	367.652	156.036	312.97	166.736	171.421	Grik3	306.958	-1.03428	0.297074	3.48155	0.000498529	0.00373555
ENSMUSG00000001986.17	761.145	1057.56	1120.56	1293.43	311.209	662.414	513.032	460.694	Gria3	772.505	-1.12162	0.25847	4.33945	1.42838e-05	0.00017349
ENSMUSG00000001988.10	7.97607	0	3.41983	2.21477	0.862075	1.17658	0	0.714254	Npas1	2.04545	-2.28292	1.45482	1.56921	0.116599	0.2801
ENSMUSG00000001995.10	1894.89	2843.03	2579.69	2539.23	1637.94	2064.9	1439.7	1654.21	Sipa1l2	2081.7	-0.536745	0.184581	2.90791	0.00363851	0.0194863
ENSMUSG00000001998.16	496.795	452.512	447.997	396.444	598.28	440.041	333.471	372.84	Ap4e1	442.298	-0.0395867	0.214373	0.184662	0.853494	0.932708
ENSMUSG00000001999.16	672.269	694.869	751.222	818.358	866.385	808.31	942.697	919.959	Blvra	809.258	0.269289	0.132275	-2.03583	0.0417677	0.133201
ENSMUSG00000002006.13	2872.52	2562.54	3131.42	2978.87	1689.67	1956.65	2233.83	2186.33	Pdzd4	2451.48	-0.517112	0.146558	3.52837	0.000418126	0.00322313
ENSMUSG00000002007.6	37.6015	27.1168	28.4986	36.5437	45.69	15.2955	17.1011	47.1407	Srpk3	31.8735	-0.0283628	0.438745	0.0646452	0.948456	0.977354
ENSMUSG00000002010.18	2404.22	3002.34	3259.1	3044.2	2861.23	3519.15	3636.12	3608.41	Idh3g	3166.84	0.218405	0.155543	-1.40415	0.160275	0.348478
ENSMUSG00000002012.14	632.388	704.19	967.811	891.445	243.967	448.277	578.23	517.834	Pnck	623.018	-0.837819	0.276207	3.0333	0.00241896	0.0140066
ENSMUSG00000002014.13	3322.6	1234.66	1666.6	1972.25	7258.67	2601.42	6178.83	4843.35	Ssr4	3634.8	1.3495	0.356702	-3.78326	0.000154789	0.00136873
ENSMUSG00000002015.6	2240.14	2940.48	2774.62	2714.2	2655.19	2864.97	2821.68	3118.43	Bcap31	2766.21	0.103042	0.137072	-0.75174	0.452207	0.669626
ENSMUSG00000002017.11	1089.3	1545.66	1537.78	1569.16	1458.63	1795.46	1855.47	1659.93	Fam98a	1563.92	0.236975	0.171858	-1.3789	0.167925	0.359733
ENSMUSG00000002020.16	95.7128	39.8278	126.534	514.934	66.3798	81.1839	212.695	544.975	Ltbp2	210.28	0.221479	0.965753	-0.229333	0.81861	0.915509
ENSMUSG00000002028.14	7646.77	6424.15	5141.14	4622.22	11009.6	5824.07	2762.89	4371.23	Kmt2a	5975.25	0.00808502	0.367085	-0.0220249	0.982428	0.993159
ENSMUSG00000002031.14	1092.72	1399.06	1263.06	1248.02	1021.56	1340.12	1097.68	1187.8	Ift46	1206.25	-0.107346	0.149919	0.716025	0.473976	0.687555
ENSMUSG00000002032.18	812.42	1019.42	1196.94	1156.11	300.864	627.117	558.992	542.833	Tmem25	776.837	-1.04483	0.248414	4.20601	2.5992e-05	0.000292542
ENSMUSG00000002033.15	2.27888	0.847401	0	2.21477	0	3.52974	0	2.14276	Cd3g	1.37669	0.0792723	1.61456	-0.0490984	0.960841	NA
ENSMUSG00000002043.18	1186.16	689.784	807.079	833.861	635.349	482.397	875.362	742.109	Trappc6a	781.512	-0.361726	0.241874	1.49552	0.13478	0.309322
ENSMUSG00000002052.7	3721.41	5273.38	3963.58	3876.95	3972.44	4661.61	2629.29	3196.28	Supt6	3911.87	-0.21971	0.217343	1.01089	0.312068	0.540514
ENSMUSG00000002055.10	445.52	268.626	324.884	269.095	231.036	184.723	151.772	157.85	Spag5	254.188	-0.849203	0.238408	3.56198	0.000368072	0.0028905
ENSMUSG00000002058.14	124630	92672.6	98569.7	77219.1	92805.8	52791.9	63381.9	71636.8	Unc119	84213.4	-0.486251	0.222746	2.18298	0.029037	0.101363
ENSMUSG00000002059.19	446.66	288.964	349.962	356.578	424.141	524.754	796.269	745.681	Rab34	491.626	0.789605	0.246611	-3.20183	0.00136559	0.00862283
ENSMUSG00000002064.11	2736.93	1966.82	2416.68	2391.95	2767.26	1979.01	3052.54	2558.46	Sdf2	2483.71	0.123153	0.183513	-0.671084	0.502167	0.709416
ENSMUSG00000002068.17	151.545	200.834	235.968	238.088	56.0349	155.308	145.359	155.707	Ccne1	167.356	-0.691222	0.325634	2.12269	0.0337796	0.113826
ENSMUSG00000002076.13	17.0916	15.2532	13.6793	7.75169	18.9656	8.23605	7.48172	7.85679	Hsf2bp	12.0395	-0.330648	0.534728	0.618348	0.536346	0.734372
ENSMUSG00000002083.14	140.151	107.62	107.155	145.067	60.3452	122.364	120.776	78.5679	Bbc3	110.256	-0.395111	0.28142	1.40399	0.160322	0.348513
ENSMUSG00000002100.16	10.2549	8.47401	6.83965	7.75169	6.8966	2.35316	0	4.28552	Mybpc3	5.85695	-1.24705	0.772885	1.6135	0.106635	0.263197
ENSMUSG00000002102.16	7847.31	6534.31	7431.28	7465.99	9136.27	6685.32	8478.93	8044.64	Psmc3	7703.01	0.143859	0.145174	-0.990942	0.321714	0.549865
ENSMUSG00000002103.17	1759.29	2405.77	2162.47	2130.61	1690.53	2283.74	1838.37	1834.2	Acp2	2013.12	-0.14619	0.162551	0.899348	0.368467	0.595208
ENSMUSG00000002104.12	76.3424	44.9123	47.8776	43.188	39.6554	31.7676	44.8903	44.2837	Rapsn	46.6147	-0.392967	0.299904	1.31031	0.190091	0.391275
ENSMUSG00000002105.16	1298.96	1277.03	1257.36	1238.06	1463.8	1378.95	1359.54	1378.51	Slc39a13	1331.53	0.138237	0.100049	-1.38169	0.167066	0.35853
ENSMUSG00000002107.19	3929.92	5493.7	4654.38	4319.91	3767.27	4827.5	2866.57	3529.13	Celf2	4173.55	-0.29574	0.198369	1.49086	0.135999	0.311295
ENSMUSG00000002108.11	168.637	138.126	198.35	198.222	168.105	170.604	242.622	212.133	Nr1h3	187.1	0.177068	0.213053	-0.831102	0.405916	0.62933
ENSMUSG00000002109.15	718.986	446.58	403.54	442.954	674.142	347.091	532.271	429.981	Ddb2	499.443	-0.0196321	0.267773	0.0733163	0.941554	0.974367
ENSMUSG00000002111.9	21.6493	50.8441	43.3178	93.0203	387.072	318.853	208.419	253.56	Spi1	172.092	2.48281	0.379014	-6.55071	5.72625e-11	2.41527e-09
ENSMUSG00000002129.12	2343.83	3298.93	2735.86	3086.28	2943.99	3554.44	2656.01	2522.74	Sf3a1	2892.76	0.0259857	0.176801	-0.146977	0.88315	0.946888
ENSMUSG00000002147.19	461.473	390.652	483.336	482.82	293.105	505.929	423.252	528.548	Stat6	446.139	-0.0540314	0.215733	0.250455	0.802235	0.906679
ENSMUSG00000002190.14	164.079	258.457	215.449	186.041	35.3451	127.071	104.744	90.7102	Clgn	147.737	-1.2099	0.348853	3.46822	0.000523927	0.00388243
ENSMUSG00000002204.10	5.69719	2.5422	2.27988	0	72.4143	36.4739	43.8215	44.2837	Napsa	25.9391	4.24115	0.603338	-7.02948	2.07306e-12	1.16953e-10
ENSMUSG00000002205.17	1703.46	1682.94	1709.91	1733.06	2668.98	1939	2366.36	2124.9	Vrk3	1991.08	0.414272	0.140756	-2.9432	0.0032484	0.0178014
ENSMUSG00000002210.12	1011.82	1226.19	1108.02	1308.93	953.455	1302.47	1252.65	1139.95	Smg9	1162.94	-0.00294535	0.161363	0.018253	0.985437	0.993797
ENSMUSG00000002221.12	1114.37	1326.18	1043.05	1100.74	954.317	1091.87	867.88	962.814	Paxip1	1057.65	-0.242876	0.144553	1.68018	0.0929226	0.239713
ENSMUSG00000002222.15	4889.33	6025.02	5238.04	5256.76	4191.41	4210.98	3013	3369.85	Rmnd5a	4524.3	-0.534238	0.162952	3.2785	0.00104361	0.00690918
ENSMUSG00000002227.16	132.175	99.1459	87.7756	117.383	93.9661	134.13	111.157	144.279	Mov10	115.001	0.149988	0.233774	-0.641595	0.521136	0.724153
ENSMUSG00000002228.8	1526.85	1029.59	1182.12	1314.47	916.385	638.882	1361.67	1228.52	Ppm1j	1149.81	-0.284904	0.253426	1.12421	0.260924	0.482649
ENSMUSG00000002233.14	1899.44	1703.28	1697.37	1719.77	1362.94	2170.79	2801.37	2397.03	Rhoc	1969	0.314783	0.221509	-1.42108	0.155292	0.341659
ENSMUSG00000002249.22	701.894	530.473	326.024	306.746	1968.12	1108.34	808.026	955.671	Tead3	838.161	1.37574	0.344118	-3.99787	6.39152e-05	0.000639637
ENSMUSG00000002250.17	1499.5	2366.79	1846.71	1463.96	4187.1	3157.94	2576.92	2723.45	Ppard	2477.8	0.816857	0.227551	-3.58977	0.000330969	0.00264456
ENSMUSG00000002257.9	35.3226	38.9804	37.6181	52.0471	25.0002	50.5929	56.6473	64.2828	Def6	45.0614	0.262252	0.347372	-0.754961	0.450273	0.667865
ENSMUSG00000002265.18	4245.55	2741.34	2546.63	3047.52	2695.71	1874.29	1043.17	1346.37	Peg3	2442.57	-0.854079	0.300009	2.84685	0.00441542	0.0228445
ENSMUSG00000002266.18	121.92	69.4869	84.3557	83.0539	60.3452	34.1208	30.9957	29.2844	Zim1	64.1953	-1.20717	0.325503	3.70862	0.00020839	0.00175933
ENSMUSG00000002274.14	2634.38	969.427	1748.67	1765.17	2832.78	2074.31	3217.14	3212	Metrn	2306.73	0.671925	0.288503	-2.329	0.019859	0.0758624
ENSMUSG00000002279.20	368.039	415.227	406.959	342.182	283.623	525.931	516.239	510.691	Lmf1	421.111	0.25987	0.226356	-1.14806	0.250944	0.470972
ENSMUSG00000002280.12	1105.26	934.683	1060.15	1081.92	1065.52	881.258	1062.4	1034.95	Ciao3	1028.27	-0.0470453	0.132545	0.354937	0.722637	0.860699
ENSMUSG00000002289.17	102.549	54.2337	70.6764	157.249	181.036	442.394	538.684	407.125	Angptl4	244.243	2.03022	0.388583	-5.22468	1.74457e-07	3.57813e-06
ENSMUSG00000002297.17	79.7607	70.3343	69.5365	75.3022	80.1729	127.071	106.882	129.994	Dbf4	92.3816	0.59108	0.233606	-2.53025	0.0113982	0.0489053
ENSMUSG00000002307.17	1043.73	1439.73	1340.57	1312.25	2135.36	1761.34	1626.74	1664.93	Daxx	1540.58	0.484664	0.16439	-2.94825	0.00319574	0.0175601
ENSMUSG00000002308.17	1486.97	694.021	776.301	888.123	3042.26	1043.63	2026.48	1349.94	Cd320	1413.46	0.956875	0.351879	-2.71933	0.00654138	0.0312706
ENSMUSG00000002319.17	567.44	745.713	696.505	647.82	1231.04	1331.89	1050.65	1109.24	Ipo4	922.536	0.828387	0.152921	-5.4171	6.05742e-08	1.37455e-06
ENSMUSG00000002320.16	679.105	649.957	645.207	675.505	824.143	1007.15	836.884	812.106	Tm9sf1	766.257	0.392186	0.131063	-2.99236	0.00276832	0.015665
ENSMUSG00000002324.9	298.533	333.876	289.545	333.323	94.8282	198.842	160.323	177.849	Rec8	235.89	-0.993423	0.23898	4.15694	3.22545e-05	0.000353794
ENSMUSG00000002325.16	593.647	855.875	466.236	679.934	5945.73	4548.65	4219.69	5127.63	Irf9	2804.67	2.93329	0.216082	-13.5748	5.64603e-42	1.26454e-38
ENSMUSG00000002326.7	594.787	643.177	631.528	663.324	706.039	723.596	906.357	667.113	Gmpr2	691.99	0.244458	0.14942	-1.63605	0.10183	0.255379
ENSMUSG00000002329.8	1346.82	1225.34	1365.65	1169.4	1696.56	1171.87	1608.57	1521.36	Mdp1	1388.2	0.232744	0.16029	-1.45202	0.146496	0.327977
ENSMUSG00000002332.17	1192.99	1375.33	1434.05	1710.91	2000.01	3163.82	2833.44	3049.86	Dhrs1	2095.05	0.951185	0.196505	-4.84052	1.29498e-06	2.06874e-05
ENSMUSG00000002341.9	237.003	314.386	368.201	303.423	143.966	345.914	313.164	284.273	Ncan	288.791	-0.171706	0.281532	0.609898	0.54193	0.738386
ENSMUSG00000002342.18	813.559	679.616	743.242	686.579	775.005	860.079	966.211	842.819	Tmem161a	795.889	0.23664	0.138393	-1.70991	0.087283	0.229499
ENSMUSG00000002343.12	962.826	678.768	849.257	871.512	825.005	871.845	1114.78	942.815	Armc6	889.601	0.15974	0.172088	-0.928247	0.353279	0.58162
ENSMUSG00000002345.19	876.228	581.317	723.863	669.968	951.73	621.234	828.334	824.249	Borcs8	759.615	0.17949	0.196399	-0.913906	0.360766	0.588155
ENSMUSG00000002346.17	557.185	501.661	364.782	423.021	431.899	415.332	255.447	336.413	Slc25a42	410.718	-0.360079	0.225588	1.59618	0.110448	0.269497
ENSMUSG00000002365.11	992.451	816.895	728.423	815.035	662.935	1316.59	1100.88	1128.52	Snx9	945.217	0.327623	0.228407	-1.43438	0.151463	0.336005
ENSMUSG00000002372.10	4365.19	3994.65	4156.23	4025.34	4468.13	3703.87	4381.08	4111.24	Ranbp3	4150.72	0.0109024	0.11598	-0.0940026	0.925107	0.966806
ENSMUSG00000002379.8	1994.02	1694.8	2006.3	1954.53	1958.63	1776.63	2200.7	2164.9	Ndufa11	1968.81	0.0833545	0.134282	-0.620742	0.53477	0.733315
ENSMUSG00000002384.3	4.55775	5.08441	0	4.42954	5.17245	3.52974	2.13764	2.14276	Bmp8b	3.38179	-0.134716	0.946388	0.142347	0.886806	0.94846
ENSMUSG00000002393.15	1943.88	1015.19	1326.89	1151.68	1348.28	1194.23	1818.06	1675.64	Nr2f6	1434.23	0.1512	0.24227	-0.6241	0.532562	0.731946
ENSMUSG00000002395.15	7755.02	4283.61	5226.64	4476.05	4983.65	3527.38	5254.31	4569.79	Use1	5009.56	-0.245678	0.231631	1.06064	0.288853	0.515863
ENSMUSG00000002396.9	432.987	418.616	386.44	367.652	370.692	389.448	320.645	330.699	Ocel1	377.147	-0.187588	0.145211	1.29183	0.196416	0.400067
ENSMUSG00000002409.19	1326.31	1329.57	1088.64	955.673	1163.8	1104.81	585.712	911.388	Dyrk1b	1058.24	-0.319851	0.239575	1.33507	0.181852	0.379832
ENSMUSG00000002413.16	2267.48	2546.44	2088.37	1939.03	2240.53	1889.59	1197.08	1297.8	Braf	1933.29	-0.416557	0.229935	1.81163	0.0700439	0.195535
ENSMUSG00000002416.14	1492.66	1257.54	1366.79	1449.57	1271.56	884.787	1158.6	1138.52	Ndufb2	1252.5	-0.320754	0.156878	2.04461	0.040893	0.131131
ENSMUSG00000002428.13	1845.89	2300.69	2149.93	2312.22	2795.71	1879	2252	2142.76	Hltf	2209.77	0.075351	0.168804	-0.446382	0.655321	0.819489
ENSMUSG00000002455.15	1677.25	2514.24	2138.53	1920.21	2029.32	2503.76	1768.89	1768.49	Prpf6	2040.09	-0.0324467	0.190028	0.170747	0.864423	0.93829
ENSMUSG00000002458.14	88.8762	185.581	242.808	233.658	213.795	398.86	364.467	430.695	Rgs19	269.842	0.906491	0.332287	-2.72804	0.00637121	0.0306346
ENSMUSG00000002459.18	2088.59	2803.2	1990.34	2034.27	1637.08	1821.34	1437.56	2260.61	Rgs20	2009.12	-0.317103	0.197409	1.60633	0.108203	0.265667
ENSMUSG00000002475.17	961.686	855.028	911.954	992.217	817.247	671.827	1002.55	973.528	Abhd3	898.255	-0.101581	0.169873	0.597979	0.549854	0.744294
ENSMUSG00000002477.6	3670.13	1712.6	2425.8	2723.06	5206.07	2081.37	4183.35	3300.57	Snrpd1	3162.87	0.48833	0.308543	-1.5827	0.11349	0.27463
ENSMUSG00000002486.16	713.289	852.485	753.502	704.297	725.867	768.306	531.202	659.256	Tchp	713.526	-0.172266	0.165958	1.03801	0.299264	0.527351
ENSMUSG00000002489.17	626.691	1057.56	864.076	981.143	464.658	1033.04	657.323	654.97	Tiam1	792.432	-0.330316	0.269017	1.22786	0.219499	0.431012
ENSMUSG00000002496.11	2676.54	3834.49	3227.18	2796.15	2901.74	3893.3	1986.93	2785.59	Tsc2	3012.74	-0.11607	0.227811	0.5095	0.610402	0.788361
ENSMUSG00000002500.16	4.55775	4.23701	4.55977	1.10738	2.58622	2.35316	4.27527	0.714254	Rpl3l	3.04885	-0.587862	0.952833	0.616963	0.537259	0.734854
ENSMUSG00000002504.16	814.699	713.512	1043.05	1064.2	537.073	678.886	998.276	862.104	Slc9a3r2	838.974	-0.240557	0.236866	1.01558	0.309829	0.538134
ENSMUSG00000002524.18	5723.4	7002.07	6957.07	6676.42	6392.28	7088.89	6828.68	7152.53	Puf60	6727.67	0.0590801	0.121606	-0.485833	0.627086	0.800856
ENSMUSG00000002546.18	3292.98	4746.29	4443.5	3850.38	3596.58	4960.46	3623.29	4286.24	Golga2	4099.96	0.0115155	0.181123	-0.0635782	0.949306	0.97777
ENSMUSG00000002550.17	1746.76	1785.47	1715.61	1716.45	2011.22	1933.12	2128.02	2042.05	Uck1	1884.84	0.22046	0.0984503	-2.2393	0.0251364	0.0905988
ENSMUSG00000002565.17	14.8127	8.47401	14.8193	27.6846	0	4.70632	3.20645	4.28552	Scin	9.74861	-2.44279	0.730414	3.34439	0.000824647	0.00566553
ENSMUSG00000002578.19	340.692	417.769	308.924	298.994	1012.08	738.892	395.462	439.98	Ikzf4	494.099	0.919799	0.305205	-3.01371	0.00258072	0.0147734
ENSMUSG00000002580.8	5684.66	3055.73	3558.9	3904.64	6949.18	3064.99	5903.08	4561.22	Mien1	4585.3	0.337919	0.284184	-1.18909	0.234406	0.451069
ENSMUSG00000002588.14	2239	594.028	280.426	339.967	37.9313	642.412	178.493	94.2815	Pon1	550.817	-1.85813	1.01075	1.83838	0.0660065	0.187308
ENSMUSG00000002602.17	600.484	1019.42	860.657	1176.04	2099.15	5882.89	5570.68	5366.19	Axl	2821.94	2.37102	0.326663	-7.25829	3.92006e-13	2.58228e-11
ENSMUSG00000002603.16	123.059	95.7563	88.9155	107.416	295.692	282.379	225.52	283.559	Tgfb1	187.787	1.39213	0.190334	-7.31415	2.59023e-13	1.78503e-11
ENSMUSG00000002608.9	2259.51	3057.42	3114.32	2729.7	2580.19	3206.18	2615.4	3000.58	Ccdc97	2820.41	0.0306527	0.159975	-0.191609	0.848048	0.930062
ENSMUSG00000002617.15	353.226	318.623	304.365	338.86	425.865	324.736	278.961	315.7	Zfp40	332.542	0.0342961	0.179777	-0.190771	0.848705	0.930214
ENSMUSG00000002625.11	2187.72	1829.54	1757.79	1562.52	1979.32	1622.5	1442.9	1569.22	Akap8l	1743.94	-0.149557	0.168763	0.88619	0.375515	0.60113
ENSMUSG00000002633.5	164.079	197.444	269.026	222.584	22.4139	91.7732	65.1979	47.1407	Shh	134.958	-1.9246	0.368085	5.22868	1.70726e-07	3.5177e-06
ENSMUSG00000002635.12	1489.25	697.411	922.213	915.807	1741.39	863.609	1495.28	1079.95	Pdcd2l	1150.61	0.364715	0.290619	-1.25496	0.209494	0.418186
ENSMUSG00000002658.10	1621.42	2372.72	2285.58	2270.14	2010.36	2839.08	2308.65	2330.61	Gtf2f1	2254.82	0.149847	0.182268	-0.822125	0.411006	0.633166
ENSMUSG00000002660.9	4122.49	2310.86	2781.46	3074.1	4480.2	2749.66	4695.32	3916.25	Clpp	3516.29	0.366597	0.237246	-1.54522	0.122293	0.288863
ENSMUSG00000002661.15	1763.85	889.771	1157.04	1292.32	1800.01	747.128	1454.66	1113.52	Alkbh7	1277.29	0.00404954	0.298088	-0.013585	0.989161	0.995159
ENSMUSG00000002668.9	5.69719	20.3376	13.6793	19.9329	43.1037	27.0613	13.8946	19.2848	Dennd1c	20.3739	0.784813	0.517076	-1.51779	0.129067	0.299712
ENSMUSG00000002679.15	1737.64	1141.45	1288.13	1396.41	2020.7	1051.86	1634.22	1629.93	Med6	1487.54	0.188435	0.229994	-0.819302	0.412614	0.634524
ENSMUSG00000002688.9	1049.42	1148.23	992.89	956.781	903.454	943.616	819.783	949.957	Prkd1	970.517	-0.19777	0.127929	1.54594	0.122119	0.288572
ENSMUSG00000002699.14	17.0916	27.9642	36.4782	52.0471	162.932	109.422	91.9183	114.995	Lcp2	76.606	1.84782	0.346046	-5.33982	9.30374e-08	2.03727e-06
ENSMUSG00000002718.15	3207.52	4547.15	4343.18	4266.75	4295.72	5056.94	4214.35	4446.23	Cse1l	4297.23	0.13826	0.157141	-0.879845	0.378943	0.604329
ENSMUSG00000002728.15	4619.28	2275.27	3047.07	3122.83	4590.55	2162.55	3768.65	3017.72	Naa20	3325.49	0.05176	0.280888	-0.184273	0.853799	0.932807
ENSMUSG00000002731.7	930.921	1016.03	1249.38	1188.22	1075.01	1180.11	1473.9	1272.8	Prkra	1173.3	0.190071	0.167877	-1.1322	0.25755	0.478939
ENSMUSG00000002732.15	144.709	93.2141	110.574	110.738	125.001	108.245	140.015	117.138	Fkbp7	118.704	0.0988047	0.212498	-0.464967	0.641955	0.809756
ENSMUSG00000002733.9	1465.32	1726.16	1762.35	1758.53	1896.56	1924.88	2000.83	2012.77	Plekha3	1818.42	0.223035	0.118114	-1.88829	0.0589868	0.172399
ENSMUSG00000002741.10	2670.84	2632.03	2808.82	2716.42	3100.02	3419.14	3977.07	3661.98	Ykt6	3123.29	0.386862	0.124752	-3.10105	0.00192838	0.0115543
ENSMUSG00000002748.8	4143	5912.32	5355.45	4953.33	4959.52	5404.03	3875.53	4484.08	Baz1b	4885.91	-0.121371	0.172264	0.704566	0.481081	0.693216
ENSMUSG00000002763.17	1539.38	1500.75	1771.47	1818.33	1207.77	1651.92	1752.86	1609.93	Pex6	1606.55	-0.0916571	0.16584	0.552682	0.580481	0.767113
ENSMUSG00000002767.14	1956.42	1660.91	2012	1665.51	2412.08	1848.41	2480.73	2263.47	Mrpl2	2037.44	0.304307	0.153713	-1.97971	0.0477364	0.147266
ENSMUSG00000002768.9	4803.87	2894.72	3474.54	3677.63	5898.31	3134.41	5272.48	4821.93	Mea1	4247.24	0.365321	0.237761	-1.53651	0.124414	0.292329
ENSMUSG00000002769.10	107.107	44.9123	51.2974	43.188	55.1728	27.0613	45.9592	44.998	Gnmt	52.462	-0.499031	0.380639	1.31104	0.189845	0.390902
ENSMUSG00000002771.13	349.808	438.106	361.362	331.108	103.449	210.608	138.946	167.85	Grin2d	262.655	-1.25774	0.238632	5.27063	1.35955e-07	2.86183e-06
ENSMUSG00000002778.15	1942.74	2240.53	2139.67	2375.34	1985.36	2742.61	2942.45	2872.01	Kdelr1	2405.09	0.277216	0.169065	-1.6397	0.101067	0.254084
ENSMUSG00000002781.20	850.021	937.226	951.852	947.922	862.075	870.668	956.592	1007.1	Tmem143	922.932	0.00417682	0.123144	-0.0339182	0.972942	0.988968
ENSMUSG00000002791.18	2.27888	5.08441	1.13994	2.21477	59.4832	23.5316	13.8946	18.5706	Pdxk-ps	15.7747	3.38163	0.723348	-4.67497	2.9399e-06	4.29237e-05
ENSMUSG00000002797.10	431.847	344.892	455.977	431.88	699.143	434.158	564.336	512.12	Ggct	484.294	0.410808	0.194664	-2.11034	0.0348289	0.116497
ENSMUSG00000002799.7	906.993	875.365	841.277	821.68	810.35	869.492	721.452	676.398	Jag2	815.376	-0.164066	0.13674	1.19984	0.230203	0.445376
ENSMUSG00000002803.15	558.325	690.632	868.636	892.552	537.935	641.235	676.561	697.826	Btbd6	695.463	-0.237085	0.196385	1.20724	0.227338	0.441383
ENSMUSG00000002804.5	1069.93	605.044	685.105	663.324	1177.59	608.291	948.041	814.249	Nudt14	821.448	0.231813	0.259874	-0.892021	0.372382	0.59855
ENSMUSG00000002808.8	973.081	1261.78	1550.32	1550.34	298.278	981.267	986.519	1052.1	Epdr1	1081.71	-0.68543	0.351232	1.9515	0.0509972	0.154462
ENSMUSG00000002812.5	1996.3	2444.75	2149.93	2146.11	2468.98	3200.29	2196.42	2444.18	Flii	2380.87	0.238283	0.162196	-1.46911	0.141803	0.320707
ENSMUSG00000002814.16	240.422	305.064	265.607	221.477	300.002	335.325	336.678	284.273	Top3a	286.106	0.278267	0.168534	-1.6511	0.0987174	0.249856
ENSMUSG00000002820.7	3069.65	1953.26	2143.09	2182.66	3265.54	1744.87	2710.52	2169.9	Atg4d	2404.94	0.0816219	0.237366	-0.343865	0.730948	0.865826
ENSMUSG00000002825.9	446.66	310.996	313.484	307.853	422.417	297.674	458.523	299.986	Qtrt1	357.199	0.100959	0.224521	-0.449665	0.652952	0.817586
ENSMUSG00000002831.15	61.5297	44.0649	52.4374	102.987	90.5178	212.961	192.387	277.13	Plin4	129.252	1.56982	0.377103	-4.16285	3.14303e-05	0.000346941
ENSMUSG00000002833.12	1885.77	2326.12	2143.09	1911.35	1935.36	2495.52	2084.19	2149.19	Hdgfl2	2116.32	0.0671895	0.144286	-0.465667	0.641454	0.809707
ENSMUSG00000002835.10	352.087	460.986	377.321	303.423	389.658	458.866	294.994	362.841	Chaf1a	375.022	0.00986318	0.204612	-0.0482043	0.961553	0.984338
ENSMUSG00000002844.10	3463.89	3967.53	4511.89	4562.43	3250.02	3850.94	4717.76	4661.93	Adprh	4123.3	-0.00214282	0.177904	0.0120448	0.99039	0.995591
ENSMUSG00000002845.15	376.015	345.74	253.067	218.155	399.141	394.154	441.422	425.695	Tmem39a	356.673	0.476003	0.207303	-2.29617	0.0216663	0.0809575
ENSMUSG00000002846.10	1102.98	866.891	1000.87	1002.18	1325.01	955.382	1437.56	1327.8	Timmdc1	1127.33	0.345877	0.173528	-1.9932	0.0462394	0.14373
ENSMUSG00000002847.8	12.5338	2.5422	4.55977	0	10.3449	12.9424	9.61936	14.9993	Pla1a	8.44272	1.31093	0.768901	-1.70494	0.0882058	0.231356
ENSMUSG00000002870.9	399.943	567.759	504.994	540.404	822.419	990.679	863.605	824.249	Mcm2	689.256	0.796443	0.162863	-4.89027	1.00697e-06	1.65588e-05
ENSMUSG00000002871.15	779.376	654.194	695.365	728.659	497.417	670.65	548.303	704.254	Tpra1	659.777	-0.238729	0.16606	1.4376	0.150547	0.334438
ENSMUSG00000002881.15	1144	1353.3	1674.58	1751.88	1153.46	1136.58	1332.82	1242.09	Nab1	1348.59	-0.283894	0.176212	1.6111	0.107159	0.263958
ENSMUSG00000002885.15	87.7368	44.0649	53.5773	50.9397	417.244	324.736	145.359	172.135	Adgre5	161.974	2.16763	0.376327	-5.75997	8.41273e-09	2.33456e-07
ENSMUSG00000002897.6	178.892	243.204	186.951	153.927	438.796	536.52	230.865	303.558	Il17ra	284.089	0.98184	0.286811	-3.4233	0.000618651	0.00445528
ENSMUSG00000002900.18	1351.37	791.473	747.802	830.539	168.967	442.394	184.905	217.133	Lamb1	591.823	-1.87903	0.332779	5.64648	1.63769e-08	4.22574e-07
ENSMUSG00000002908.18	711.01	690.632	758.062	809.498	439.658	602.408	558.992	577.831	Kcnn1	643.511	-0.446943	0.154463	2.89352	0.00380951	0.0202568
ENSMUSG00000002910.12	263.21	444.886	386.44	332.215	190.519	234.139	277.893	249.989	Arrdc2	297.411	-0.585186	0.217376	2.69205	0.00710145	0.0333301
ENSMUSG00000002930.7	1704.6	830.453	1130.82	1298.96	239.657	234.139	181.699	190.706	Ppp1r17	726.38	-2.55273	0.24059	10.6103	2.66961e-26	1.3905e-23
ENSMUSG00000002944.16	324.74	187.276	307.784	325.571	137.932	260.024	533.34	412.839	Cd36	311.188	0.231635	0.374608	-0.61834	0.536351	0.734372
ENSMUSG00000002948.20	1588.38	1676.16	1931.06	1870.37	1581.91	1474.25	1472.83	1569.22	Map2k7	1645.52	-0.211957	0.122126	1.73556	0.0826422	0.220728
ENSMUSG00000002949.16	2964.82	1824.45	2576.27	2111.78	2173.29	1473.08	1991.21	1976.34	Timm44	2136.41	-0.315261	0.20507	1.53733	0.124211	0.292112
ENSMUSG00000002957.12	13660.7	18041.2	16653.4	11997.4	7612.98	8167.81	6078.37	7658.94	Ap2a2	11233.9	-1.03184	0.181003	5.7007	1.19313e-08	3.19649e-07
ENSMUSG00000002963.18	821.535	743.171	826.458	808.391	956.903	971.854	1209.9	1143.52	Pnkp	935.217	0.42119	0.139039	-3.02929	0.00245131	0.0141463
ENSMUSG00000002968.10	2040.73	2039.69	1913.96	1853.76	1963.81	2102.55	1881.12	2112.05	Med25	1988.46	0.0382974	0.109521	-0.349679	0.726579	0.863391
ENSMUSG00000002980.15	707.591	770.288	793.4	1009.94	257.76	430.628	656.254	835.677	Bcam	682.692	-0.588975	0.324831	1.81318	0.0698044	0.195042
ENSMUSG00000002981.11	9047.14	10805.2	10410	9679.65	9732.82	10452.7	9137.32	9683.85	Clptm1	9868.58	-0.0342766	0.116288	0.294756	0.768181	0.887127
ENSMUSG00000002983.18	170.916	156.769	137.933	155.034	261.209	524.754	366.604	414.267	Relb	273.436	1.33435	0.235831	-5.65809	1.53066e-08	3.98166e-07
ENSMUSG00000002984.18	1885.77	2099.86	2491.91	2293.39	2031.91	2748.49	3233.17	2968.44	Tomm40	2469.12	0.324294	0.18548	-1.74841	0.0803938	0.216624
ENSMUSG00000002985.17	35803.4	21596	29931.5	31662.4	10352.7	14107.2	18845.4	25766	Apoe	23508.1	-0.784682	0.284536	2.75776	0.00581991	0.028604
ENSMUSG00000002996.18	1460.76	1477.02	1143.36	1315.57	1240.53	1250.7	1146.84	1247.8	Hbp1	1285.32	-0.143737	0.135271	1.06258	0.28797	0.514944
ENSMUSG00000002997.16	969.662	1355.84	1784.01	1893.63	750.005	1316.59	1350.99	1320.65	Prkar2b	1342.67	-0.341504	0.269018	1.26945	0.204281	0.410965
ENSMUSG00000003031.15	6621.28	5150.5	5821.69	6293.27	6966.43	5331.08	7489.2	6770.41	Cdkn1b	6305.48	0.153069	0.159541	-0.959435	0.33734	0.565439
ENSMUSG00000003032.9	64.948	66.9447	80.9359	67.5505	66.3798	131.777	78.0237	153.565	Klf4	88.7655	0.618803	0.31175	-1.98493	0.0471521	0.145966
ENSMUSG00000003033.16	1715.99	2129.52	2324.34	2353.19	1660.36	2331.98	2263.76	2162.05	Ap1m1	2117.65	-0.0181525	0.174887	0.103795	0.917332	0.962318
ENSMUSG00000003037.17	2758.58	2578.64	2882.91	2917.96	3404.33	2910.86	3632.91	3556.27	Rab8a	3080.31	0.278338	0.126699	-2.19684	0.0280317	0.0985752
ENSMUSG00000003038.16	13749.6	9639.19	11359.5	12320.8	10088	6259.4	8373.12	8306.05	Hmgn2	10012	-0.511016	0.191105	2.674	0.00749519	0.0348205
ENSMUSG00000003039.10	5969.52	4014.99	4682.88	4314.37	5645.73	3905.07	4835.33	5148.34	Fam32a	4814.53	0.0416788	0.186169	-0.223877	0.822853	0.917432
ENSMUSG00000003051.14	9.11551	7.62661	6.83965	8.85908	0	9.41263	19.2387	22.8561	Elf3	10.4935	0.672404	0.826658	-0.813401	0.415988	0.637488
ENSMUSG00000003062.14	878.507	783.846	875.476	950.136	1045.7	1023.62	1474.97	1267.09	Stard3nl	1037.42	0.464552	0.16891	-2.75029	0.00595432	0.029105
ENSMUSG00000003068.18	3269.05	3194.7	3383.35	3075.21	3254.33	3142.64	3437.32	3212.71	Stk11	3246.16	0.0138885	0.0995882	-0.13946	0.889087	0.94947
ENSMUSG00000003070.7	178.892	159.311	188.09	178.289	86.2075	156.485	147.497	157.136	Efna2	156.488	-0.365144	0.232413	1.5711	0.11616	0.279452
ENSMUSG00000003072.16	6573.42	5199.65	6442.95	6701.89	5692.28	5951.14	7959.48	7459.66	Atp5d	6497.56	0.119242	0.170118	-0.700936	0.483343	0.69523
ENSMUSG00000003099.12	3707.73	4150.57	4407.02	4340.95	3741.4	3699.16	4319.09	4114.1	Ppp5c	4060	-0.0650395	0.12328	0.527576	0.597794	0.779259
ENSMUSG00000003119.15	1319.47	1554.98	1255.08	1107.38	1437.94	1471.9	963.005	1034.24	Cdk12	1268	-0.0945173	0.201527	0.469006	0.639065	0.808391
ENSMUSG00000003123.16	402.222	412.684	413.799	385.37	361.209	409.449	361.26	379.269	Lipe	390.658	-0.0963199	0.127537	0.755232	0.45011	0.667844
ENSMUSG00000003131.8	6171.2	7748.64	8250.9	7932.2	6831.94	6961.82	6565.75	7078.25	Pafah1b2	7192.59	-0.133743	0.134815	0.992054	0.321171	0.549272
ENSMUSG00000003134.11	3522	3381.13	3008.31	2638.9	2424.15	1895.47	1560.47	1698.49	Tbc1d8	2516.12	-0.727667	0.186525	3.90117	9.57271e-05	0.00090617
ENSMUSG00000003135.16	1355.93	1510.92	1617.58	1517.12	1463.8	1696.63	1567.96	1658.5	Cnot11	1548.55	0.089578	0.121697	-0.736073	0.461686	0.677259
ENSMUSG00000003153.11	2155.82	3823.47	4306.7	4307.73	1177.59	2706.13	2107.71	2197.76	Slc2a3	2847.86	-0.833781	0.295099	2.82543	0.00472169	0.0241057
ENSMUSG00000003154.16	1296.68	1754.12	1453.43	1140.61	1262.08	1415.42	909.564	1159.95	Foxj2	1298.98	-0.250459	0.201283	1.24432	0.213383	0.423121
ENSMUSG00000003161.16	1555.33	1217.72	1342.85	1820.54	2277.6	2027.25	3309.06	2562.74	Sri	2014.14	0.777864	0.208159	-3.73687	0.000186326	0.00160075
ENSMUSG00000003166.21	1268.2	1618.54	1684.83	1646.68	1071.56	1710.75	1249.45	1437.79	Dgcr2	1460.97	-0.185585	0.190073	0.976391	0.328871	0.557181
ENSMUSG00000003184.16	1237.43	1024.51	1082.95	1069.73	1415.53	1256.59	1565.82	1387.08	Irf3	1254.95	0.350097	0.134215	-2.60847	0.00909473	0.0406901
ENSMUSG00000003190.13	34.1832	44.0649	28.4986	63.1209	92.242	121.188	180.63	140.708	Bcl2l12	88.0794	1.65135	0.320652	-5.14996	2.60545e-07	5.08757e-06
ENSMUSG00000003198.11	443.242	361.84	370.481	380.94	437.072	307.087	305.682	396.411	Zfp959	375.344	-0.102466	0.18248	0.561519	0.574444	0.762758
ENSMUSG00000003199.17	3246.26	2399.84	2613.89	2643.33	3167.26	2849.67	3639.32	3431.99	Mpnd	2998.95	0.263834	0.153641	-1.71721	0.0859407	0.227037
ENSMUSG00000003200.11	1296.68	1428.72	1476.23	1421.88	1472.42	1484.84	1609.64	1591.36	Sh3gl1	1472.72	0.131078	0.110616	-1.18498	0.236024	0.452976
ENSMUSG00000003206.8	62.6691	40.6753	43.3178	42.0806	82.7592	52.9461	34.2022	51.4263	Ebi3	51.2596	0.237983	0.33288	-0.71492	0.474658	0.687899
ENSMUSG00000003208.10	787.352	877.06	717.024	774.062	942.248	838.901	909.564	795.678	Yju2	830.236	0.142752	0.133415	-1.06999	0.284625	0.510785
ENSMUSG00000003226.8	5730.24	6930.05	5762.41	5740.68	5944	5778.18	4158.77	4654.08	Ranbp2	5587.3	-0.234864	0.16725	1.40427	0.160239	0.348451
ENSMUSG00000003227.5	2.27888	5.93181	2.27988	3.32215	2.58622	1.17658	5.34409	0.714254	Edar	2.95423	-0.548335	0.988731	0.554585	0.579179	0.766251
ENSMUSG00000003228.10	747.472	898.245	828.738	859.331	662.935	603.585	413.632	519.262	Grk5	691.65	-0.600116	0.18242	3.28975	0.00100276	0.00668814
ENSMUSG00000003233.13	1444.81	1789.71	1573.12	1253.56	1312.08	1562.5	917.045	1067.81	Dvl3	1365.08	-0.31949	0.209028	1.52845	0.1264	0.295325
ENSMUSG00000003234.17	2556.9	2649.82	2986.65	2946.75	2511.22	2793.2	3208.59	2757.02	Abcf3	2801.27	0.0166021	0.133895	-0.123993	0.901321	0.954914
ENSMUSG00000003235.14	2593.36	2664.23	2726.74	2750.74	3026.74	3281.48	3737.65	3299.14	Eif2b5	3010.01	0.313803	0.116219	-2.70011	0.00693174	0.0326774
ENSMUSG00000003269.18	3055.97	3814.15	3827.93	3556.92	3264.68	3640.34	3179.73	3362.71	Cyth2	3462.8	-0.0843601	0.129366	0.652102	0.514335	0.718491
ENSMUSG00000003271.18	20.5099	17.7954	11.3994	28.792	1.72415	14.1189	6.41291	13.5708	Sult2b1	14.2904	-1.13429	0.606603	1.8699	0.0614974	0.177947
ENSMUSG00000003273.15	1354.79	963.495	1088.64	1141.71	533.624	669.473	702.213	747.823	Car11	900.223	-0.77718	0.175137	4.43754	9.09909e-06	0.000116055
ENSMUSG00000003279.18	2535.25	2940.48	3199.82	3266.79	927.592	1949.59	1433.28	1637.78	Dlgap1	2236.32	-1.0059	0.23215	4.33295	1.47122e-05	0.000178209
ENSMUSG00000003282.10	190.286	155.074	197.21	207.081	331.899	157.662	157.116	158.564	Plag1	194.362	0.106146	0.289077	-0.367188	0.713478	0.855208
ENSMUSG00000003283.16	28.486	38.9804	39.898	87.4834	247.415	138.836	128.258	160.707	Hck	108.758	1.7965	0.370933	-4.84319	1.27769e-06	2.04989e-05
ENSMUSG00000003299.11	1066.51	1002.48	1061.29	1167.18	1066.39	1182.46	1381.98	1178.52	Mrpl4	1138.35	0.162189	0.136333	-1.18966	0.234181	0.450714
ENSMUSG00000003308.16	2367.75	2595.59	2839.6	2684.3	2195.7	2459.05	2884.74	2632.74	Keap1	2582.43	-0.0440756	0.139072	0.316926	0.751299	0.87777
ENSMUSG00000003309.15	4.55775	3.3896	0	2.21477	0	0	0	2.85701	Ap1m2	1.62739	-1.70051	1.72264	0.987155	0.323567	NA
ENSMUSG00000003316.15	5461.33	8572.31	7185.06	6753.94	4695.72	7594.82	4769.06	5118.34	Glg1	6268.82	-0.335106	0.217543	1.54041	0.123461	0.290762
ENSMUSG00000003341.10	39.8804	21.185	37.6181	34.3289	2.58622	11.7658	9.61936	22.1419	Atp8b3	22.3907	-1.50601	0.540739	2.78509	0.00535121	0.0267167
ENSMUSG00000003344.15	3036.6	3446.38	3654.66	3422.93	2888.81	3012.04	3041.85	3027.72	Btbd2	3191.37	-0.180027	0.110756	1.62544	0.104069	0.258808
ENSMUSG00000003345.17	3583.53	3559.08	4031.98	3556.92	3149.16	3101.46	3709.87	3529.13	Csnk1g2	3527.64	-0.126899	0.123246	1.02964	0.303179	0.531608
ENSMUSG00000003346.15	5462.47	3471.8	4776.36	3894.67	4056.92	3135.58	4866.33	4460.51	Abhd17a	4265.58	-0.0916155	0.206771	0.443078	0.65771	0.82065
ENSMUSG00000003348.11	389.688	483.019	530.073	563.659	385.347	677.709	637.015	594.259	Mob3a	532.596	0.221494	0.220939	-1.00251	0.316096	0.544694
ENSMUSG00000003352.15	2610.45	2704.9	3253.4	3649.94	610.349	1065.98	1026.06	1061.38	Cacnb3	1997.81	-1.6991	0.22119	7.68164	1.57061e-14	1.33752e-12
ENSMUSG00000003354.7	166.358	232.188	217.729	160.571	158.622	150.602	95.1248	92.1387	Ccdc65	159.167	-0.649943	0.259381	2.50575	0.0122192	0.0516463
ENSMUSG00000003355.8	61.5297	40.6753	69.5365	55.3692	175.001	387.094	791.994	595.687	Fkbp11	272.111	3.10496	0.403578	-7.69359	1.43061e-14	1.22296e-12
ENSMUSG00000003360.16	4083.75	5103.05	4714.8	4223.57	4447.44	4554.54	4080.75	4390.52	Ddx23	4449.8	-0.0530234	0.125735	0.421709	0.673237	0.830131
ENSMUSG00000003363.16	3578.98	4577.66	5051.08	5012.02	2504.33	3689.75	3425.56	3715.55	Pld3	3944.37	-0.450346	0.189328	2.37866	0.0173758	0.0681908
ENSMUSG00000003378.10	2053.27	2016.81	1843.29	1872.59	1243.11	2015.48	1569.02	1654.93	Grik5	1783.56	-0.26489	0.173228	1.52914	0.12623	0.295051
ENSMUSG00000003379.8	6.83663	0.847401	0	2.21477	3.4483	2.35316	1.06882	4.99977	Cd79a	2.72111	0.315129	1.14163	-0.276034	0.782522	0.895882
ENSMUSG00000003380.12	12127	5334.39	7513.36	7787.13	13147.5	5293.43	11603.1	8896.03	Rabac1	8962.75	0.249315	0.31762	-0.784948	0.432484	0.652131
ENSMUSG00000003382.19	826.093	952.479	857.237	837.183	948.282	891.847	668.011	767.108	Etv3	843.53	-0.08503	0.158979	0.53485	0.592753	0.77561
ENSMUSG00000003402.15	2736.93	3515.02	3239.72	3255.71	2711.22	3792.11	3549.54	3424.13	Prkcsh	3278.05	0.0799426	0.158545	-0.504226	0.614103	0.791054
ENSMUSG00000003410.9	2109.1	3080.3	3257.96	3338.77	906.903	1857.82	1309.3	1411.36	Elavl3	2158.94	-1.1039	0.246614	4.47622	7.59756e-06	9.90468e-05
ENSMUSG00000003411.11	210.796	238.12	334.003	297.887	92.242	97.656	150.703	146.422	Rab3b	195.979	-1.14724	0.250034	4.58834	4.46784e-06	6.25023e-05
ENSMUSG00000003418.12	61.5297	88.1297	78.656	100.772	18.9656	25.8847	36.3398	29.9986	St8sia6	55.0345	-1.57096	0.300278	5.23167	1.67981e-07	3.47073e-06
ENSMUSG00000003420.9	525.281	277.948	315.764	528.223	350.864	225.903	438.215	496.406	Fcgrt	394.826	-0.121828	0.305563	0.398699	0.690115	0.841445
ENSMUSG00000003421.14	2416.75	2395.6	2521.55	2488.29	2493.98	2303.74	2458.28	2397.75	Nosip	2434.49	-0.024686	0.0961012	0.256875	0.797276	0.904039
ENSMUSG00000003423.16	1329.72	1083.83	1163.88	1269.06	2258.64	1461.31	2083.13	1859.92	Pih1d1	1563.69	0.661595	0.175123	-3.77789	0.000158163	0.00139354
ENSMUSG00000003429.12	13442	8690.1	9185.66	8860.19	15443.2	11215.2	17911.2	14590.8	Rps11	12417.3	0.558282	0.211976	-2.63371	0.0084458	0.0383232
ENSMUSG00000003435.10	3790.91	6093.66	5136.58	4488.23	4068.13	5624.05	4191.9	4357.66	Supt5	4718.89	-0.0972039	0.195074	0.498294	0.618277	0.795014
ENSMUSG00000003436.12	23.9282	34.7434	21.6589	43.188	12.069	23.5316	20.3075	19.2848	Dll3	24.8389	-0.731145	0.391963	1.86534	0.0621331	0.179102
ENSMUSG00000003437.15	1578.12	2444.75	1991.48	2223.63	2493.98	2501.41	1982.66	2157.05	Paf1	2171.63	0.148747	0.179196	-0.830082	0.406492	0.629732
ENSMUSG00000003438.18	1588.38	1171.96	1545.76	1506.04	2027.6	1656.62	2320.4	1882.06	Timm50	1712.35	0.440892	0.169548	-2.60039	0.00931172	0.0415034
ENSMUSG00000003444.9	438.684	413.532	491.315	481.712	462.934	516.518	588.918	639.971	Med29	504.198	0.27648	0.161789	-1.70889	0.0874714	0.22986
ENSMUSG00000003452.16	1473.29	1403.3	1538.92	1565.84	1049.14	1049.51	949.11	1026.38	Bicd1	1256.94	-0.553457	0.110482	5.00947	5.45801e-07	9.74048e-06
ENSMUSG00000003458.13	1742.2	2088	2032.52	1934.6	1636.22	2017.83	1807.37	1900.63	Ncstn	1894.92	-0.08336	0.130707	0.637763	0.523628	0.725544
ENSMUSG00000003464.14	3664.43	2932.01	3406.15	3576.85	3538.82	3123.82	3853.09	3572.7	Pex19	3458.48	0.0534216	0.135294	-0.394856	0.692949	0.843385
ENSMUSG00000003469.10	579.974	1093.15	1316.63	1234.73	209.484	605.938	398.669	534.976	Phyhip	746.695	-1.27273	0.346113	3.67723	0.000235785	0.0019566
ENSMUSG00000003476.17	108.247	76.2661	79.796	81.9465	11.207	60.0055	40.6151	34.2842	Crhr2	61.5459	-1.25731	0.412614	3.04718	0.00231	0.0134662
ENSMUSG00000003484.5	5.69719	7.62661	5.69971	9.96646	306.037	158.838	51.3032	162.85	Cyp4f18	88.5022	4.5475	0.530373	-8.57415	9.9821e-18	1.49046e-15
ENSMUSG00000003500.14	32266.6	37194.1	30053.4	21994.9	36633.9	23937.5	20165.4	24176.8	Impdh1	28302.8	-0.21186	0.236642	0.895279	0.370638	0.597282
ENSMUSG00000003518.14	3008.12	4147.18	4684.02	4056.35	1742.25	3325.01	2959.56	2907.01	Dusp3	3353.69	-0.540049	0.233567	2.31218	0.0207677	0.0784639
ENSMUSG00000003526.13	584.532	388.11	351.102	418.592	466.382	548.286	597.469	654.97	Prodh	501.18	0.380819	0.209296	-1.81952	0.0688319	0.193257
ENSMUSG00000003527.10	1156.53	1143.14	1196.94	1149.47	1236.22	1064.8	1213.11	1087.09	Ess2	1155.91	-0.0137873	0.115259	0.11962	0.904784	0.9565
ENSMUSG00000003528.16	633.528	684.7	721.584	803.962	588.797	1080.1	1152.19	1081.38	Slc25a1	843.279	0.456242	0.229714	-1.98613	0.0470188	0.145634
ENSMUSG00000003531.16	3872.95	1654.13	2050.76	2214.77	3620.71	1770.75	3438.39	2809.16	Dgcr6	2678.95	0.249473	0.306611	-0.813646	0.415848	0.637334
ENSMUSG00000003534.18	4081.47	5532.68	5814.85	7065.12	3401.75	7545.4	7445.38	7719.65	Ddr1	6075.79	0.215135	0.281549	-0.764114	0.4448	0.663246
ENSMUSG00000003541.7	1430	1810.05	1310.93	1291.21	3020.71	2946.15	2480.73	1980.63	Ier3	2033.8	0.835213	0.195131	-4.28026	1.86672e-05	0.000220395
ENSMUSG00000003545.4	176.613	354.214	209.749	139.531	798.281	640.059	358.054	534.976	Fosb	401.435	1.40306	0.329602	-4.25685	2.07328e-05	0.000240598
ENSMUSG00000003546.11	4753.74	3818.39	4305.56	3997.66	4101.75	3000.28	3928.97	3687.69	Klc4	3949.26	-0.196963	0.152852	1.28858	0.197544	0.401597
ENSMUSG00000003549.10	523.002	549.963	514.114	561.444	713.798	1071.86	1155.39	977.813	Ercc1	758.424	0.866119	0.18113	-4.78175	1.73775e-06	2.69719e-05
ENSMUSG00000003559.9	1450.51	1619.38	1525.24	1583.56	1201.73	1673.1	1466.42	1541.36	As3mt	1507.66	-0.0714459	0.145387	0.491418	0.623131	0.798641
ENSMUSG00000003573.16	1772.97	1621.93	1605.04	1360.98	1359.49	1466.02	1425.8	1592.07	Homer3	1525.54	-0.122205	0.13606	0.898166	0.369097	0.595881
ENSMUSG00000003575.14	1501.78	2081.22	1754.37	1752.99	1556.04	1915.47	1265.48	1322.8	Crtc1	1643.77	-0.227377	0.187048	1.21561	0.224134	0.437213
ENSMUSG00000003581.15	821.535	718.596	705.624	715.371	642.246	842.43	867.88	793.536	Rnf215	763.402	0.0867444	0.151479	-0.57265	0.566881	0.757541
ENSMUSG00000003585.14	2797.32	2632.03	2377.92	2177.12	4145.72	2377.87	2586.54	2302.04	Sec14l2	2674.57	0.192905	0.221701	-0.870111	0.38424	0.609851
ENSMUSG00000003604.15	337.274	344.045	356.802	394.229	427.589	411.803	383.705	497.12	Aven	394.071	0.266906	0.150627	-1.77196	0.0764011	0.208754
ENSMUSG00000003617.17	8778.23	17597.1	11986.5	19564.2	16613	28785	20517	22165.4	Cp	18250.8	0.604567	0.277259	-2.18052	0.0292193	0.101745
ENSMUSG00000003623.5	3288.42	2325.27	3122.3	3812.73	2657.78	2627.3	4201.52	3974.11	Crot	3251.18	0.101462	0.23034	-0.440488	0.659583	0.821527
ENSMUSG00000003644.18	256.374	397.431	353.382	445.169	412.934	990.679	737.484	863.533	Rps6ka1	557.123	1.0479	0.28684	-3.65326	0.000258928	0.00213049
ENSMUSG00000003657.10	14431	19589.4	27216.1	25851.9	1608.63	3582.68	3914.01	3976.25	Calb2	12521.2	-2.73499	0.308109	8.87669	6.88779e-19	1.26447e-16
ENSMUSG00000003660.11	4947.44	8096.92	5111.5	4664.31	6375.04	6753.56	3189.35	3912.68	Snrnp200	5381.35	-0.173917	0.287788	0.604322	0.54563	0.740517
ENSMUSG00000003662.11	2356.36	1982.07	2548.91	2652.19	2481.05	1947.24	2725.48	2303.47	Ciao1	2374.6	-0.0121186	0.165321	0.0733031	0.941565	0.974367
ENSMUSG00000003665.8	7.97607	11.8636	21.6589	14.396	0	1.17658	5.34409	9.2853	Has1	8.96257	-1.7769	0.822047	2.16156	0.0306523	0.105472
ENSMUSG00000003680.17	665.432	605.044	672.566	750.807	606.901	749.481	814.439	719.253	Taf6l	697.99	0.101195	0.152116	-0.665245	0.505894	0.712611
ENSMUSG00000003721.15	1983.76	1874.45	1998.32	2057.52	1939.67	1749.57	1978.38	1993.48	Insig2	1946.89	-0.0461989	0.108661	0.425166	0.670716	0.828481
ENSMUSG00000003731.14	3331.72	4681.89	4128.87	3807.19	4011.23	4512.18	3366.78	3966.25	Kpna6	3975.76	-0.00867745	0.162688	0.053338	0.957463	0.981747
ENSMUSG00000003746.17	1728.53	907.567	709.044	873.727	409.485	993.033	627.396	679.969	Man1a	866.094	-0.63913	0.332126	1.92436	0.0543096	0.161623
ENSMUSG00000003752.10	376.015	584.707	511.834	476.176	490.52	627.117	544.028	587.831	Itpkc	524.778	0.205268	0.181907	-1.12842	0.259142	0.480905
ENSMUSG00000003762.14	640.364	659.278	526.653	614.599	900.868	855.373	1044.23	828.534	Coq8b	758.738	0.57099	0.147627	-3.8678	0.00010982	0.00101848
ENSMUSG00000003778.15	3410.34	4236.16	3515.58	3665.44	3581.92	3732.11	3056.82	2964.87	Brd8	3520.4	-0.153381	0.14471	1.05992	0.289182	0.516204
ENSMUSG00000003779.17	37.6015	36.4382	18.2391	36.5437	28.4485	31.7676	19.2387	18.5706	Kif20a	28.356	-0.407041	0.374371	1.08726	0.27692	0.502038
ENSMUSG00000003808.19	1688.65	1951.56	1765.77	1510.47	2013.81	2133.14	2085.26	1996.34	Farsa	1893.13	0.249936	0.126696	-1.97271	0.0485281	0.149072
ENSMUSG00000003809.15	513.887	422.006	508.414	535.974	613.797	780.072	1038.89	982.813	Gcdh	674.482	0.787203	0.204645	-3.84667	0.000119734	0.0010968
ENSMUSG00000003810.14	4460.9	5340.32	4103.79	4280.04	2730.19	3792.11	2679.53	3252	Mast2	3829.86	-0.54644	0.170849	3.19839	0.00138198	0.00871076
ENSMUSG00000003812.14	308.788	243.204	242.808	229.229	366.382	268.26	413.632	402.125	Dnase2a	309.303	0.504671	0.199129	-2.53439	0.0112642	0.0484418
ENSMUSG00000003813.16	4806.15	4509.02	4885.79	4531.42	5775.04	4855.74	5639.08	5743.31	Rad23a	5093.19	0.233104	0.114633	-2.03348	0.0420045	0.133777
ENSMUSG00000003814.9	15817.7	19331.8	20145.1	24680.3	25064	31337	40515.7	35983.4	Calr	26609.4	0.73272	0.204985	-3.5745	0.000350893	0.00277773
ENSMUSG00000003824.13	322.461	299.98	294.105	261.343	291.381	236.492	425.389	369.269	Syce2	312.553	0.168211	0.215287	-0.781335	0.434606	0.653718
ENSMUSG00000003847.17	2965.96	2431.19	1925.36	1890.31	3681.92	2313.15	1165.01	1718.49	Nfat5	2261.43	-0.0532489	0.326252	0.163214	0.87035	0.940732
ENSMUSG00000003848.15	987.893	740.629	966.671	893.66	1050.87	960.088	1182.11	947.814	Nob1	966.217	0.207006	0.15629	-1.32449	0.185339	0.384529
ENSMUSG00000003849.9	577.695	266.931	204.05	240.303	62.9315	110.598	99.4	152.85	Nqo1	214.345	-1.5959	0.374778	4.25825	2.06033e-05	0.000239466
ENSMUSG00000003863.19	2469.16	2426.96	2770.06	2664.37	2213.81	1994.3	2148.32	1869.2	Ppfia3	2319.52	-0.328719	0.120374	2.7308	0.00631801	0.0304739
ENSMUSG00000003865.17	383.991	460.986	414.939	388.692	350.864	609.468	647.703	555.689	Gys1	476.542	0.39049	0.216419	-1.80432	0.0711806	0.198041
ENSMUSG00000003868.15	1662.44	1907.5	1919.66	1849.33	1940.53	2159.02	2563.02	2272.75	Ruvbl2	2034.28	0.283668	0.13775	-2.05931	0.0394649	0.127712
ENSMUSG00000003872.10	448.939	259.305	266.747	238.088	2403.46	649.472	1446.11	1103.52	Lin7b	851.956	2.20812	0.367912	-6.00177	1.95182e-09	6.14836e-08
ENSMUSG00000003873.12	1080.19	483.866	633.808	614.599	1453.46	808.31	1338.16	1140.66	Bax	944.131	0.754138	0.282499	-2.66952	0.00759589	0.0352007
ENSMUSG00000003882.6	0	0	1.13994	3.32215	15.5173	9.41263	7.48172	5.71403	Il7r	5.32348	3.15548	1.02599	-3.07554	0.00210123	0.0124205
ENSMUSG00000003923.15	1006.12	902.482	1057.87	1056.45	1109.49	1178.93	1385.19	1308.51	Tfam	1125.63	0.309107	0.136284	-2.26811	0.0233227	0.0856327
ENSMUSG00000003929.12	1382.14	1543.96	1369.07	1366.51	1594.84	1189.52	1298.61	1349.94	Zfp81	1386.82	-0.0591944	0.141292	0.41895	0.675253	0.831426
ENSMUSG00000003934.6	519.584	626.229	800.24	808.391	255.174	488.28	365.536	434.98	Efnb3	537.302	-0.835771	0.245574	3.40334	0.000665668	0.00474808
ENSMUSG00000003948.18	4278.59	4728.5	4597.39	4271.18	9141.44	5866.42	5914.84	6761.12	Mmd	5694.94	0.631132	0.17863	-3.53319	0.000410583	0.00317338
ENSMUSG00000003949.17	3653.04	5495.4	6265.12	6532.46	1968.98	3792.11	2760.76	3330.56	Hlf	4224.8	-0.888894	0.255341	3.4812	0.000499176	0.00373914
ENSMUSG00000003955.9	1911.98	1719.38	1933.34	1891.41	1695.7	1421.31	2738.31	1949.2	Fam162a	1907.58	0.0659915	0.213278	-0.309416	0.757005	0.881173
ENSMUSG00000003970.10	33580.4	20882.5	26099	24641.5	33449.4	25674.1	43125.7	36550.5	Rpl8	30500.4	0.399851	0.214006	-1.86841	0.0617047	0.178336
ENSMUSG00000003974.7	52.4142	80.5031	74.0963	73.0874	18.1036	36.4739	37.4086	46.4265	Grm3	52.3142	-1.0173	0.329602	3.08646	0.00202558	0.0120432
ENSMUSG00000003992.16	4163.51	5089.49	4766.1	4462.76	4112.96	4138.03	3744.07	3902.68	Ssbp2	4297.45	-0.217478	0.118545	1.83457	0.0665697	0.188443
ENSMUSG00000004018.10	222.191	209.308	246.228	214.833	337.071	258.847	334.54	279.273	Fancl	262.786	0.44034	0.166084	-2.65131	0.00801805	0.0367691
ENSMUSG00000004031.14	564.022	1003.32	1100.04	1039.83	168.105	391.801	394.394	395.696	Brinp2	632.152	-1.45818	0.311498	4.68118	2.85232e-06	4.17812e-05
ENSMUSG00000004032.11	3125.48	2292.22	3361.69	3158.26	2151.74	2621.42	3513.2	3305.57	Gstm5	2941.2	-0.0421875	0.20845	0.202386	0.839615	0.925755
ENSMUSG00000004035.13	274.605	294.048	334.003	373.189	124.139	338.855	334.54	253.56	Gstm7	290.867	-0.281718	0.302217	0.932173	0.351247	0.580025
ENSMUSG00000004040.17	2521.58	5075.93	2265.07	3157.15	10902.7	10486.8	7460.35	7099.68	Stat3	6121.16	1.46501	0.279942	-5.23326	1.66546e-07	3.44425e-06
ENSMUSG00000004043.15	142.43	117.789	115.134	132.886	104.311	154.132	137.877	125.709	Stat5a	128.783	0.0348461	0.201828	-0.172652	0.862925	0.937707
ENSMUSG00000004044.10	570.859	395.736	498.155	557.015	531.038	825.958	911.701	972.813	Cavin1	657.909	0.681887	0.228446	-2.9849	0.00283675	0.0159957
ENSMUSG00000004054.10	795.328	888.924	813.919	759.666	918.972	1302.47	1053.85	1177.8	Map3k11	963.867	0.449964	0.155985	-2.88466	0.0039183	0.0207026
ENSMUSG00000004056.16	2274.32	2115.96	2181.85	2521.52	3053.47	3287.36	3828.5	3715.55	Akt2	2872.32	0.610768	0.135607	-4.50397	6.66946e-06	8.83882e-05
ENSMUSG00000004069.18	2645.78	3007.43	3060.75	2882.52	2892.26	3069.69	3268.44	3360.56	Dnaja3	3023.43	0.118688	0.11681	-1.01608	0.309592	0.537973
ENSMUSG00000004070.16	1431.13	1738.87	2004.02	2202.59	1365.53	1751.93	2060.68	1912.06	Hmox2	1808.35	-0.0571779	0.198089	0.288647	0.772852	0.889723
ENSMUSG00000004071.14	4245.55	5215.75	6685.76	6669.78	3295.71	4047.43	4617.29	4426.23	Cdip1	4900.44	-0.477569	0.199682	2.39165	0.0167728	0.0662424
ENSMUSG00000004085.15	140.151	122.873	110.574	171.645	110.346	130.6	131.465	156.422	Map3k20	134.259	-0.0408893	0.218917	0.18678	0.851833	0.931723
ENSMUSG00000004096.10	4003.99	3501.46	3878.08	4254.57	4622.44	3513.26	4906.94	4617.65	Cwc15	4162.3	0.175731	0.153129	-1.1476	0.251134	0.47113
ENSMUSG00000004098.8	129.896	158.464	82.0759	101.879	184.484	261.201	167.804	193.563	Col5a3	159.921	0.766642	0.258843	-2.96181	0.00305841	0.0169552
ENSMUSG00000004099.17	1736.5	2700.67	2243.41	2359.84	2620.71	3117.93	1900.36	2033.48	Dnmt1	2339.11	0.0970554	0.21619	-0.448935	0.653479	0.818017
ENSMUSG00000004100.13	462.612	440.649	400.12	430.773	667.246	1030.68	881.774	877.103	Ppan	648.87	0.994136	0.171769	-5.78762	7.13909e-09	2.01632e-07
ENSMUSG00000004105.9	60.3902	73.7239	88.9155	162.786	86.2075	125.894	206.282	247.846	Angptl2	131.506	0.790701	0.398335	-1.98501	0.0471429	0.145966
ENSMUSG00000004110.18	180.031	157.617	144.773	135.101	124.139	76.4776	44.8903	60.7116	Cacna1e	115.467	-1.00936	0.311173	3.24374	0.00117973	0.00765201
ENSMUSG00000004113.19	977.638	1117.72	939.313	1035.4	375.002	544.756	282.168	314.272	Cacna1b	698.284	-1.42697	0.222852	6.40325	1.521e-10	5.95558e-09
ENSMUSG00000004127.13	231.306	226.256	208.609	188.255	302.588	289.438	291.787	278.559	Trmt10a	252.1	0.442579	0.147835	-2.99375	0.00275574	0.0156057
ENSMUSG00000004151.18	381.712	488.103	533.493	653.357	270.691	496.516	383.705	492.121	Etv1	462.462	-0.324192	0.250638	1.29347	0.19585	0.399349
ENSMUSG00000004187.12	2330.15	1817.68	2027.96	1880.34	1101.73	965.971	865.742	983.527	Kifc2	1496.64	-1.03957	0.146703	7.08625	1.37799e-12	8.07928e-11
ENSMUSG00000004207.15	49763.8	41737.9	41621.6	40092.9	22694.1	39999	30138.5	32141.4	Psap	37273.7	-0.470979	0.194183	2.42544	0.0152898	0.0615578
ENSMUSG00000004221.17	2015.67	1820.22	1855.83	1891.41	2124.15	1813.11	1900.36	1802.78	Ikbkg	1902.94	0.0111488	0.116639	-0.0955833	0.923852	0.96599
ENSMUSG00000004231.16	64.948	62.7077	91.1954	79.7317	9.48282	88.2434	70.542	55.7118	Pax2	65.3203	-0.420147	0.498815	0.84229	0.399626	0.623211
ENSMUSG00000004233.15	369.178	465.223	364.782	345.504	503.452	396.507	285.374	337.128	Wars2	383.393	-0.0216293	0.217188	0.0995879	0.920671	0.964331
ENSMUSG00000004263.16	215.354	295.743	242.808	210.403	194.829	280.026	141.084	202.134	Atn1	222.798	-0.240586	0.241926	0.994459	0.319999	0.548157
ENSMUSG00000004264.18	2947.73	2647.28	2613.89	2580.21	3775.89	3767.41	4101.05	3670.55	Phb2	3263	0.505309	0.109678	-4.6072	4.08125e-06	5.75978e-05
ENSMUSG00000004266.16	69.5058	56.7759	56.9971	86.376	394.83	430.628	211.626	290.701	Ptpn6	199.68	2.30179	0.278809	-8.25577	1.50926e-16	1.84716e-14
ENSMUSG00000004267.17	23956.7	28698.1	32472.4	31609.2	19501.9	18402.9	22616.2	20524.1	Eno2	24722.7	-0.526453	0.149255	3.52721	0.000419968	0.00323565
ENSMUSG00000004268.12	2033.9	1464.31	1789.71	1700.94	2602.6	1913.12	2881.53	2352.75	Emg1	2092.36	0.480781	0.180311	-2.6664	0.00766674	0.0354492
ENSMUSG00000004270.14	387.409	281.337	257.627	323.356	393.106	610.644	458.523	462.836	Lpcat3	396.855	0.622619	0.207094	-3.00645	0.00264316	0.0150519
ENSMUSG00000004285.13	5884.06	3069.29	3645.54	4245.71	6715.56	3492.09	6016.37	5050.49	Atp6v1f	4764.89	0.337015	0.263389	-1.27953	0.200709	0.405894
ENSMUSG00000004296.15	11.3944	12.711	2.27988	4.42954	0	4.70632	6.41291	4.99977	Il12b	5.86673	-0.961057	0.897046	1.07136	0.284009	0.509936
ENSMUSG00000004317.15	516.166	514.372	387.58	480.605	331.037	432.981	287.512	306.415	Clcn5	407.084	-0.486229	0.191002	2.54567	0.0109067	0.0472334
ENSMUSG00000004319.16	7578.41	10300.2	9259.75	8818.11	9069.89	9166.73	6858.6	6768.27	Clcn3	8477.49	-0.174467	0.174342	1.00072	0.316963	0.545673
ENSMUSG00000004328.16	84.3185	72.0291	72.9563	39.8659	45.69	38.8271	26.7204	34.2842	Hif3a	51.8364	-0.885381	0.319124	2.77441	0.00553013	0.0274752
ENSMUSG00000004341.9	0	4.23701	1.13994	1.10738	0	0	4.27527	1.42851	Gpx6	1.52351	-0.235698	1.62956	0.144639	0.884996	NA
ENSMUSG00000004347.18	1588.38	1706.67	1769.19	1906.92	870.695	1301.3	1171.42	1352.08	Pde1c	1458.33	-0.57021	0.17563	3.24667	0.00116766	0.0075935
ENSMUSG00000004356.9	646.062	782.999	540.333	435.202	909.489	1033.04	500.207	533.547	Utp20	672.609	0.306545	0.289872	-1.05752	0.290275	0.517356
ENSMUSG00000004360.10	333.856	558.437	535.773	512.719	235.346	371.799	226.589	291.415	9330159F19Rik	383.242	-0.788431	0.238341	3.308	0.000939658	0.00632948
ENSMUSG00000004364.15	7956.7	11017.1	9079.64	8560.09	10879.4	9980.92	7074.5	8142.49	Cul3	9086.35	-0.0213542	0.188805	0.113102	0.90995	0.95893
ENSMUSG00000004366.5	517.305	490.645	544.892	384.263	81.035	228.256	335.609	374.269	Sst	369.534	-0.926123	0.382262	2.42274	0.0154038	0.0619165
ENSMUSG00000004371.16	15.9521	28.8116	19.379	6.64431	28.4485	56.4758	38.4774	32.1414	Il11	28.2913	1.11108	0.45114	-2.46284	0.0137841	0.0568866
ENSMUSG00000004383.19	1868.68	2475.26	2458.86	2162.72	2391.4	2161.38	2090.61	1829.2	Large1	2179.76	-0.0819607	0.156341	0.524242	0.60011	0.780994
ENSMUSG00000004393.11	1208.94	1320.25	1203.78	1254.67	1712.08	2024.89	1918.53	1831.35	Ddx56	1559.31	0.585093	0.11557	-5.06268	4.13411e-07	7.63327e-06
ENSMUSG00000004394.13	2722.12	2353.23	2626.43	2762.93	2606.91	2728.49	3104.91	2797.73	Tmed4	2712.84	0.103005	0.122244	-0.842621	0.399441	0.623079
ENSMUSG00000004415.16	94.5734	99.9933	204.05	133.994	78.4488	35.2974	160.323	109.995	Col26a1	114.584	-0.468803	0.422063	1.11074	0.266679	0.489134
ENSMUSG00000004446.13	91.1551	133.889	121.974	141.745	259.484	487.104	404.013	432.838	Bid	259.025	1.69324	0.247378	-6.84475	7.6609e-12	3.82994e-10
ENSMUSG00000004451.15	1069.93	759.271	995.17	1029.87	1176.73	1176.58	1721.87	1546.36	Ralb	1184.47	0.545262	0.195388	-2.79067	0.0052599	0.0263489
ENSMUSG00000004455.17	18677.7	11722.1	14703	13501.2	17607	8864.35	15758.6	13278	Ppp1cc	14264	-0.0782413	0.242687	0.322396	0.747153	0.875249
ENSMUSG00000004460.18	3289.56	3588.74	3451.75	3802.76	4821.58	6028.79	7215.59	6682.56	Dnajb11	4860.17	0.808231	0.161128	-5.01609	5.27331e-07	9.46364e-06
ENSMUSG00000004462.8	558.325	737.239	615.569	579.162	671.556	718.89	740.691	667.827	Tbccd1	661.157	0.166396	0.145284	-1.14531	0.252079	0.472414
ENSMUSG00000004473.11	180.031	98.2985	125.394	115.168	119.828	61.1821	161.391	105.71	Clec11a	120.875	-0.208077	0.319312	0.651641	0.514633	0.718727
ENSMUSG00000004500.10	567.44	709.275	567.691	570.303	733.626	630.646	672.286	728.539	Zfp324	647.476	0.195091	0.144832	-1.34701	0.177976	0.374918
ENSMUSG00000004508.7	786.213	739.781	688.525	765.203	481.9	931.85	633.809	661.399	Gab2	711.085	-0.13876	0.212064	0.654333	0.512898	0.717418
ENSMUSG00000004530.13	1980.34	3293.85	3405.01	3197.02	2806.05	5196.95	4158.77	3921.25	Coro1c	3494.91	0.437226	0.242978	-1.79945	0.0719483	0.199533
ENSMUSG00000004535.13	12217.1	20103.7	14921.8	14891	18888.1	18297	13158.2	15994.3	Tax1bp1	16058.9	0.0944018	0.200201	-0.471535	0.637259	0.807005
ENSMUSG00000004552.17	2.27888	0.847401	0	3.32215	12.9311	9.41263	2.13764	20.7134	Ctse	6.4554	2.8487	0.974677	-2.92271	0.00346999	0.0187451
ENSMUSG00000004558.16	11975.5	9251.08	8922.33	9610.99	3086.23	3099.11	3780.41	3764.12	Ndrg2	6686.22	-1.53386	0.157712	9.72571	2.34267e-22	7.09037e-20
ENSMUSG00000004561.15	538.954	533.863	479.916	468.424	586.211	495.34	458.523	424.981	Mettl17	498.276	-0.0413226	0.158406	0.260865	0.794197	0.902318
ENSMUSG00000004562.17	681.384	749.95	760.342	726.445	568.969	1782.52	1463.21	1374.22	Arhgef40	1013.38	0.829916	0.301213	-2.75525	0.00586474	0.0287612
ENSMUSG00000004565.16	1200.97	1408.38	1332.59	1382.02	965.524	1264.82	1045.3	997.812	Pnpla6	1199.68	-0.318417	0.143497	2.21899	0.0264873	0.0943744
ENSMUSG00000004567.17	1867.54	1982.07	2049.62	1889.2	1484.49	1640.15	1556.2	1753.49	Mcoln1	1777.85	-0.275354	0.114809	2.39837	0.0164681	0.0652576
ENSMUSG00000004568.14	1935.91	2041.39	1592.5	1581.35	1080.18	1781.34	1066.68	1233.52	Arhgef18	1539.11	-0.471097	0.209923	2.24415	0.0248229	0.0897577
ENSMUSG00000004591.17	2421.31	2135.45	2336.88	2335.47	2661.22	2733.19	2605.78	2591.31	Pkn2	2477.58	0.198841	0.102124	-1.94706	0.051528	0.155703
ENSMUSG00000004609.12	25.0676	28.8116	47.8776	52.0471	375.002	174.134	37.4086	107.852	Cd33	106.025	2.17737	0.553276	-3.93542	8.30503e-05	0.000801067
ENSMUSG00000004610.5	100.271	50.8441	60.4169	66.4431	112.932	82.3605	100.469	102.853	Etfb	84.5735	0.529124	0.267247	-1.9799	0.0477145	0.147219
ENSMUSG00000004626.15	1342.26	889.771	605.309	726.445	830.178	1058.92	927.734	939.958	Stxbp2	915.072	0.0758936	0.250772	-0.30264	0.762164	0.883504
ENSMUSG00000004630.19	3670.13	3245.55	4396.76	4271.18	2162.08	3168.53	3558.09	3624.84	Pcp2	3512.14	-0.316461	0.204792	1.54528	0.122278	0.288858
ENSMUSG00000004631.16	1273.89	832.995	1037.35	1263.53	1111.21	813.016	1352.05	1022.81	Sgce	1088.36	-0.0354014	0.214993	0.164663	0.869209	0.9406
ENSMUSG00000004633.18	656.317	1071.96	1131.96	1094.1	407.761	983.62	844.366	972.099	Chn2	895.273	-0.302221	0.296883	1.01798	0.308688	0.537066
ENSMUSG00000004637.16	1117.79	1161.79	1161.6	1018.79	1187.08	1008.33	918.114	911.388	Wwox	1060.61	-0.148176	0.143473	1.03278	0.301705	0.529941
ENSMUSG00000004642.14	657.456	744.018	877.756	802.854	884.489	764.776	883.912	812.821	Slbp	803.51	0.118963	0.145415	-0.818097	0.413302	0.635178
ENSMUSG00000004651.7	1966.67	503.356	243.948	476.176	48.2762	278.849	144.29	71.4254	Tyr	466.624	-2.55667	0.811892	3.14903	0.00163814	0.0100491
ENSMUSG00000004655.6	6419.6	5320.83	7058.52	6139.34	5927.63	2313.15	6238.69	3861.25	Aqp1	5409.88	-0.443226	0.291355	1.52126	0.128194	0.298241
ENSMUSG00000004661.16	944.595	895.703	726.143	747.485	1189.66	777.719	687.25	636.4	Arid3b	825.62	-0.0100282	0.230248	0.0435538	0.96526	0.985762
ENSMUSG00000004665.11	227.888	133.042	140.213	184.933	311.209	352.974	408.288	339.27	Cnn2	262.227	1.04297	0.21912	-4.75984	1.9375e-06	2.96814e-05
ENSMUSG00000004667.19	2445.24	2061.73	2247.97	2294.5	2868.98	2643.77	3368.91	2953.44	Polr2e	2610.57	0.387449	0.132048	-2.93414	0.00334469	0.0182354
ENSMUSG00000004668.15	1263.64	755.034	1411.25	980.036	842.247	427.098	773.824	742.109	Abca13	899.404	-0.661689	0.269108	2.45882	0.0139394	0.0573478
ENSMUSG00000004677.18	1468.74	1117.72	945.012	984.465	1556.04	1966.06	1329.61	1587.79	Myo9b	1369.43	0.511774	0.200611	-2.55108	0.0107389	0.0466214
ENSMUSG00000004698.12	2638.94	3399.77	3638.7	3121.72	987.076	1511.9	1337.09	1627.78	Hdac9	2282.87	-1.22811	0.197504	6.21817	5.02984e-10	1.77967e-08
ENSMUSG00000004707.15	5.69719	11.0162	25.0787	13.2886	84.4833	71.7713	65.1979	72.1396	Ly9	43.5841	2.42515	0.381544	-6.35614	2.06881e-10	7.89356e-09
ENSMUSG00000004709.15	3.41832	5.08441	1.13994	1.10738	45.69	25.8847	10.6882	19.9991	Cd244a	14.1265	3.20301	0.714759	-4.48124	7.4209e-06	9.70829e-05
ENSMUSG00000004730.16	17.0916	46.6071	62.6968	45.4028	241.381	247.082	180.63	260.703	Adgre1	137.699	2.43492	0.324271	-7.50889	5.96308e-14	4.57381e-12
ENSMUSG00000004748.6	3011.54	2314.25	3075.56	2987.72	2049.15	1703.69	2612.19	2010.62	Mtfp1	2470.59	-0.443154	0.180562	2.4543	0.0141158	0.0579137
ENSMUSG00000004768.15	503.632	566.064	519.814	564.766	457.762	608.291	494.863	554.261	Rab23	533.682	-0.027792	0.14865	0.186963	0.85169	0.931723
ENSMUSG00000004771.13	2817.83	2844.73	3098.36	3514.84	2804.33	2677.89	3387.08	3069.15	Rab11a	3026.78	-0.0400445	0.143365	0.279319	0.78	0.894229
ENSMUSG00000004788.12	1416.32	1406.69	1471.67	1437.39	1500.01	1480.14	1829.82	1564.93	Eif2b2	1513.37	0.153267	0.123308	-1.24296	0.213884	0.423681
ENSMUSG00000004789.11	2732.37	3443.84	3428.95	3164.91	3138.81	3734.46	3360.36	3458.42	Dlst	3307.76	0.100283	0.134121	-0.747703	0.454639	0.671407
ENSMUSG00000004791.8	34.1832	93.2141	42.1779	69.7653	96.5524	147.072	114.363	112.852	Pgf	88.7726	0.964608	0.332813	-2.89835	0.00375137	0.0199856
ENSMUSG00000004798.15	2400.8	2977.77	2845.3	2674.33	2233.64	2209.62	1586.13	1802.06	Ulk2	2341.2	-0.476966	0.164839	2.89353	0.00380939	0.0202568
ENSMUSG00000004814.11	0	4.23701	4.55977	4.42954	68.1039	72.9479	75.886	14.2851	Ccl24	30.5562	4.10473	0.680974	-6.02772	1.66285e-09	5.28268e-08
ENSMUSG00000004815.13	688.221	475.392	490.175	452.92	343.968	414.156	313.164	363.555	Dgkq	442.694	-0.554013	0.192368	2.87996	0.00397727	0.0209753
ENSMUSG00000004837.3	52.4142	30.5064	36.4782	38.7585	56.0349	47.0632	65.1979	55.7118	Grap	47.7706	0.511523	0.27955	-1.82981	0.067278	0.189898
ENSMUSG00000004843.8	1496.08	1520.24	1681.42	1839.37	1464.66	1593.09	1997.62	1839.92	Chmp2b	1679.05	0.0771231	0.156331	-0.493331	0.621779	0.797502
ENSMUSG00000004846.11	584.532	547.421	561.992	478.39	675.004	1007.15	864.673	826.391	Plod3	693.194	0.633818	0.168679	-3.75753	0.0001716	0.00149371
ENSMUSG00000004849.15	2385.98	1896.48	2722.18	2882.52	2231.05	2804.96	4150.22	3825.54	Ap1s1	2862.37	0.396383	0.236495	-1.67608	0.0937234	0.241057
ENSMUSG00000004864.14	25.0676	24.5746	26.2187	25.4699	63.7935	125.894	120.776	149.993	Mapk13	70.2235	2.18534	0.325346	-6.71696	1.85551e-11	8.80465e-10
ENSMUSG00000004865.17	1506.34	1598.2	1614.16	1693.19	1597.42	1557.79	1572.23	1435.65	Srpk1	1571.87	-0.0574845	0.108449	0.53006	0.59607	0.778119
ENSMUSG00000004880.12	689.36	745.713	683.965	641.176	833.626	815.369	653.047	662.827	Lbr	715.636	0.102145	0.149001	-0.685536	0.493006	0.702346
ENSMUSG00000004885.6	14.8127	19.4902	33.0583	26.5772	30.1726	25.8847	37.4086	37.8554	Crabp2	28.1575	0.494475	0.361144	-1.36919	0.17094	0.364346
ENSMUSG00000004891.17	1542.8	3259.95	1157.04	1042.05	2406.05	4334.52	6078.37	3969.11	Nes	2973.74	1.26121	0.381278	-3.30784	0.000940185	0.00633112
ENSMUSG00000004892.14	250.676	244.052	262.187	188.255	36.2071	74.1245	94.0559	102.138	Bcan	156.462	-1.62388	0.306417	5.29958	1.16069e-07	2.49004e-06
ENSMUSG00000004894.11	7.97607	5.08441	3.41983	0	10.3449	11.7658	11.757	14.9993	Hapln2	8.16841	1.56576	0.686071	-2.28222	0.0224764	0.0832622
ENSMUSG00000004895.10	1862.98	2496.44	2609.33	2459.5	2028.46	2346.1	2313.99	2532.74	Prcc	2331.19	-0.0320862	0.158138	0.2029	0.839213	0.925539
ENSMUSG00000004896.17	896.738	761.814	717.024	717.585	807.764	634.176	582.506	595.687	Rrnad1	714.162	-0.238944	0.16873	1.41613	0.156738	0.343704
ENSMUSG00000004897.17	5063.67	6305.51	5766.97	5799.38	6230.21	7794.84	7455	7806.08	Hdgf	6527.71	0.352494	0.138219	-2.55026	0.0107643	0.0466954
ENSMUSG00000004902.8	27.3465	24.5746	21.6589	43.188	48.2762	32.9442	32.0645	49.2835	Slc25a18	34.9171	0.491658	0.346208	-1.42012	0.155572	0.342005
ENSMUSG00000004929.13	1197.55	1264.32	1293.83	1409.7	1842.25	2287.27	2690.21	2274.9	Thop1	1782.51	0.8159	0.156106	-5.22657	1.72685e-07	3.55153e-06
ENSMUSG00000004931.12	844.324	724.528	857.237	853.794	781.902	877.728	1152.19	1112.09	Apba3	900.474	0.259347	0.175134	-1.48085	0.138648	0.31545
ENSMUSG00000004933.18	600.484	549.963	622.409	624.565	131.897	215.314	223.383	217.133	Matk	398.144	-1.60721	0.199769	8.04536	8.59898e-16	8.99959e-14
ENSMUSG00000004934.15	1357.07	1341.44	1379.33	1277.92	1414.66	1257.76	1394.81	1347.8	Pias4	1346.35	0.0162683	0.107163	-0.151809	0.879337	0.945443
ENSMUSG00000004936.9	3542.51	4982.72	5540.12	5242.36	2728.47	5087.53	4899.46	4809.07	Map2k1	4604.03	-0.13991	0.238934	0.58556	0.558172	0.750292
ENSMUSG00000004937.7	4549.78	5088.64	5288.19	5264.51	4950.03	6068.79	6065.54	6146.87	Sgta	5427.79	0.202273	0.130888	-1.54539	0.122253	0.288829
ENSMUSG00000004939.8	14.8127	14.4058	10.2595	7.75169	5.17245	11.7658	1.06882	3.57127	Nmrk2	8.601	-1.1695	0.675705	1.73078	0.0834907	0.222324
ENSMUSG00000004945.16	2701.61	1474.48	1892.3	1931.28	2702.6	1543.67	2761.82	2422.03	Tmem242	2178.73	0.237773	0.248445	-0.957044	0.338545	0.566696
ENSMUSG00000004947.16	431.847	425.395	445.717	445.169	451.727	531.814	596.4	484.978	Dtx2	476.631	0.238773	0.144274	-1.655	0.097924	0.248747
ENSMUSG00000004951.11	121.92	160.159	178.971	235.873	99.1386	136.483	318.508	238.561	Hspb1	186.202	0.185992	0.366231	-0.507856	0.611554	0.789179
ENSMUSG00000004952.14	663.153	649.957	783.14	744.163	450.865	787.131	817.645	789.25	Rasa4	710.663	0.00199434	0.216336	-0.00921869	0.992645	0.996873
ENSMUSG00000004961.8	937.758	963.495	1599.34	1655.54	355.175	475.338	743.897	737.824	Syt5	933.546	-1.15652	0.300192	3.85261	0.000116866	0.00107537
ENSMUSG00000004980.17	11870.7	17586.1	16753.7	15869.9	18813.9	19895.9	16187.2	18005.6	Hnrnpa2b1	16872.9	0.231793	0.165034	-1.40452	0.160165	0.348374
ENSMUSG00000004994.13	342.971	472.85	321.464	348.826	341.382	396.507	385.843	383.554	Ccdc130	374.175	0.0172722	0.176136	-0.0980615	0.921883	0.965016
ENSMUSG00000004996.10	535.536	302.522	284.986	284.598	528.452	471.808	542.959	425.695	Mri1	422.07	0.48459	0.243902	-1.98682	0.046942	0.145457
ENSMUSG00000005034.16	5428.29	8922.29	9357.79	9758.28	4684.51	8758.45	6120.05	6681.13	Prkacb	7463.85	-0.350827	0.250142	1.40251	0.160762	0.349198
ENSMUSG00000005043.14	644.922	644.872	492.455	429.665	732.763	910.672	508.757	645.685	Sgsh	626.224	0.337999	0.230244	-1.46801	0.142103	0.32114
ENSMUSG00000005045.17	2016.81	2551.52	3032.25	2823.83	838.799	1314.24	973.693	1045.67	Chd5	1824.6	-1.32161	0.19889	6.64493	3.03352e-11	1.36429e-09
ENSMUSG00000005054.8	1197.55	806.726	1155.9	1170.51	2247.43	1406.01	2213.52	2052.05	Cstb	1531.21	0.871595	0.210682	-4.13701	3.51859e-05	0.000380521
ENSMUSG00000005057.14	79.7607	87.2823	77.5161	96.3425	110.346	112.952	72.6796	82.1392	Sh2b2	89.8772	0.146131	0.233779	-0.625083	0.531916	0.731683
ENSMUSG00000005069.13	1234.01	1585.49	1519.54	1656.65	1136.21	1606.03	1522	1401.37	Pex5	1457.66	-0.0824126	0.16998	0.484837	0.627792	0.801025
ENSMUSG00000005078.17	2090.87	2376.96	2233.15	2171.58	2624.16	2506.11	2247.72	2497.74	Jkamp	2343.54	0.154456	0.113856	-1.35659	0.174911	0.370462
ENSMUSG00000005087.18	595.926	1559.22	530.073	648.928	3628.47	8557.26	6011.03	6001.87	Cd44	3441.6	2.85866	0.36845	-7.75861	8.5863e-15	7.60108e-13
ENSMUSG00000005089.16	6273.75	6923.27	5963.04	5199.17	6306.08	4738.08	3181.87	3994.11	Slc1a2	5322.42	-0.418927	0.224486	1.86616	0.0620187	0.178884
ENSMUSG00000005102.14	722.404	849.943	750.082	784.029	816.385	965.971	716.108	799.964	Eif2ak4	800.611	0.0852249	0.146764	-0.580695	0.561446	0.753021
ENSMUSG00000005103.13	4630.68	7686.77	6988.99	6683.07	6205.21	11790.5	9852.36	8966.74	Wdr1	7850.54	0.502224	0.23769	-2.11293	0.0346064	0.115926
ENSMUSG00000005107.14	10.2549	16.1006	29.6385	13.2886	34.483	34.1208	52.3721	25.7131	Slc2a9	26.9965	1.07818	0.426096	-2.53036	0.0113947	0.0488995
ENSMUSG00000005124.11	1688.65	1307.54	1021.39	707.619	814.661	528.284	467.073	460.694	Ccn4	874.488	-1.05707	0.295602	3.57599	0.00034891	0.00276523
ENSMUSG00000005125.14	9688.65	11476.4	10341.6	9973.11	8991.44	7608.94	8749.34	7518.95	Ndrg1	9293.54	-0.335765	0.12798	2.62357	0.0087014	0.0392835
ENSMUSG00000005131.5	27.3465	3.3896	10.2595	5.53692	6.8966	5.88289	13.8946	14.2851	4930550C14Rik	10.9365	-0.160435	0.707192	0.226862	0.820531	0.916398
ENSMUSG00000005142.11	1441.39	1468.55	1199.22	1157.22	1281.04	1473.08	845.435	1060.67	Man2b1	1240.82	-0.176918	0.204917	0.863368	0.387935	0.613168
ENSMUSG00000005148.9	12.5338	2.5422	13.6793	8.85908	11.207	29.4145	9.61936	4.99977	Klf5	11.6069	0.548983	0.696139	-0.78861	0.43034	0.650228
ENSMUSG00000005150.17	550.349	559.285	596.19	647.82	567.245	585.936	738.553	687.112	Wdr83	616.561	0.132359	0.151162	-0.875614	0.38124	0.606641
ENSMUSG00000005161.16	11588.1	9683.25	11039.2	12325.2	18701	13301.2	19695.1	16494.3	Prdx2	14103.4	0.61146	0.168694	-3.62467	0.000289331	0.00235129
ENSMUSG00000005198.16	6639.51	10000.2	6670.94	4996.52	8581.09	9109.07	3390.29	4741.93	Polr2a	6766.19	-0.132636	0.332422	0.398998	0.689895	0.841268
ENSMUSG00000005202.3	6.83663	3.3896	2.27988	1.10738	27.5864	14.1189	25.6516	20.7134	Shbg	12.7105	2.70293	0.61174	-4.41843	9.94189e-06	0.000125696
ENSMUSG00000005204.13	3279.3	2438.82	2658.35	2453.97	3781.06	3280.3	3786.82	3543.41	Senp3	3152.75	0.410408	0.147865	-2.77556	0.00551069	0.0273847
ENSMUSG00000005220.11	2.27888	4.23701	3.41983	0	3.4483	3.52974	1.06882	0	Corin	2.24782	-0.354948	1.28273	0.276712	0.782001	0.895707
ENSMUSG00000005225.16	2993.31	2681.18	2514.71	2345.44	6719.87	2847.32	3291.96	3125.57	Plekha8	3314.92	0.601663	0.279437	-2.15313	0.0313088	0.10727
ENSMUSG00000005233.17	10776.8	7560.51	13328.2	7296.56	732.763	780.072	1077.37	1168.52	Spc25	5340.1	-3.37335	0.253311	13.317	1.84356e-40	3.75366e-37
ENSMUSG00000005237.15	33.0437	16.948	18.2391	14.396	12.069	14.1189	19.2387	15.7136	Dnah2	17.9709	-0.431301	0.432217	0.997883	0.318336	0.54681
ENSMUSG00000005251.16	270.047	249.136	153.892	202.651	201.725	176.487	216.97	158.564	Ripk4	203.684	-0.219075	0.22678	0.966022	0.334033	0.562338
ENSMUSG00000005262.14	2107.96	2753.21	2888.61	2751.85	2363.81	2912.03	2661.36	2492.03	Ufd1	2616.36	-0.010368	0.153421	0.0675792	0.946121	0.976274
ENSMUSG00000005267.14	387.409	374.551	369.341	342.182	442.244	312.97	284.305	272.131	Zfp287	348.142	-0.167455	0.197444	0.848116	0.396373	0.620489
ENSMUSG00000005268.21	56.9719	50.8441	50.1575	47.6176	1.72415	10.5892	7.48172	4.28552	Prlr	28.709	-3.17152	0.447055	7.09426	1.30049e-12	7.69133e-11
ENSMUSG00000005299.7	2062.38	2870.99	2900.01	2496.05	2184.5	2903.8	2352.47	2412.75	Letm1	2522.87	-0.0684757	0.169686	0.403544	0.686548	0.838922
ENSMUSG00000005312.16	3622.28	5477.6	5067.04	4464.98	3805.2	5706.41	3976	4489.8	Ubqln1	4576.16	-0.0518242	0.19749	0.262414	0.793002	0.901567
ENSMUSG00000005320.10	10.2549	28.8116	11.3994	21.0403	26.7243	41.1803	26.7204	17.8563	Fgfr4	22.9985	0.623122	0.459751	-1.35535	0.175308	0.370866
ENSMUSG00000005338.15	8468.31	13250.8	13559.6	13835.7	4839.69	10142.1	6846.84	7313.24	Cadm3	9782.04	-0.753153	0.254712	2.95688	0.00310765	0.0171899
ENSMUSG00000005354.17	8271.18	5479.3	7025.47	7016.39	10050.9	7272.43	11171.3	10166	Txn2	8306.62	0.476322	0.192899	-2.46929	0.0135382	0.0560688
ENSMUSG00000005357.10	62.6691	161.854	166.432	193.792	32.7588	115.305	73.7484	110.709	Slc1a6	114.658	-0.816103	0.428758	1.90341	0.0569868	0.168027
ENSMUSG00000005360.15	4711.58	9057.02	9047.72	10511.3	6226.77	12669.4	10514	10317.4	Slc1a3	9131.89	0.253359	0.287345	-0.881722	0.377927	0.6034
ENSMUSG00000005362.15	3363.62	2824.39	3167.9	3249.07	2925.02	2373.16	2923.22	2457.75	Crbn	2910.51	-0.238986	0.137122	1.74287	0.0813566	0.21809
ENSMUSG00000005370.5	806.723	1258.39	1049.89	1007.72	1115.52	1241.29	835.815	927.101	Msh6	1030.31	-0.00200364	0.19916	0.0100604	0.991973	0.996377
ENSMUSG00000005371.16	3371.6	4237.85	4538.11	4161.55	3277.61	3787.41	3236.38	3587.7	Fbxo11	3774.78	-0.231831	0.142973	1.62151	0.104909	0.260464
ENSMUSG00000005373.14	13.6733	6.77921	6.83965	14.396	5.17245	1.17658	8.55054	9.99955	Mlxipl	8.32341	-0.702324	0.66694	1.05305	0.292316	0.519521
ENSMUSG00000005374.14	1320.61	1821.91	1470.53	1250.24	1425.87	1578.97	1466.42	1392.79	Tbl2	1465.92	-0.000783946	0.160675	0.00487908	0.996107	0.998246
ENSMUSG00000005378.18	752.029	674.531	726.143	705.404	974.144	1047.16	1269.76	1141.38	Bud23	911.318	0.633345	0.137902	-4.5927	4.3754e-06	6.13624e-05
ENSMUSG00000005397.9	94.5734	103.383	69.5365	93.0203	185.346	121.188	235.14	121.423	Nid1	127.951	0.875591	0.280582	-3.12062	0.00180472	0.0109451
ENSMUSG00000005410.7	191.426	232.188	180.111	300.101	243.105	351.797	305.682	317.843	Mcm5	265.282	0.429185	0.22067	-1.94492	0.0517847	0.156121
ENSMUSG00000005413.9	213.075	295.743	200.63	189.363	790.522	1263.65	1201.35	1115.66	Hmox1	658.749	2.27854	0.220826	-10.3182	5.82764e-25	2.37312e-22
ENSMUSG00000005417.18	8696.2	12338.2	10767.9	10116	9742.31	11332.8	8296.16	8968.88	Mprip	10032.3	-0.12884	0.167727	0.768152	0.442397	0.661118
ENSMUSG00000005442.14	7308.36	6841.92	6731.36	6351.96	7006.08	7301.85	4735.93	5678.32	Cic	6494.47	-0.139623	0.172354	0.810095	0.417886	0.639346
ENSMUSG00000005447.13	1929.07	1136.36	1724.73	1851.55	1694.84	1195.4	1964.49	1597.07	Pafah1b3	1636.69	-0.0412992	0.225146	0.183433	0.854458	0.933254
ENSMUSG00000005465.10	1.13944	2.5422	3.41983	1.10738	12.9311	15.2955	12.8258	8.57104	Il27ra	7.22904	2.56881	0.734883	-3.49553	0.000473115	0.00357992
ENSMUSG00000005469.11	4016.52	5492.85	5902.62	5691.96	3765.54	4721.61	4657.91	4601.22	Prkaca	4856.28	-0.250105	0.170195	1.46952	0.141691	0.320485
ENSMUSG00000005470.9	183.45	321.165	204.05	194.9	1027.59	597.702	738.553	794.964	Asf1b	507.797	1.80327	0.248212	-7.26503	3.72942e-13	2.46395e-11
ENSMUSG00000005481.19	775.958	767.745	672.566	781.814	1680.18	1742.51	1443.97	1454.93	Ddx39a	1164.96	1.07567	0.134576	-7.993	1.3169e-15	1.3346e-13
ENSMUSG00000005483.11	2987.61	3074.37	3098.36	3099.57	4854.34	3555.62	4235.72	3909.82	Dnajb1	3601.93	0.433507	0.136585	-3.1739	0.00150408	0.00935487
ENSMUSG00000005501.15	509.329	400.821	356.802	386.477	534.486	603.585	562.198	522.834	Usp40	484.566	0.426489	0.162327	-2.62735	0.00860518	0.0389326
ENSMUSG00000005505.13	1403.79	1359.23	1577.68	1582.45	1216.39	1207.17	1448.25	1343.51	Kbtbd4	1392.31	-0.183208	0.131446	1.39379	0.163382	0.353382
ENSMUSG00000005506.17	2767.7	3453.16	3141.68	2860.38	3064.68	3772.11	2510.65	2969.15	Celf1	3067.44	0.0106936	0.167637	-0.0637901	0.949137	0.977686
ENSMUSG00000005510.10	3098.13	2363.4	2960.43	2957.83	3232.78	2323.74	3342.19	3136.29	Ndufs3	2926.85	0.0812136	0.171119	-0.474602	0.635071	0.805443
ENSMUSG00000005514.15	2784.79	3113.35	3151.94	3429.57	2557.78	3936.83	4504	3694.12	Por	3396.55	0.235331	0.194727	-1.20852	0.226848	0.440788
ENSMUSG00000005533.11	3752.17	4179.38	3378.79	2984.4	4368.13	4150.97	2271.24	2808.44	Igf1r	3486.69	-0.0721407	0.23863	0.302312	0.762414	0.883687
ENSMUSG00000005534.11	3118.64	3158.26	2472.54	2104.03	3049.16	3488.56	2062.82	1964.91	Insr	2677.36	-0.0391321	0.240084	0.162993	0.870524	0.940774
ENSMUSG00000005553.15	2.27888	4.23701	2.27988	5.53692	0	4.70632	0	0	Atp4a	2.37988	-1.74662	1.41755	1.23214	0.217895	0.428603
ENSMUSG00000005566.15	3968.66	5166.6	5161.66	4886.89	4790.55	6588.84	4886.63	5094.77	Trim28	5068.08	0.154852	0.166803	-0.928348	0.353227	0.581609
ENSMUSG00000005575.17	4483.69	3933.64	4605.37	4347.59	4989.69	4539.24	5341.95	5111.91	Ube2m	4669.13	0.202405	0.117582	-1.72139	0.0851797	0.225505
ENSMUSG00000005580.12	509.329	484.713	504.994	511.612	254.312	403.567	266.136	264.988	Adcy9	399.956	-0.761365	0.190039	4.00636	6.16604e-05	0.000619564
ENSMUSG00000005583.17	3377.3	4071.76	4185.87	3504.87	2384.5	1814.28	1776.37	2441.32	Mef2c	2944.53	-0.84652	0.170718	4.95859	7.10049e-07	1.22708e-05
ENSMUSG00000005609.17	3027.49	4092.95	3457.45	3362.02	3134.5	3492.09	2396.29	2607.03	Ctr9	3196.23	-0.26173	0.17617	1.48567	0.137366	0.313352
ENSMUSG00000005610.18	52806.1	55093.8	57185.2	53637.3	61703	54359.1	55218.3	59673	Eif4g2	56209.5	0.0785198	0.102778	-0.763974	0.444883	0.663252
ENSMUSG00000005611.16	52.4142	49.9967	50.1575	64.2283	47.4141	50.5929	40.6151	45.7122	Irag1	50.1414	-0.232825	0.248062	0.938576	0.347948	0.576661
ENSMUSG00000005615.16	2030.48	2798.97	2944.47	2862.59	2386.22	2935.56	2899.7	3085.58	Pcyt1a	2742.95	0.0880969	0.171183	-0.514637	0.606807	0.785677
ENSMUSG00000005621.12	1284.15	1459.22	1306.37	1111.81	1362.08	1282.47	867.88	992.812	Zfp592	1208.35	-0.196599	0.191036	1.02912	0.303425	0.531686
ENSMUSG00000005625.16	4909.84	4181.92	4554.07	4577.93	5351.76	4256.86	5656.18	5154.77	Psmd4	4830.42	0.164355	0.138247	-1.18885	0.234499	0.45121
ENSMUSG00000005628.13	14.8127	1.6948	2.27988	3.32215	4.31037	2.35316	3.20645	5.71403	Tmod4	4.71169	-0.459036	0.899796	0.510156	0.609943	0.788052
ENSMUSG00000005640.12	64.948	37.2856	50.1575	68.6579	4.31037	28.2379	13.8946	22.1419	Insrr	36.2042	-1.6955	0.476432	3.55875	0.000372629	0.00292117
ENSMUSG00000005649.18	2113.66	3582.81	3406.15	3170.44	1331.91	3750.93	2406.98	2435.6	Cabp5	2774.81	-0.306626	0.300698	1.01972	0.307863	0.536267
ENSMUSG00000005656.10	1188.43	1183.82	1163.88	1345.47	1279.32	1554.26	1696.21	1492.08	Snx6	1362.93	0.30246	0.140277	-2.15617	0.0310706	0.106535
ENSMUSG00000005667.9	242.7	313.538	812.779	586.914	265.519	534.167	837.953	562.832	Mthfd2	519.55	0.170017	0.41169	-0.412973	0.679626	0.834433
ENSMUSG00000005672.13	321.322	223.714	275.866	251.376	79.3109	215.314	153.91	167.85	Kit	211.083	-0.801043	0.291847	2.74474	0.00605598	0.0294988
ENSMUSG00000005674.10	6057.26	3087.08	4135.71	4071.85	6625.04	3088.52	5765.2	4941.92	Tomm40l	4721.57	0.235123	0.277135	-0.848404	0.396213	0.620341
ENSMUSG00000005677.15	0	2.5422	4.55977	3.32215	6.8966	2.35316	6.41291	1.42851	Nr1i3	3.43941	0.706008	0.998711	-0.706919	0.479617	0.691758
ENSMUSG00000005681.13	21.6493	30.5064	61.5569	67.5505	8.62075	22.355	52.3721	54.2833	Apoa2	39.8618	-0.392143	0.565033	0.694017	0.487672	0.698944
ENSMUSG00000005682.10	1627.12	1332.96	1166.16	1101.85	1381.91	984.797	748.172	893.531	Pan2	1154.56	-0.382961	0.228125	1.67873	0.0932042	0.240025
ENSMUSG00000005683.9	4262.64	6315.68	5891.22	5351.99	4971.58	6957.11	5106.81	5733.31	Cs	5573.79	0.0611212	0.183658	-0.332798	0.739287	0.870656
ENSMUSG00000005686.18	175.474	310.149	330.583	346.612	229.312	438.864	235.14	295.701	Ampd3	295.229	0.0422845	0.288974	-0.146326	0.883664	0.947048
ENSMUSG00000005687.15	2481.7	2481.19	2610.47	2458.39	2494.84	2282.56	2549.13	2612.74	Bcas2	2496.38	-0.0129233	0.104484	0.123686	0.901564	0.954946
ENSMUSG00000005696.12	1060.82	592.333	717.024	672.183	823.281	249.435	551.51	415.696	Sh2d1a	635.285	-0.575646	0.339813	1.69401	0.0902635	0.234855
ENSMUSG00000005698.16	3808	4723.41	4198.41	3972.19	4877.62	4422.76	3464.04	3931.97	Ctcf	4174.8	-0.000592242	0.157065	0.00377068	0.996991	0.998737
ENSMUSG00000005699.17	871.671	669.447	744.382	765.203	693.108	562.405	725.727	688.54	Pard6a	715.06	-0.190818	0.153522	1.24293	0.213893	0.423681
ENSMUSG00000005705.11	3.41832	0	0	1.10738	3.4483	0	4.27527	1.42851	Agrp	1.70972	1.06099	1.54118	-0.688428	0.491184	0.701171
ENSMUSG00000005716.17	1357.07	980.443	1480.79	1471.71	541.383	502.399	877.499	743.538	Pvalb	994.354	-0.988555	0.232616	4.24973	2.14029e-05	0.000246487
ENSMUSG00000005718.9	115.083	136.432	124.254	142.853	96.5524	167.074	171.011	155.707	Tfap4	138.621	0.182799	0.233354	-0.783353	0.43342	0.652724
ENSMUSG00000005732.15	807.862	781.304	817.339	847.15	1391.39	1418.95	1631.02	1486.36	Ranbp1	1147.67	0.865625	0.116546	-7.42729	1.10841e-13	8.00812e-12
ENSMUSG00000005763.16	3.41832	2.5422	0	0	1.72415	4.70632	3.20645	4.28552	Cd247	2.48537	1.18922	1.15785	-1.02709	0.30438	0.532892
ENSMUSG00000005774.13	649.48	739.781	646.347	678.827	437.072	602.408	426.458	510.691	Rfx5	586.383	-0.459159	0.162869	2.81919	0.00481451	0.0245069
ENSMUSG00000005779.13	6013.96	4436.99	5705.41	5913.44	7021.6	4966.34	7522.34	6442.57	Psmb4	6002.83	0.234001	0.182067	-1.28525	0.198706	0.403211
ENSMUSG00000005800.4	1.13944	0	0	0	31.0347	23.5316	2.13764	15.7136	Mmp8	9.19461	5.83036	1.29436	-4.50443	6.65513e-06	8.82505e-05
ENSMUSG00000005802.13	2289.13	2797.27	2750.68	2566.92	2379.33	3376.78	2719.07	2882.01	Slc30a4	2720.15	0.126075	0.155786	-0.80928	0.418354	0.639835
ENSMUSG00000005803.15	80.9001	61.0129	49.0175	99.6646	90.5178	105.892	138.946	147.136	Sqor	96.636	0.735202	0.288807	-2.54565	0.0109073	0.0472334
ENSMUSG00000005804.15	842.045	1048.24	1053.31	1001.08	921.558	1228.35	1125.46	1244.23	Bloc1s6	1058.03	0.195859	0.158856	-1.23293	0.217601	0.428335
ENSMUSG00000005813.13	821.535	882.145	935.893	957.888	886.213	964.795	837.953	893.531	Metap1	897.494	-0.00622976	0.121796	0.0511491	0.959207	0.98277
ENSMUSG00000005823.10	3786.35	3192.16	3303.55	3077.42	3815.54	3007.34	3807.13	3355.56	Gpr108	3418.13	0.0662627	0.142544	-0.464859	0.642032	0.809756
ENSMUSG00000005824.8	0	0	0	0	44.8279	17.6487	1.06882	6.42828	Tnfsf14	8.74671	6.50189	1.45404	-4.47159	7.76386e-06	0.000101038
ENSMUSG00000005846.13	2742.63	3632.81	3409.57	3283.4	4181.92	4782.79	4373.6	4244.81	Rsl1d1	3831.44	0.427759	0.136169	-3.14139	0.00168148	0.01027
ENSMUSG00000005871.16	7130.61	8046.92	7162.26	7116.06	7177.63	6301.76	4610.88	4724.79	Apc	6533.86	-0.368645	0.182462	2.02039	0.043343	0.136764
ENSMUSG00000005873.7	7238.85	8141.83	11349.3	11386.1	4668.13	6691.2	9037.92	9081.73	Reep5	8449.38	-0.370679	0.257439	1.43987	0.149905	0.333375
ENSMUSG00000005881.14	6877.65	5732.67	6376.84	6020.85	6896.6	5295.78	6044.16	6127.58	Ergic3	6171.52	-0.0374031	0.135608	0.275817	0.782688	0.895945
ENSMUSG00000005882.19	3532.26	3401.47	3961.3	3800.55	3803.47	3315.6	4153.42	3884.11	Uqcc1	3731.52	0.0448347	0.127734	-0.350999	0.725589	0.862878
ENSMUSG00000005886.15	4832.36	7040.21	5371.41	4370.85	5629.35	5599.34	2989.48	3808.4	Ncoa2	4955.17	-0.262026	0.251357	1.04244	0.297206	0.525223
ENSMUSG00000005891.8	2.27888	4.23701	3.41983	2.21477	5.17245	0	3.20645	4.99977	Prl4a1	3.19114	0.171994	0.955833	-0.179941	0.857199	0.93497
ENSMUSG00000005893.15	3337.42	3694.67	3499.62	3589.03	3781.06	3129.7	2815.27	3159.86	Nr2c2	3375.83	-0.131902	0.135148	0.97598	0.329075	0.557384
ENSMUSG00000005897.15	603.902	728.765	601.89	604.632	654.315	695.358	435.009	551.404	Nr2c1	609.409	-0.121248	0.188632	0.642778	0.520368	0.72331
ENSMUSG00000005899.15	697.336	720.291	630.388	628.995	762.936	922.438	632.74	710.682	Smpd4	713.226	0.176863	0.162266	-1.08995	0.275734	0.500821
ENSMUSG00000005907.15	658.595	837.232	723.863	715.371	609.487	757.717	527.996	588.545	Pex1	677.351	-0.242613	0.166876	1.45385	0.145988	0.327109
ENSMUSG00000005917.16	15.9521	26.2694	21.6589	100.772	18.9656	14.1189	45.9592	62.8543	Otx1	38.3188	-0.206994	0.640286	0.323284	0.74648	0.874778
ENSMUSG00000005936.20	2611.59	2929.47	2941.05	3113.97	2932.78	2993.22	3151.94	2874.16	Kctd20	2943.52	0.0433951	0.112205	-0.386747	0.698943	0.846816
ENSMUSG00000005947.12	56.9719	16.1006	26.2187	27.6846	31.8968	35.2974	33.1333	28.5701	Itgae	31.9842	0.0286038	0.409586	-0.0698358	0.944324	0.975371
ENSMUSG00000005949.10	414.756	295.743	272.446	265.772	341.382	363.563	265.067	361.412	Ctns	322.518	0.0937685	0.208057	-0.450686	0.652216	0.817111
ENSMUSG00000005950.15	56.9719	66.9447	59.277	55.3692	60.3452	123.541	56.6473	62.8543	P2rx5	67.7438	0.335661	0.310712	-1.08029	0.280011	0.505432
ENSMUSG00000005951.14	248.398	283.032	220.009	205.974	224.139	217.667	230.865	276.416	Shpk	238.312	-0.0122175	0.179818	0.0679437	0.94583	0.976165
ENSMUSG00000005952.16	11.3944	6.77921	3.41983	9.96646	1.72415	5.88289	5.34409	2.14276	Trpv1	5.83172	-1.11553	0.745653	1.49605	0.134641	0.309097
ENSMUSG00000005958.16	409.058	333.029	376.181	377.618	221.553	496.516	498.069	419.981	Ephb3	391.501	0.128276	0.25999	-0.493386	0.62174	0.797497
ENSMUSG00000005968.15	1066.51	581.317	634.948	846.042	528.452	591.819	1022.86	789.25	Tuft1	757.65	-0.0931511	0.273783	0.340237	0.733678	0.867228
ENSMUSG00000005973.7	1259.08	1722.77	2363.1	2408.56	1281.04	2567.3	2928.56	3192	Rcn1	2215.3	0.362628	0.308167	-1.17673	0.239305	0.456574
ENSMUSG00000005981.12	1910.84	2432.89	2310.66	2211.45	2333.64	3202.65	3568.78	3203.43	Trap1	2646.79	0.473004	0.173633	-2.72416	0.00644649	0.0309302
ENSMUSG00000005982.15	2423.59	2972.68	2903.43	2658.83	2306.05	2589.65	2188.94	2514.89	Naa60	2569.76	-0.191207	0.130617	1.46388	0.143227	0.32269
ENSMUSG00000005983.16	333.856	185.581	209.749	187.148	468.107	295.321	433.94	337.128	1700037C18Rik	306.354	0.745744	0.256064	-2.91233	0.00358742	0.0192378
ENSMUSG00000005986.17	512.747	583.859	638.368	641.176	150.001	363.563	379.43	379.269	Ankrd13d	456.052	-0.902013	0.285337	3.16122	0.00157112	0.00971947
ENSMUSG00000005994.15	2276.6	595.723	361.362	579.162	69.828	203.548	199.869	149.993	Tyrp1	554.51	-2.61426	0.517515	5.05156	4.38205e-07	8.05125e-06
ENSMUSG00000006005.19	3058.25	4627.66	3148.52	3096.25	4351.75	4641.6	2250.93	3012.01	Tpr	3523.37	0.0331226	0.261434	-0.126696	0.899181	0.953775
ENSMUSG00000006007.15	129139	113203	133729	147927	50001.2	36869.3	45399.1	65613.5	Pdc	90235.2	-1.40489	0.20061	7.00306	2.50438e-12	1.39529e-10
ENSMUSG00000006010.15	2310.78	2362.55	2478.23	2524.84	2173.29	2322.57	2644.25	2400.61	Odr4	2402.14	-0.0204647	0.116923	0.175027	0.861058	0.936805
ENSMUSG00000006019.16	704.173	776.219	689.665	621.243	573.28	754.187	592.125	710.682	Dhx34	677.697	-0.0866655	0.157567	0.550024	0.582303	0.768115
ENSMUSG00000006021.6	954.85	882.145	889.155	830.539	932.765	897.73	944.835	949.243	Kptn	910.157	0.0670523	0.111372	-0.602059	0.547135	0.741869
ENSMUSG00000006024.14	6164.36	7519.84	8599.73	8663.07	6042.28	6750.03	7628.15	7378.24	Napa	7343.21	-0.154778	0.162976	0.949696	0.342267	0.571175
ENSMUSG00000006050.13	909.272	925.362	988.33	1070.84	1157.77	1047.16	1434.35	1278.51	Sra1	1101.45	0.337265	0.150341	-2.24334	0.0248749	0.0899166
ENSMUSG00000006057.16	5935.34	3312.49	4424.12	5065.18	7166.43	3983.9	7047.78	6214.72	Atp5g1	5393.74	0.38193	0.246214	-1.55121	0.120851	0.286645
ENSMUSG00000006058.11	1514.31	1194.84	1422.65	1308.93	1750.87	1249.53	1581.85	1603.5	Snf8	1453.31	0.186134	0.159244	-1.16886	0.242459	0.460199
ENSMUSG00000006095.13	2495.37	2195.62	2496.47	2735.24	2899.16	2814.38	4165.18	3449.84	Tbcb	2906.41	0.42588	0.172127	-2.47422	0.0133529	0.0554508
ENSMUSG00000006127.10	8484.26	4853.07	3253.4	3306.65	2225.88	2826.14	1693.01	1979.2	Inpp5k	3577.7	-1.18957	0.317813	3.74299	0.000181843	0.00156764
ENSMUSG00000006134.5	1444.81	1868.52	1789.71	1540.37	1703.46	1838.99	1355.26	1434.94	Crkl	1622.01	-0.0697021	0.165152	0.422048	0.67299	0.8301
ENSMUSG00000006143.13	92.2945	47.4545	43.3178	65.3357	66.3798	87.0668	59.8538	60.7116	Upk3bl	65.3018	0.14144	0.30616	-0.461981	0.644095	0.811233
ENSMUSG00000006154.14	43.2987	63.5551	1471.67	981.143	75.8626	138.836	788.787	1157.8	Eps8l1	590.119	-0.243842	1.26095	0.193379	0.846662	0.929189
ENSMUSG00000006169.21	1175.9	1771.92	1674.58	1632.29	1422.42	2341.39	1922.8	1788.49	Clint1	1716.22	0.256499	0.2065	-1.24213	0.214189	0.424155
ENSMUSG00000006191.18	534.397	601.655	624.688	668.861	581.038	574.17	646.635	577.117	Cdkal1	601.07	-0.0308141	0.1345	0.2291	0.818791	0.91555
ENSMUSG00000006204.8	1575.84	755.882	1177.56	898.089	193.105	156.485	95.1248	360.698	Cdcp3	651.598	-2.44805	0.377031	6.49298	8.41538e-11	3.452e-09
ENSMUSG00000006205.14	2035.04	3154.03	3009.45	2797.25	3511.23	4832.21	5258.58	4420.52	Htra1	3627.29	0.712574	0.197911	-3.60048	0.000317628	0.00254888
ENSMUSG00000006215.13	1187.29	1068.57	1111.44	1092.99	1092.25	1231.88	1279.37	1201.37	Zbtb17	1158.15	0.107181	0.116378	-0.920974	0.357064	0.58469
ENSMUSG00000006218.5	60.3902	72.0291	85.4957	86.376	50.8624	89.42	81.2301	89.2817	Fam131c	76.8857	0.0290982	0.266552	-0.109165	0.913072	0.960718
ENSMUSG00000006219.13	45.5775	126.263	78.656	73.0874	226.726	594.172	506.62	389.982	Fblim1	255.135	2.40131	0.359328	-6.68278	2.34449e-11	1.08491e-09
ENSMUSG00000006221.8	0	2.5422	1.13994	0	0	0	5.34409	1.42851	Hspb7	1.30684	0.818467	1.90225	-0.430262	0.667005	NA
ENSMUSG00000006235.7	28.486	29.659	35.3382	33.2215	3.4483	8.23605	9.61936	9.99955	Epor	19.751	-2.01808	0.431308	4.67897	2.88323e-06	4.22064e-05
ENSMUSG00000006241.17	129.896	85.5875	64.9767	78.6243	100.001	71.7713	58.785	105.71	Ccdc159	86.9189	-0.0867855	0.302621	0.286779	0.774281	0.890773
ENSMUSG00000006262.16	1180.46	933.836	900.554	1060.87	1776.74	1374.24	1251.59	1272.09	Mob1b	1218.8	0.477909	0.176083	-2.71412	0.00664525	0.0316398
ENSMUSG00000006269.8	3.41832	1.6948	0	6.64431	5.17245	3.52974	2.13764	5.71403	Atp6v1b1	3.53891	0.526347	0.966091	-0.544821	0.585876	0.770908
ENSMUSG00000006270.8	6.83663	11.8636	10.2595	9.96646	7.75867	21.1784	26.7204	14.2851	Vax1	13.6086	0.81912	0.525059	-1.56005	0.118747	0.283296
ENSMUSG00000006273.15	14874.2	23790.8	24358.3	22744.6	13312.2	19614.7	16461.9	17384.2	Atp6v1b2	19067.6	-0.36121	0.206061	1.75293	0.079614	0.215092
ENSMUSG00000006276.11	1415.18	1835.47	1447.73	1398.63	1568.98	1948.41	1259.07	1472.08	Eps15l1	1543.19	0.03467	0.183532	-0.188904	0.850168	0.931126
ENSMUSG00000006281.9	380.572	466.071	345.403	343.289	588.797	494.163	288.581	369.983	Tep1	409.607	0.180918	0.247257	-0.731702	0.46435	0.679298
ENSMUSG00000006288.9	3390.97	1663.45	2055.32	2150.54	2976.74	1563.67	2815.27	2419.18	Ttc5	2379.39	0.0783677	0.273757	-0.286267	0.774674	0.891179
ENSMUSG00000006289.15	2776.81	1747.34	2391.6	2541.45	2518.98	1293.06	2666.7	2439.89	Osgep	2296.98	-0.0841374	0.254898	0.330083	0.741337	0.872122
ENSMUSG00000006299.14	4857.43	5779.28	6196.73	5957.73	5429.35	6117.03	6409.7	6211.86	Aamp	5869.89	0.0845559	0.132891	-0.636279	0.524595	0.725895
ENSMUSG00000006301.18	575.416	921.972	622.409	805.069	1206.04	2937.92	3317.61	3141.29	Tmbim1	1690.97	1.8575	0.310052	-5.99093	2.08649e-09	6.51759e-08
ENSMUSG00000006304.15	4407.35	4836.12	5049.94	4905.72	6178.49	6760.62	7349.19	7288.24	Arpc2	5846.96	0.522388	0.11856	-4.40611	1.05245e-05	0.000132203
ENSMUSG00000006307.17	2604.76	2755.75	2224.03	1909.13	3128.47	2387.28	1311.44	1765.63	Kmt2b	2260.81	-0.143876	0.269817	0.533236	0.59387	0.776514
ENSMUSG00000006310.11	5.69719	0.847401	0	0	1.72415	0	1.06882	0.714254	Zbtb32	1.25648	-0.856904	1.74301	0.491622	0.622987	NA
ENSMUSG00000006313.6	3.41832	5.08441	9.11954	5.53692	3.4483	3.52974	5.34409	5.71403	Upk1a	5.14942	-0.343676	0.702006	0.489563	0.624443	0.799552
ENSMUSG00000006315.10	2326.73	1907.5	1916.24	1977.79	2836.23	2288.45	2911.46	2734.16	Tmem147	2362.32	0.406435	0.14208	-2.8606	0.00422839	0.0220343
ENSMUSG00000006333.15	18912.4	12089.9	14380.4	14599.8	23785.5	17451	29549.6	22766.1	Rps9	19191.8	0.641273	0.210277	-3.04966	0.00229104	0.0133591
ENSMUSG00000006335.17	742.914	730.46	713.604	664.431	1193.97	944.793	984.381	904.959	Tfpt	859.939	0.498458	0.14314	-3.48231	0.000497108	0.00372864
ENSMUSG00000006342.16	379.433	503.356	468.516	442.954	97.4144	182.37	121.845	155.707	Susd2	293.95	-1.68998	0.225509	7.49408	6.67625e-14	5.03462e-12
ENSMUSG00000006344.18	17.0916	11.0162	6.83965	16.6108	55.1728	27.0613	10.6882	22.8561	Ggt5	20.9171	1.17559	0.551889	-2.13012	0.0331615	0.112143
ENSMUSG00000006345.11	523.002	144.906	85.4957	186.041	23.276	67.065	148.566	97.1385	Ggt1	159.436	-1.48354	0.573256	2.58792	0.00965561	0.0427639
ENSMUSG00000006356.11	968.523	985.527	1174.14	1522.65	730.177	1290.71	1379.84	1523.5	Crip2	1196.88	0.0825498	0.258554	-0.319275	0.749518	0.876787
ENSMUSG00000006360.12	153.824	79.6557	141.353	207.081	229.312	257.671	473.486	393.554	Crip1	241.992	1.22132	0.330638	-3.69383	0.000220898	0.0018502
ENSMUSG00000006362.17	287.139	415.227	367.061	335.538	295.692	577.7	280.03	292.13	Cbfa2t3	356.314	0.0379548	0.272379	-0.139345	0.889177	0.949504
ENSMUSG00000006369.15	231.306	163.548	482.196	2441.78	75.8626	91.7732	814.439	2487.03	Fbln1	848.492	0.0640794	1.27302	-0.0503365	0.959854	0.983074
ENSMUSG00000006373.11	10016.8	9895.95	11361.8	12665.2	8778.51	8619.62	10835.7	9965.27	Pgrmc1	10267.3	-0.201935	0.148735	1.35769	0.174563	0.369921
ENSMUSG00000006378.16	62.6691	54.2337	45.5977	59.7988	105.173	104.716	138.946	94.9957	Gcat	83.2662	0.994151	0.234993	-4.23055	2.33115e-05	0.000265569
ENSMUSG00000006386.16	199.402	118.636	188.09	147.282	226.726	195.312	249.034	271.416	Tek	199.487	0.534416	0.223101	-2.3954	0.0166023	0.0657313
ENSMUSG00000006390.16	963.965	472.002	220.009	323.356	545.693	909.495	669.08	668.541	Elovl1	596.518	0.496498	0.392895	-1.26369	0.206341	0.413625
ENSMUSG00000006392.17	444.381	514.372	463.957	461.78	720.694	811.839	653.047	642.828	Med8	589.112	0.583631	0.142933	-4.08324	4.44125e-05	0.00046898
ENSMUSG00000006395.17	412.477	160.159	243.948	259.128	337.933	241.199	405.082	333.556	Hyi	299.185	0.295239	0.294246	-1.00338	0.315679	0.54416
ENSMUSG00000006398.16	30.7648	24.5746	19.379	21.0403	18.1036	41.1803	35.271	37.1412	Cdc20	28.4318	0.453121	0.373384	-1.21355	0.224919	0.438272
ENSMUSG00000006403.14	27.3465	99.9933	72.9563	54.2619	153.449	103.539	147.497	126.423	Adamts4	98.1832	1.05396	0.354087	-2.97656	0.00291504	0.0163139
ENSMUSG00000006411.13	134.454	190.665	188.09	157.249	192.243	238.846	144.29	182.135	Nectin4	178.496	0.172796	0.220311	-0.784328	0.432848	0.6523
ENSMUSG00000006412.11	2705.03	2294.76	2922.81	2622.29	2575.88	2346.1	3076.06	2818.44	Pfdn2	2670.17	0.0370628	0.146983	-0.252157	0.80092	0.905716
ENSMUSG00000006418.18	2979.63	2437.97	2880.63	2769.57	3143.99	2913.21	3449.07	3369.13	Rnf114	2992.9	0.218694	0.127677	-1.71287	0.0867364	0.228465
ENSMUSG00000006423.16	3974.36	2870.15	3504.18	3503.77	4023.3	2723.78	3760.1	3984.82	Steep1	3543.06	0.0655464	0.181309	-0.361517	0.717713	0.857496
ENSMUSG00000006435.17	2695.91	2429.5	2512.43	2414.1	3447.44	2746.14	2378.12	2562.74	Neurl1a	2648.3	0.147746	0.155797	-0.948327	0.342963	0.571911
ENSMUSG00000006442.11	641.504	843.164	862.936	797.317	1317.25	2396.69	2683.8	2409.18	Srm	1493.98	1.48525	0.237304	-6.25885	3.87827e-10	1.39874e-08
ENSMUSG00000006445.4	139.012	255.915	204.05	112.953	199.139	800.074	573.955	454.265	Epha2	342.42	1.50721	0.394877	-3.81691	0.000135132	0.00121604
ENSMUSG00000006456.11	778.237	1088.91	984.91	899.197	1270.7	1447.19	1172.49	1113.52	Rbm14	1094.39	0.414414	0.164142	-2.52472	0.011579	0.0495195
ENSMUSG00000006457.5	25.0676	21.185	23.9388	13.2886	34.483	27.0613	18.1699	8.57104	Actn3	21.4707	0.0716015	0.48403	-0.147928	0.8824	0.946654
ENSMUSG00000006462.7	0	0	0	1.10738	4.31037	0	0	4.28552	A530013C23Rik	1.21291	2.78357	2.14249	-1.29922	0.193868	NA
ENSMUSG00000006463.14	624.412	582.165	613.289	645.605	569.831	843.607	751.379	709.968	Zdhhc24	667.532	0.2206	0.160593	-1.37366	0.169548	0.362275
ENSMUSG00000006464.10	2896.45	3787.04	3109.76	2424.07	3142.26	2347.27	1466.42	2111.33	Bbs1	2660.58	-0.430173	0.248347	1.73214	0.0832485	0.221834
ENSMUSG00000006471.19	191.426	156.769	121.974	94.1277	181.898	194.136	145.359	154.279	Ndor1	154.996	0.257858	0.252994	-1.01923	0.308095	0.536412
ENSMUSG00000006476.20	4182.88	3096.4	3816.53	3874.74	2181.05	2700.25	3332.57	3041.29	Nsmf	3278.21	-0.411443	0.180194	2.28333	0.0224107	0.0830738
ENSMUSG00000006494.12	1992.88	3368.42	2734.72	2721.95	754.315	1629.56	1789.2	1674.21	Pdk1	2083.16	-0.887911	0.28249	3.14316	0.00167136	0.0102221
ENSMUSG00000006498.17	1856.15	2032.07	1684.83	1748.56	2760.36	4706.32	3671.39	3747.69	Ptbp1	2775.92	1.02329	0.186358	-5.49097	3.99738e-08	9.44402e-07
ENSMUSG00000006517.6	518.445	547.421	615.569	614.599	430.175	656.531	810.164	581.402	Mvd	596.788	0.109118	0.212016	-0.514668	0.606785	0.785677
ENSMUSG00000006519.12	223.33	144.906	202.91	297.887	999.145	544.756	784.512	726.396	Cyba	490.48	1.81622	0.265105	-6.85096	7.33583e-12	3.67563e-10
ENSMUSG00000006522.18	2.27888	5.93181	5.69971	0	2.58622	0	0	1.42851	Itih3	2.24064	-1.71875	1.40778	1.22089	0.222127	0.434458
ENSMUSG00000006526.14	1081.33	881.297	1071.55	940.17	1146.56	847.137	927.734	901.388	Stimate	974.645	-0.0550208	0.157278	0.349831	0.726466	0.863352
ENSMUSG00000006527.17	1167.92	1415.16	1244.82	1169.4	1361.22	1141.28	1037.82	1082.09	Sfmbt1	1202.46	-0.112777	0.148885	0.757476	0.448765	0.666855
ENSMUSG00000006538.13	4.55775	2.5422	3.41983	3.32215	0	2.35316	1.06882	2.14276	Ihh	2.42583	-1.31713	1.07338	1.22709	0.219788	0.431465
ENSMUSG00000006542.14	23.9282	42.3701	56.9971	66.4431	5.17245	12.9424	18.1699	12.8566	Prkag3	29.86	-1.96165	0.463984	4.22784	2.35946e-05	0.000268385
ENSMUSG00000006546.4	169.776	2090.54	2.27988	201.544	563.797	263.554	5081.16	7.85679	Cryba2	1047.56	1.26345	1.78437	-0.708063	0.478906	0.691201
ENSMUSG00000006567.12	398.804	331.334	254.207	193.792	269.829	132.953	105.813	161.421	Atp7b	231.019	-0.811798	0.32983	2.46127	0.0138448	0.0570317
ENSMUSG00000006575.15	8055.83	7072.41	8394.54	8495.86	5312.97	5402.85	6656.6	6121.87	Rundc3a	6939.11	-0.446508	0.1367	3.26634	0.00108947	0.00715356
ENSMUSG00000006576.17	2717.56	4286.15	4166.49	3766.22	1712.94	3713.28	2803.51	3273.42	Slc4a3	3304.95	-0.376999	0.258212	1.46004	0.14428	0.324362
ENSMUSG00000006585.4	144.709	137.279	134.513	116.275	279.312	255.318	305.682	189.991	Cdt1	195.385	0.948407	0.206722	-4.58783	4.47876e-06	6.2616e-05
ENSMUSG00000006586.16	512.747	810.963	861.796	869.297	304.312	529.461	314.232	332.128	Runx1t1	566.867	-1.0474	0.252755	4.14394	3.41394e-05	0.000371175
ENSMUSG00000006587.7	5.69719	3.3896	4.55977	1.10738	6.03452	1.17658	4.27527	7.14254	Snai3	4.17286	0.380536	0.847858	-0.448821	0.653561	0.818074
ENSMUSG00000006589.9	603.902	502.509	633.808	655.572	1225.01	1414.25	1935.63	1504.22	Aprt	1059.36	1.34388	0.18671	-7.19769	6.12402e-13	3.7785e-11
ENSMUSG00000006599.14	1767.27	1892.25	1699.65	1869.27	1798.29	2009.6	1970.9	1779.21	Gtf2h1	1848.3	0.0634858	0.112701	-0.563314	0.573221	0.762196
ENSMUSG00000006611.16	561.743	497.424	742.103	668.861	456.038	383.565	689.387	734.253	Hfe	591.672	-0.124623	0.25152	0.49548	0.620262	0.796377
ENSMUSG00000006638.16	195.983	129.652	112.854	111.846	106.897	187.076	76.9549	77.8536	Abhd1	124.89	-0.299294	0.338432	0.884355	0.376505	0.601885
ENSMUSG00000006641.13	1269.33	1081.28	1021.39	1122.89	760.35	1207.17	953.385	929.244	Slc5a6	1043.13	-0.224275	0.178123	1.2591	0.207994	0.416081
ENSMUSG00000006642.4	0	0	0	6.64431	0	1.17658	3.20645	0	Tcf23	1.37842	-0.629792	2.27379	0.276979	0.781796	NA
ENSMUSG00000006649.18	109.386	91.5193	85.4957	54.2619	33.6209	24.7082	52.3721	67.8541	Nphs1	64.9023	-0.921188	0.363025	2.53753	0.0111638	0.0481485
ENSMUSG00000006651.9	10750.6	12830.5	16664.8	16316.2	4368.13	8869.05	10018	10330.2	Aplp1	11268.4	-0.752006	0.279887	2.68682	0.00721361	0.0337574
ENSMUSG00000006673.15	2084.03	2911.67	2807.68	2304.47	2100.01	2819.08	2129.08	2449.89	Qrich1	2450.74	-0.090137	0.175864	0.512537	0.608275	0.786774
ENSMUSG00000006675.11	2867.97	2982	3516.72	3545.85	2485.36	2527.29	2744.72	2748.45	P4htm	2927.3	-0.297375	0.131188	2.26678	0.0234034	0.0858583
ENSMUSG00000006676.17	4375.44	6533.46	5095.54	4502.63	5381.07	6104.09	3753.69	4355.52	Usp19	5012.68	-0.0658864	0.211216	0.311939	0.755087	0.880267
ENSMUSG00000006678.7	243.84	410.142	352.242	417.484	453.451	471.808	427.527	487.835	Pola1	408.041	0.369553	0.199937	-1.84835	0.0645522	0.184035
ENSMUSG00000006699.18	8458.05	9489.2	10460.1	10427.1	10497.5	12077.6	12972.2	12990.8	Cdc42	10921.6	0.321785	0.138657	-2.32072	0.020302	0.0771111
ENSMUSG00000006705.14	1073.35	1480.41	1308.65	1109.6	1240.53	1444.84	1122.26	1247.8	Pknox1	1253.43	0.023151	0.163937	-0.141219	0.887697	0.948759
ENSMUSG00000006711.16	113.944	181.344	182.391	169.43	13.7932	49.4163	29.9269	30.7129	D130043K22Rik	96.3697	-2.40253	0.346354	6.93663	4.01576e-12	2.14656e-10
ENSMUSG00000006715.12	221.051	195.75	192.65	220.37	237.933	177.663	207.351	266.417	Gmnn	214.898	0.105973	0.186061	-0.569562	0.568974	0.758812
ENSMUSG00000006717.8	1507.48	1238.05	1481.93	1418.56	1458.63	997.739	1504.9	1432.79	Acot13	1380.01	-0.0649396	0.174668	0.37179	0.710049	0.85371
ENSMUSG00000006720.17	278.023	199.139	194.93	183.826	323.278	222.373	281.099	186.42	Zfp184	233.636	0.243443	0.238469	-1.02086	0.307321	0.535685
ENSMUSG00000006724.13	1.13944	1.6948	4.55977	0	0	1.17658	5.34409	2.14276	Cyp27b1	2.00718	0.218569	1.3695	-0.159598	0.873198	0.942143
ENSMUSG00000006728.13	1357.07	1226.19	1237.98	1472.82	2341.39	2964.98	3596.57	3379.85	Cdk4	2197.11	1.21432	0.174156	-6.97261	3.11117e-12	1.69128e-10
ENSMUSG00000006731.11	730.38	944.852	1106.88	1095.2	310.347	534.167	412.564	434.266	B4galnt1	696.083	-1.19821	0.218356	5.48741	4.07874e-08	9.57563e-07
ENSMUSG00000006732.15	321.322	363.535	289.545	339.967	876.73	1317.77	1511.31	1439.94	Mettl1	807.514	1.96797	0.205526	-9.57528	1.01585e-21	2.91692e-19
ENSMUSG00000006736.10	3242.84	3659.93	3879.22	3942.29	4186.23	4735.73	6007.82	5705.46	Tspan31	4419.94	0.486931	0.163593	-2.97647	0.00291583	0.0163142
ENSMUSG00000006740.15	8184.59	7217.31	8848.23	9666.36	8601.78	8186.64	9728.38	7962.5	Kif5b	8549.47	0.0237792	0.145012	-0.163981	0.869746	0.9406
ENSMUSG00000006763.15	532.118	549.963	535.773	537.082	567.245	525.931	625.258	571.403	Saal1	555.597	0.0875783	0.121863	-0.718665	0.472347	0.686083
ENSMUSG00000006764.9	169.776	183.886	243.948	416.377	68.1039	25.8847	27.7893	60.7116	Tph2	149.56	-2.46057	0.396457	6.20639	5.42161e-10	1.88553e-08
ENSMUSG00000006777.8	87.7368	53.3863	17.0991	17.7182	1.72415	8.23605	1.06882	1.42851	Krt23	23.5497	-3.89921	0.765418	5.09422	3.50183e-07	6.6019e-06
ENSMUSG00000006782.17	963.965	1316.01	1540.06	1636.72	587.073	869.492	1245.17	1064.95	Cnp	1152.93	-0.534863	0.263716	2.02818	0.042542	0.13494
ENSMUSG00000006784.15	252.955	295.743	289.545	234.766	216.381	187.076	169.942	199.991	Odad4	230.8	-0.471029	0.168636	2.79318	0.00521927	0.0261805
ENSMUSG00000006800.15	1230.59	2604.06	2006.3	1924.64	2048.29	6119.39	3462.97	3783.4	Sulf2	2897.45	0.988749	0.328804	-3.00711	0.00263746	0.0150252
ENSMUSG00000006818.6	4900.73	5392.01	5758.99	5639.91	6494.01	5555.81	5651.91	6016.87	Sod2	5676.28	0.129023	0.119173	-1.08265	0.278966	0.504438
ENSMUSG00000006850.9	346.389	283.032	343.123	387.585	314.657	234.139	425.389	413.553	Tmco6	343.483	0.0316866	0.228103	-0.138913	0.889519	0.949729
ENSMUSG00000006906.11	729.241	1042.3	938.173	983.358	784.488	995.386	844.366	871.389	Stambp	898.588	-0.0804433	0.165403	0.486347	0.626721	0.800769
ENSMUSG00000006920.15	2403.08	3309.1	2759.8	2706.45	2236.22	2646.13	1764.62	1940.63	Ezh1	2470.75	-0.380877	0.181064	2.10355	0.0354176	0.11785
ENSMUSG00000006930.16	1883.49	3134.54	3288.73	3110.64	2116.39	2823.79	2144.05	2489.89	Hap1	2623.94	-0.254216	0.212287	1.19752	0.231106	0.446483
ENSMUSG00000006931.16	649.48	456.749	620.129	637.854	775.867	770.659	1183.18	1094.95	P3h4	773.609	0.695164	0.212093	-3.27763	0.00104682	0.00692631
ENSMUSG00000006932.18	12865.4	15821.8	17091.2	16594.2	13885.4	18034.6	18084.4	17643.5	Ctnnb1	16252.6	0.117102	0.157523	-0.743396	0.457242	0.673518
ENSMUSG00000006941.6	4119.07	3603.15	4442.36	4938.94	4722.45	3815.65	6580.71	5271.91	Eif1b	4686.78	0.253752	0.20035	-1.26655	0.205317	0.412384
ENSMUSG00000006958.15	173.195	99.9933	74.0963	98.5573	86.2075	142.366	81.2301	71.4254	Chrd	103.384	-0.230655	0.330456	0.697989	0.485184	0.696939
ENSMUSG00000006998.17	6066.37	8502.82	8402.52	8390.66	7337.12	10284.5	10053.3	9746.7	Psmd2	8597.99	0.254747	0.179953	-1.41563	0.156885	0.343878
ENSMUSG00000007021.6	1709.16	2135.45	2343.72	2447.32	3958.65	2807.32	2859.09	2716.31	Syngr3	2622.13	0.515206	0.189636	-2.71682	0.0065912	0.0314308
ENSMUSG00000007029.17	1074.49	1476.17	1258.5	1162.75	1314.66	2476.7	1926.01	1698.49	Vars	1548.47	0.575945	0.218594	-2.63477	0.0084195	0.038242
ENSMUSG00000007030.9	69.5058	65.2499	78.656	74.1948	17.2415	10.5892	18.1699	33.5699	Vwa7	45.8971	-1.81708	0.350903	5.1783	2.23913e-07	4.46172e-06
ENSMUSG00000007033.5	12.5338	13.5584	4.55977	12.1812	16.3794	9.41263	12.8258	7.85679	Hspa1l	11.1635	0.105627	0.534962	-0.197448	0.843477	0.92762
ENSMUSG00000007035.16	39.8804	27.1168	29.6385	45.4028	47.4141	38.8271	23.514	29.9986	Msh5	35.224	-0.0169341	0.345471	0.0490174	0.960905	0.98388
ENSMUSG00000007036.16	5419.17	3450.62	3727.61	4110.61	4875.89	3596.8	4775.48	4286.95	Abhd16a	4280.39	0.069915	0.190977	-0.366092	0.714297	0.855488
ENSMUSG00000007038.6	3041.16	2200.7	2722.18	2816.08	3271.57	2127.25	3248.14	2849.16	Neu1	2784.53	0.0931712	0.18921	-0.492423	0.62242	0.797898
ENSMUSG00000007039.13	1363.91	1232.97	1248.24	1281.24	760.35	773.012	871.086	839.248	Ddah2	1046.26	-0.659899	0.116545	5.66217	1.49468e-08	3.89712e-07
ENSMUSG00000007041.10	2286.85	1903.26	1322.33	1815	6649.18	4720.43	7739.31	5197.62	Clic1	3954.25	1.72991	0.227483	-7.60456	2.85872e-14	2.36261e-12
ENSMUSG00000007050.18	663.153	576.233	678.266	566.981	662.935	625.94	668.011	702.111	Lsm2	642.954	0.0995312	0.131616	-0.756222	0.449516	0.66725
ENSMUSG00000007080.15	74.0635	41.5227	41.0379	43.188	58.6211	88.2434	44.8903	56.426	Pole	55.9991	0.311367	0.323929	-0.961218	0.336442	0.564484
ENSMUSG00000007097.15	1448.23	1413.46	1845.57	4652.12	400.865	655.354	1800.96	4536.22	Atp1a2	2094.1	-0.34002	0.791368	0.42966	0.667443	0.826535
ENSMUSG00000007107.7	3.41832	6.77921	3.41983	1.10738	0	1.17658	0	0.714254	Atp1a4	2.07695	-3.01802	1.42042	2.12473	0.0336088	0.113381
ENSMUSG00000007122.12	26.2071	32.2012	20.519	34.3289	50.8624	29.4145	72.6796	61.4258	Casq1	40.9548	0.921224	0.356078	-2.58714	0.00967752	0.0427932
ENSMUSG00000007207.11	315.624	401.668	458.257	457.35	122.415	257.671	189.181	224.99	Stx1a	303.394	-1.04156	0.253765	4.10442	4.05323e-05	0.000432698
ENSMUSG00000007216.7	523.002	598.265	596.19	495.001	385.347	440.041	467.073	532.833	Zfp775	504.719	-0.277066	0.161754	1.71289	0.0867334	0.228465
ENSMUSG00000007279.15	83.179	79.6557	77.5161	50.9397	21.5519	18.8253	26.7204	37.8554	Scube2	49.5304	-1.4549	0.32206	4.51746	6.25845e-06	8.35841e-05
ENSMUSG00000007338.11	5982.05	4104.81	4642.99	4304.41	5931.94	3303.83	4505.07	3934.11	Mrpl49	4588.65	-0.106718	0.219652	0.485851	0.627073	0.800856
ENSMUSG00000007379.16	21.6493	45.7597	34.1983	38.7585	56.0349	75.301	68.4043	54.9975	Dennd2c	49.3879	0.842867	0.300594	-2.80401	0.00504718	0.0254686
ENSMUSG00000007411.17	2162.65	2893.87	2900.01	2550.31	2441.4	2929.68	2561.96	2822.02	Mark3	2657.74	0.0334343	0.150493	-0.222165	0.824186	0.917846
ENSMUSG00000007415.16	2898.73	2576.1	2892.03	2809.44	3494.85	2695.54	3672.46	3278.42	Gatad1	3039.7	0.233992	0.142111	-1.64654	0.099652	0.251397
ENSMUSG00000007440.11	70.6452	92.3667	100.315	114.061	33.6209	64.7118	53.4409	37.8554	Pcdha10	70.8771	-1.00817	0.290584	3.46945	0.000521521	0.0038738
ENSMUSG00000007458.15	5002.14	4961.53	5353.17	5628.84	5800.04	4923.98	5636.94	5749.03	M6pr	5381.96	0.0782923	0.117218	-0.66792	0.504185	0.710996
ENSMUSG00000007476.19	370.318	501.661	412.659	410.84	403.451	457.689	335.609	402.125	Lrrc8a	411.794	-0.0866131	0.17038	0.508352	0.611206	0.788866
ENSMUSG00000007480.6	1.13944	0.847401	0	4.42954	0.862075	1.17658	0	2.14276	Mc5r	1.32472	-0.560016	1.52072	0.368257	0.712682	NA
ENSMUSG00000007564.16	8946.87	13633.8	14874	15600.8	8339.71	14058.9	12387.6	12415.2	Ppp2r1a	12532.1	-0.168718	0.231787	0.727901	0.466674	0.681362
ENSMUSG00000007570.17	3558.47	2743.04	2692.54	2247.99	3794.85	2404.93	3069.64	2850.59	Fance	2920.26	0.108689	0.203957	-0.532899	0.594103	0.776549
ENSMUSG00000007589.10	1443.67	1198.23	1199.22	1060.87	1995.7	1350.71	1620.33	1474.22	Tinf2	1417.87	0.394284	0.178007	-2.21499	0.0267606	0.0952116
ENSMUSG00000007591.16	5.69719	5.93181	0	7.75169	0	1.17658	0	0	Tssk4	2.56966	-4.09438	1.57814	2.59443	0.00947469	0.0420874
ENSMUSG00000007594.11	321.322	671.142	992.89	805.069	76.7246	303.557	271.48	374.269	Hapln4	477.057	-1.4434	0.439864	3.28148	0.00103265	0.00686302
ENSMUSG00000007603.10	1571.29	1324.49	1289.27	1276.81	1293.97	1269.53	1210.97	1184.95	Dus3l	1302.66	-0.139212	0.126825	1.09767	0.27235	0.496687
ENSMUSG00000007610.16	954.85	554.2	598.47	687.686	990.524	680.063	924.527	744.252	Gtpbp3	766.821	0.257452	0.223667	-1.15105	0.249713	0.46959
ENSMUSG00000007613.16	1114.37	1254.15	1346.27	1296.75	1434.49	1483.67	1128.67	1337.8	Tgfbr1	1299.52	0.103578	0.144769	-0.715466	0.474321	0.687864
ENSMUSG00000007617.19	1484.69	1409.23	1487.62	1677.69	1814.67	1267.18	1450.39	1449.93	Homer1	1505.17	-0.0177809	0.15572	0.114185	0.909091	0.958385
ENSMUSG00000007646.14	403.361	554.2	501.575	421.914	631.039	537.697	480.968	517.12	Rad51c	505.984	0.203169	0.172474	-1.17797	0.238809	0.455977
ENSMUSG00000007653.13	628.97	1275.34	1260.78	1266.85	325.864	870.668	540.822	466.408	Gabrb2	829.462	-1.00941	0.326049	3.09589	0.00196225	0.0117353
ENSMUSG00000007655.17	1052.84	1801.57	1654.06	2187.09	2304.33	3616.8	3062.16	3731.26	Cav1	2426.26	0.925072	0.251755	-3.67449	0.000238326	0.00197549
ENSMUSG00000007656.14	2306.22	2134.6	2286.72	2466.15	2335.36	2099.02	2565.16	2438.46	Arpp19	2328.96	0.0382669	0.122472	-0.312454	0.754695	0.880085
ENSMUSG00000007659.19	2845.18	3434.52	3562.32	3414.07	2721.57	5473.45	4324.44	4386.95	Bcl2l1	3770.31	0.350718	0.219591	-1.59714	0.110234	0.269296
ENSMUSG00000007670.11	3581.26	5011.53	4522.15	3988.8	4210.37	4983.99	3575.19	4074.1	Khsrp	4243.42	-0.0223494	0.169839	0.131591	0.895307	0.952181
ENSMUSG00000007682.8	3001.28	2203.24	3381.07	2628.93	1836.22	1413.07	2488.21	2854.16	Dio2	2475.77	-0.383867	0.247466	1.55119	0.120855	0.286645
ENSMUSG00000007721.7	3792.05	2987.09	3408.43	3472.76	3913.82	3377.96	4261.38	4219.1	Ccdc124	3679.07	0.207777	0.141782	-1.46546	0.142795	0.322071
ENSMUSG00000007739.11	5877.22	6452.96	6732.5	6714.08	7304.36	7846.6	7815.19	7348.95	Cct4	7011.48	0.23386	0.105787	-2.21066	0.0270591	0.0959534
ENSMUSG00000007777.10	1999.71	1484.65	1749.81	1568.06	1387.94	1008.33	1154.32	1355.65	0610009B22Rik	1463.56	-0.470215	0.170909	2.75126	0.00593671	0.0290252
ENSMUSG00000007783.11	856.858	926.209	1048.75	1188.22	481.9	921.261	908.495	841.391	Cpt1c	896.636	-0.350992	0.23406	1.49958	0.133724	0.307465
ENSMUSG00000007812.17	1539.38	1264.32	1312.07	1463.96	1839.67	1293.06	1478.17	1353.51	Zfp655	1443.02	0.0967184	0.163939	-0.589967	0.555212	0.748499
ENSMUSG00000007815.14	5628.83	6062.31	6642.44	7122.7	7470.74	8210.17	9534.92	9446	Rhoa	7514.76	0.445372	0.146821	-3.03343	0.00241788	0.0140039
ENSMUSG00000007817.16	2782.51	4147.18	3314.95	2780.64	2453.46	5214.6	2004.03	2622.02	Zmiz1	3164.93	-0.083671	0.300728	0.278228	0.780837	0.894953
ENSMUSG00000007827.11	712.149	661.82	661.167	741.948	762.074	568.288	541.89	556.404	Ankrd26	650.717	-0.192492	0.163063	1.18048	0.237809	0.455191
ENSMUSG00000007833.16	761.145	753.34	770.601	765.203	1026.73	1118.93	1070.96	1122.09	Aldh16a1	923.624	0.508406	0.106089	-4.79225	1.64923e-06	2.57945e-05
ENSMUSG00000007836.7	4094	5793.68	5599.4	4840.38	4587.1	6169.98	4648.29	5389.04	Hnrnpa0	5140.23	0.0325959	0.174654	-0.186631	0.85195	0.931723
ENSMUSG00000007837.12	527.56	376.246	312.344	327.786	517.245	325.912	342.022	414.267	Prrg2	392.923	0.0527224	0.237263	-0.222211	0.82415	0.917846
ENSMUSG00000007850.17	8599.34	11785.7	10786.1	10133.7	11152.7	12614.1	9697.38	10481.7	Hnrnph1	10656.3	0.089313	0.155163	-0.575608	0.56488	0.755817
ENSMUSG00000007867.10	1361.63	1143.99	1323.47	1221.45	2321.57	1333.06	1950.59	1789.92	Ift43	1555.71	0.550765	0.191949	-2.86932	0.0041135	0.0215358
ENSMUSG00000007872.4	613.018	570.301	381.881	731.981	687.936	665.944	646.635	993.527	Id3	661.403	0.383119	0.240856	-1.59066	0.111687	0.271572
ENSMUSG00000007877.3	20.5099	19.4902	23.9388	26.5772	11.207	32.9442	30.9957	24.2846	Tcap	23.7435	0.124858	0.412269	-0.302856	0.762	0.883495
ENSMUSG00000007880.17	3667.85	4631.89	3481.38	3013.19	4485.37	4496.88	1997.62	2821.3	Arid1a	3574.44	-0.100392	0.276968	0.36247	0.717001	0.857102
ENSMUSG00000007888.16	21.6493	14.4058	26.2187	22.1477	6.03452	25.8847	18.1699	22.8561	Crlf1	19.6708	-0.211192	0.483083	0.437174	0.661985	0.823053
ENSMUSG00000007891.17	13823.7	8500.28	8685.22	9533.48	8854.37	11712.8	12802.3	12345.2	Ctsd	10782.2	0.173242	0.210566	-0.822743	0.410654	0.632899
ENSMUSG00000007892.9	38796.7	18845.4	24862.1	26097.7	55950.4	34284.3	70214.9	54814.7	Rplp1	40483.3	0.987079	0.274059	-3.6017	0.00031614	0.00253784
ENSMUSG00000007908.15	396.525	645.72	657.747	743.055	305.174	595.349	549.372	560.689	Hmgcll1	556.704	-0.281881	0.269561	1.0457	0.295698	0.523497
ENSMUSG00000007944.9	454.636	389.804	533.493	517.149	140.518	256.494	348.435	275.702	Ttc9b	364.529	-0.892822	0.269962	3.30721	0.000942303	0.00634348
ENSMUSG00000007946.12	5.69719	9.32141	0	0	0	1.17658	3.20645	0	Phox2a	2.4252	-1.85381	1.75083	1.05882	0.289683	0.516727
ENSMUSG00000007950.10	11245.1	10174.7	13598.4	12751.5	7952.64	7936.02	10689.2	9729.56	Abhd8	10509.7	-0.395766	0.167735	2.35947	0.018301	0.0711238
ENSMUSG00000007987.13	2031.62	1758.36	2121.43	1905.81	1937.94	1401.31	1989.07	2073.48	Ift22	1902.38	-0.0780009	0.167034	0.466977	0.640516	0.809162
ENSMUSG00000007989.8	869.392	1132.13	1061.29	1170.51	806.04	1221.29	685.112	846.39	Fzd3	974.018	-0.251289	0.212169	1.18438	0.236263	0.453267
ENSMUSG00000008028.16	21.6493	17.7954	27.3586	22.1477	19.8277	14.1189	13.8946	11.4281	1700008O03Rik	18.5276	-0.580609	0.395965	1.46632	0.142562	0.321742
ENSMUSG00000008035.13	1945.02	2433.74	2699.38	2693.16	1607.77	1991.95	2323.61	2203.47	Mid1ip1	2237.26	-0.265936	0.180347	1.47458	0.140324	0.318134
ENSMUSG00000008036.12	4090.58	3410.79	4106.07	4139.41	3854.34	3462.67	4712.42	4221.24	Ap2s1	3999.69	0.0456731	0.149696	-0.305105	0.760286	0.882744
ENSMUSG00000008090.15	393.106	290.659	378.461	358.793	227.588	547.109	618.845	633.543	Fgfrl1	431.013	0.512815	0.303925	-1.6873	0.0915448	0.237224
ENSMUSG00000008129.15	99.1312	87.2823	123.114	107.416	86.2075	83.5371	74.8172	81.4249	Brme1	92.8663	-0.349941	0.206855	1.69172	0.0906989	0.235632
ENSMUSG00000008136.15	22.7888	5.93181	14.8193	15.5034	13.7932	12.9424	8.55054	22.8561	Fhl2	14.6482	0.0124167	0.535923	-0.0231688	0.981516	0.992856
ENSMUSG00000008140.19	4173.76	4522.58	5838.78	5645.45	2706.91	4443.94	4928.32	4694.79	Emc10	4619.32	-0.266772	0.224178	1.19	0.234047	0.450635
ENSMUSG00000008153.13	3012.68	4674.26	5280.21	4443.94	1971.56	3024.98	2367.43	2436.32	Clstn3	3401.42	-0.829372	0.215763	3.8439	0.000121094	0.00110655
ENSMUSG00000008167.15	902.435	667.752	588.21	521.578	842.247	690.652	685.112	751.395	Fbxw9	706.173	0.148552	0.202538	-0.73345	0.463284	0.678447
ENSMUSG00000008193.14	0	0	0	0	0	0	8.55054	2.14276	Spib	1.33666	3.78519	2.44986	-1.54506	0.122331	NA
ENSMUSG00000008200.16	1853.87	1832.93	1375.91	1335.51	1762.08	1810.75	1136.15	1256.37	Fnbp4	1545.45	-0.101467	0.217243	0.467065	0.640453	0.809161
ENSMUSG00000008206.17	4165.79	3786.19	3386.77	2875.88	2768.12	2641.42	2190.01	2340.61	Cers4	3019.35	-0.516107	0.165605	3.11649	0.00183015	0.0110784
ENSMUSG00000008226.15	1596.35	1954.11	1993.76	1819.43	1787.94	1481.31	1481.38	1657.07	Scrn3	1721.42	-0.200266	0.139398	1.43665	0.150817	0.334793
ENSMUSG00000008301.12	1994.02	2610.84	2672.02	2215.88	1950.88	2206.09	2145.12	2432.75	Phax	2278.45	-0.120105	0.153317	0.783372	0.433408	0.652724
ENSMUSG00000008305.19	831.79	1160.09	1165.02	1255.77	617.245	1441.31	1230.21	1255.66	Tle1	1119.64	0.0419544	0.268087	-0.156495	0.875643	0.943463
ENSMUSG00000008307.12	76.3424	20.3376	30.7784	38.7585	77.5867	8.23605	13.8946	33.5699	1700109H08Rik	37.438	-0.305459	0.639187	0.477886	0.632731	0.80409
ENSMUSG00000008318.11	425.011	516.915	571.111	538.189	256.898	468.278	589.987	439.266	Relt	475.707	-0.22676	0.253251	0.895395	0.370576	0.597282
ENSMUSG00000008333.13	752.029	619.45	753.502	751.914	1070.7	754.187	1125.46	990.67	Snrpb2	852.239	0.455306	0.173332	-2.62679	0.00861946	0.0389843
ENSMUSG00000008348.10	1522.29	2835.4	2589.95	2180.44	1175.01	2493.17	1635.29	1715.64	Ubc	2018.4	-0.379537	0.270345	1.4039	0.16035	0.34854
ENSMUSG00000008373.17	1962.11	2219.34	2172.73	2096.28	4972.45	4200.39	4355.43	4264.81	Prpf31	3280.44	1.07412	0.117966	-9.10541	8.59449e-20	1.68852e-17
ENSMUSG00000008384.9	349.808	310.149	311.204	368.759	660.349	455.336	706.488	508.549	Sertad1	458.83	0.799281	0.191852	-4.16614	3.09805e-05	0.000342482
ENSMUSG00000008393.10	1256.8	1719.38	1232.28	1757.42	1806.05	2717.9	3438.39	3077	Carhsp1	2125.65	0.887547	0.235551	-3.76796	0.000164588	0.00143939
ENSMUSG00000008398.17	197.123	228.798	188.09	239.195	368.968	763.6	668.011	682.112	Elk3	416.987	1.53946	0.244981	-6.28399	3.29995e-10	1.20569e-08
ENSMUSG00000008429.9	1588.38	2246.46	2008.58	1942.35	2049.15	2366.1	2166.49	2232.76	Herpud2	2075.03	0.178507	0.148184	-1.20463	0.228346	0.442487
ENSMUSG00000008435.16	878.507	959.258	990.61	1005.51	1204.32	969.501	943.766	962.1	Rdh13	989.196	0.0900354	0.140404	-0.64126	0.521354	0.72432
ENSMUSG00000008438.4	11.3944	8.47401	18.2391	7.75169	3.4483	16.4721	17.1011	2.14276	Adam21	10.6279	-0.258931	0.721682	0.358789	0.719753	0.858605
ENSMUSG00000008450.9	674.548	650.804	721.584	667.753	805.178	940.087	936.284	962.1	Nutf2	794.792	0.424845	0.125039	-3.39771	0.00067952	0.00482998
ENSMUSG00000008475.14	1792.34	1513.46	1543.48	1593.53	2591.4	2277.86	2385.6	2175.62	Arpc5	1984.16	0.549873	0.125155	-4.39353	1.11525e-05	0.000139
ENSMUSG00000008482.10	2.27888	0	0	2.21477	0	2.35316	0	4.28552	Rnf151	1.39154	0.610909	1.85357	-0.329585	0.741713	NA
ENSMUSG00000008489.19	1129.18	1482.95	1646.08	1683.23	148.277	360.033	408.288	423.552	Elavl2	910.199	-2.14877	0.307125	6.99639	2.62639e-12	1.45963e-10
ENSMUSG00000008496.20	134.454	161.006	147.053	168.323	173.277	207.078	130.396	130.708	Pou2f2	156.537	0.0656018	0.218462	-0.300289	0.763957	0.884621
ENSMUSG00000008540.12	346.389	266.931	269.026	597.988	689.66	515.342	722.521	793.536	Mgst1	525.174	0.879606	0.285807	-3.07762	0.00208661	0.0123536
ENSMUSG00000008575.18	938.897	782.999	732.983	722.015	761.212	1360.13	1017.51	1133.52	Nfib	931.158	0.426946	0.20703	-2.06224	0.0391852	0.127064
ENSMUSG00000008601.13	0	0	0	1.10738	6.03452	2.35316	4.27527	0	Rab25	1.72129	3.30445	1.75778	-1.8799	0.0601211	0.174874
ENSMUSG00000008604.12	2645.78	3118.44	3171.32	2951.18	2507.78	3122.64	2743.65	2833.44	Ubqln4	2886.78	-0.0852229	0.130823	0.651438	0.514764	0.718821
ENSMUSG00000008658.17	1080.19	2048.17	2301.54	2418.53	298.278	728.302	639.153	572.831	Rbfox1	1260.87	-1.81066	0.319058	5.67501	1.38678e-08	3.64551e-07
ENSMUSG00000008668.16	22949.4	11588.2	13324.8	12778.1	30017.4	17173.3	33970.2	24517.5	Rps18	20789.9	0.801357	0.280285	-2.85908	0.00424871	0.0221093
ENSMUSG00000008682.14	7454.21	6389.4	7175.94	8207.94	10430.2	11759.9	15680.6	13716.5	Rpl10	10101.8	0.819739	0.171953	-4.76722	1.86787e-06	2.87524e-05
ENSMUSG00000008683.17	11209.8	6687.69	8041.15	7305.42	11517.3	8538.43	14674.9	11249.5	Rps15a	9903.02	0.467979	0.227419	-2.05779	0.0396107	0.127958
ENSMUSG00000008690.16	8353.22	5270.83	6615.09	6160.38	7975.05	4996.93	8177.52	6646.13	Ncaph2	6774.4	0.0744734	0.215401	-0.345743	0.729536	0.865298
ENSMUSG00000008730.18	4341.26	5357.27	5206.12	4921.22	4237.1	4951.04	3100.64	3879.11	Hipk1	4499.22	-0.294394	0.176606	1.66695	0.0955244	0.24451
ENSMUSG00000008734.10	2445.24	2469.33	2612.75	2870.34	1117.25	3325.01	2948.87	2859.16	Gprc5b	2580.99	-0.0207539	0.297397	0.0697854	0.944364	0.975371
ENSMUSG00000008763.17	1954.14	2906.59	2626.43	2472.79	2107.77	2468.46	1575.44	1840.63	Man1a2	2244.03	-0.31792	0.196503	1.61789	0.105687	0.261681
ENSMUSG00000008822.16	1223.76	742.323	851.537	810.606	1050.87	485.927	981.174	774.965	Acyp1	865.145	-0.139067	0.270102	0.51487	0.606644	0.785603
ENSMUSG00000008845.10	0	5.08441	1.13994	4.42954	3.4483	1.17658	2.13764	2.14276	Cd163	2.4449	-0.272912	1.1138	0.245029	0.806434	0.908857
ENSMUSG00000008855.18	10616.1	9192.61	10444.2	10006.3	6303.49	6442.95	7210.24	6883.98	Hdac5	8387.49	-0.584821	0.112904	5.17982	2.22097e-07	4.43738e-06
ENSMUSG00000008859.9	1984.9	2157.48	2478.23	2477.22	2085.36	2550.82	3113.47	2894.87	Rala	2467.79	0.226539	0.17268	-1.3119	0.189553	0.390598
ENSMUSG00000008892.13	3427.43	4149.72	5006.63	5079.57	3337.95	3930.95	4773.34	4394.8	Vdac3	4262.55	-0.103802	0.188557	0.550509	0.58197	0.767893
ENSMUSG00000008932.11	3600.63	4584.44	4100.37	2985.51	4490.55	3759.17	3008.72	2938.44	Slc1a7	3683.48	-0.105368	0.205526	0.512674	0.608179	0.786772
ENSMUSG00000008958.15	1792.34	1624.47	1799.97	1796.18	1937.08	1749.57	2068.16	1844.92	Vps72	1826.59	0.116289	0.115918	-1.0032	0.315765	0.544266
ENSMUSG00000008976.17	1404.93	1732.09	1696.23	1686.55	1835.36	1960.18	1747.52	1967.77	Gabpa	1753.83	0.203964	0.127325	-1.60192	0.109173	0.267405
ENSMUSG00000008999.8	638.086	454.207	410.379	625.673	92.242	225.903	185.974	335.699	Bmp7	371.02	-1.34004	0.345929	3.87374	0.000107177	0.000997279
ENSMUSG00000009013.6	6040.16	4382.76	5464.88	5758.4	7134.53	3620.33	6078.37	5524.04	Dynll1	5500.43	0.0468235	0.224699	-0.208383	0.83493	0.923991
ENSMUSG00000009030.15	3739.64	3317.58	3729.89	3552.49	4092.27	2848.5	3941.8	3683.41	Pdcl	3613.2	0.0229249	0.154177	-0.148692	0.881797	0.946406
ENSMUSG00000009035.16	1161.09	1528.71	1436.33	1420.77	1170.7	2339.04	1686.59	1818.49	Tmem184b	1570.22	0.33816	0.222578	-1.51929	0.12869	0.299084
ENSMUSG00000009070.15	0	1.6948	5.69971	0	0	0	3.20645	0.714254	Rsph14	1.4144	-0.93325	1.8892	0.493991	0.621312	NA
ENSMUSG00000009073.17	3763.57	4825.1	4486.81	4582.36	4982.79	6742.97	6307.09	6491.14	Nf2	5272.73	0.473711	0.154824	-3.05968	0.00221576	0.0129878
ENSMUSG00000009075.3	54.6931	48.3019	44.4578	55.3692	26.7243	75.301	30.9957	31.4272	Cabp7	45.9088	-0.317872	0.37395	0.850039	0.395303	0.619595
ENSMUSG00000009076.11	1249.96	879.602	1139.94	1270.17	1481.91	1042.45	1507.03	1359.94	Zmat5	1241.38	0.248997	0.189105	-1.31671	0.187934	0.388323
ENSMUSG00000009079.17	8031.9	10777.2	9094.46	9623.18	9918.17	11883.4	9462.24	9974.55	Ewsr1	9845.65	0.135928	0.148134	-0.9176	0.358828	0.586234
ENSMUSG00000009090.18	8061.53	10942.5	10072.5	9057.3	13915.6	12821.2	8889.36	9013.17	Ap1b1	10346.6	0.227175	0.202632	-1.12112	0.262237	0.483878
ENSMUSG00000009092.6	33.0437	29.659	18.2391	37.6511	27.5864	115.305	345.228	193.563	Derl3	100.034	2.52211	0.570703	-4.4193	9.90207e-06	0.000125368
ENSMUSG00000009093.8	4.55775	3.3896	6.83965	0	3.4483	2.35316	2.13764	0.714254	Gstt4	2.93004	-0.787288	1.06895	0.736505	0.461424	0.67714
ENSMUSG00000009097.11	25.0676	5.08441	7.9796	14.396	28.4485	12.9424	21.3764	27.1416	Tbx1	17.8046	0.802654	0.542088	-1.48067	0.138694	0.315492
ENSMUSG00000009108.16	9808.29	9985.77	8057.11	6739.55	2217.26	1773.1	3523.89	3717.69	Gnat2	5727.83	-1.62259	0.264882	6.1257	9.02859e-10	3.00717e-08
ENSMUSG00000009112.5	2244.69	2616.77	2495.33	2323.29	2509.5	2821.44	2443.32	2503.46	Bcl2l13	2494.73	0.0859214	0.118363	-0.725913	0.467892	0.68234
ENSMUSG00000009115.6	27.3465	13.5584	7.9796	14.396	25.8622	12.9424	10.6882	10.7138	Spatc1l	15.4359	-0.0631009	0.532166	0.118574	0.905613	0.956706
ENSMUSG00000009145.7	62.6691	18.6428	23.9388	31.0068	47.4141	15.2955	30.9957	25.7131	Dqx1	31.9595	-0.177189	0.480707	0.368601	0.712425	0.854643
ENSMUSG00000009207.16	927.503	1019.42	958.692	1027.65	929.317	938.91	818.714	819.249	Lnpk	929.933	-0.166669	0.122147	1.3645	0.17241	0.366398
ENSMUSG00000009214.10	3.41832	2.5422	5.69971	8.85908	0.862075	4.70632	3.20645	6.42828	Mymk	4.4653	-0.408471	0.84405	0.483942	0.628427	0.801472
ENSMUSG00000009216.8	321.322	529.626	487.895	472.853	199.139	429.451	314.232	318.557	Fam163b	384.135	-0.524869	0.262234	2.00153	0.0453355	0.141615
ENSMUSG00000009246.15	1.13944	0.847401	4.55977	9.96646	4.31037	1.17658	1.06882	6.42828	Trpm5	3.68714	-0.282393	1.05275	0.268243	0.788512	0.899091
ENSMUSG00000009281.7	295.115	215.24	334.003	517.149	126.725	63.5353	225.52	337.128	Rarres2	264.302	-0.851289	0.443926	1.91764	0.055157	0.163688
ENSMUSG00000009291.14	1665.86	1427.87	1432.91	1355.44	1621.56	2835.56	2386.67	2525.6	Pttg1ip	1906.43	0.671458	0.196448	-3.41799	0.000630865	0.00453304
ENSMUSG00000009292.19	210.796	302.522	315.764	320.034	104.311	115.305	101.538	97.8527	Trpm2	196.015	-1.45908	0.200347	7.28274	3.27105e-13	2.1955e-11
ENSMUSG00000009293.18	1359.35	1212.63	1380.47	1195.98	1700.87	1690.74	2084.19	1962.77	Ube2g2	1573.38	0.531323	0.136625	-3.8889	0.000100699	0.000943662
ENSMUSG00000009356.13	0	2.5422	1.13994	7.75169	2.58622	4.70632	9.61936	7.85679	Lpo	4.52532	1.11301	0.964881	-1.15352	0.248697	0.46823
ENSMUSG00000009376.16	3936.76	1132.13	675.986	830.539	827.592	2717.9	1576.51	1615.64	Met	1664.13	0.0351229	0.692752	-0.0507006	0.959564	0.982876
ENSMUSG00000009378.5	12.5338	13.5584	14.8193	105.202	13.7932	5.88289	22.4452	74.9966	Slc16a12	32.9039	-0.307324	0.824656	0.37267	0.709394	0.853385
ENSMUSG00000009394.14	1012.96	1709.21	1942.46	1980	447.417	941.263	775.962	707.825	Syn2	1189.64	-1.21071	0.28016	4.32151	1.54963e-05	0.000186798
ENSMUSG00000009406.14	1272.75	1495.66	1331.45	1195.98	1248.28	1395.42	1220.59	1274.94	Elk1	1304.39	-0.0442097	0.129264	0.342011	0.732343	0.866629
ENSMUSG00000009418.17	2129.61	1926.99	1481.93	1384.23	3312.09	2027.25	1286.86	1542.07	Nav1	1886.38	0.238705	0.298781	-0.79893	0.424331	0.645328
ENSMUSG00000009470.18	13412.3	20635.9	13514	12986.3	20915.7	18617	12473.1	14526.5	Tnpo1	15885.1	0.135911	0.230448	-0.58977	0.555345	0.748546
ENSMUSG00000009535.14	2029.34	2310.02	2403	2531.48	1810.36	2082.54	2087.4	1988.48	Rnmt	2155.33	-0.219104	0.128196	1.70913	0.0874261	0.229768
ENSMUSG00000009545.15	5.69719	4.23701	9.11954	11.0738	17.2415	9.41263	16.0323	14.2851	Kcnq1	10.8874	0.946433	0.532655	-1.77682	0.0755977	0.207087
ENSMUSG00000009549.15	4484.83	2645.59	2804.26	3107.32	4923.31	2730.84	4180.15	3660.55	Srp14	3567.1	0.24885	0.240528	-1.0346	0.300856	0.529162
ENSMUSG00000009551.3	13.6733	23.7272	22.7988	21.0403	0	17.6487	3.20645	12.1423	6330409D20Rik	14.2796	-1.31268	0.761338	1.72417	0.0846771	0.224652
ENSMUSG00000009555.17	1730.81	1701.58	1842.15	1696.51	1931.91	1950.77	2167.56	2088.48	Cdk9	1888.72	0.223625	0.107261	-2.08487	0.0370808	0.122052
ENSMUSG00000009563.17	1043.73	972.816	932.473	968.962	1615.53	1320.12	1542.3	1379.22	Tor2a	1221.89	0.580329	0.127121	-4.56517	4.99101e-06	6.8579e-05
ENSMUSG00000009566.13	230.167	171.175	201.77	219.262	293.967	483.574	492.725	405.696	Fpgs	312.292	1.02715	0.216053	-4.75417	1.99265e-06	3.0443e-05
ENSMUSG00000009569.15	516.166	521.999	490.175	499.431	445.693	528.284	350.572	422.838	Mrtfb	471.895	-0.215864	0.163515	1.32015	0.186786	0.386823
ENSMUSG00000009575.15	3338.56	3401.47	4486.81	4614.47	2855.19	2859.09	2906.11	3239.14	Cbx5	3462.61	-0.417374	0.161977	2.57674	0.00997359	0.0438944
ENSMUSG00000009585.19	53.5536	72.0291	19.379	64.2283	141.38	203.548	173.148	222.133	Apobec3	118.675	1.81677	0.349807	-5.19364	2.06223e-07	4.1761e-06
ENSMUSG00000009614.17	175.474	213.545	226.849	305.638	306.899	861.256	675.493	906.388	Sardh	458.943	1.5774	0.328209	-4.80609	1.53908e-06	2.4207e-05
ENSMUSG00000009621.19	301.951	296.59	336.283	353.256	200.863	382.388	301.407	315.7	Vav2	311.055	-0.103335	0.217933	0.47416	0.635386	0.805726
ENSMUSG00000009628.15	91.1551	77.9609	71.8164	67.5505	121.553	80.0074	44.8903	86.4247	Tex15	80.1697	0.115107	0.311261	-0.36981	0.711524	0.854344
ENSMUSG00000009630.11	2937.47	3376.05	4039.96	4204.74	3239.68	3565.03	3360.36	3432.7	Ppp2cb	3519.5	-0.0984458	0.154518	0.637115	0.52405	0.725661
ENSMUSG00000009633.4	135.593	70.3343	144.773	119.598	123.277	61.1821	115.432	69.9968	G0s2	105.023	-0.342225	0.324185	1.05565	0.291128	0.518356
ENSMUSG00000009640.12	770.26	912.651	1014.55	963.425	693.108	1009.5	989.725	976.385	Dmap1	916.201	0.00258282	0.178463	-0.0144726	0.988453	0.994626
ENSMUSG00000009646.14	13.6733	5.08441	6.83965	12.1812	23.276	4.70632	9.61936	9.2853	Pla2g12b	10.5832	0.339472	0.633124	-0.536186	0.59183	0.775068
ENSMUSG00000009647.14	774.818	1126.2	1116	943.492	742.246	1069.51	799.475	900.674	Mcu	934.052	-0.174376	0.190735	0.914231	0.360595	0.588006
ENSMUSG00000009654.5	15.9521	23.7272	23.9388	24.3625	8.62075	43.5334	13.8946	22.8561	Oit3	22.1107	-0.000893882	0.508647	0.00175737	0.998598	0.999312
ENSMUSG00000009670.12	77.4818	58.4707	39.898	73.0874	70.6901	51.7695	76.9549	94.2815	Tex11	67.8292	0.246647	0.298791	-0.825483	0.409098	0.631743
ENSMUSG00000009681.11	2445.24	3298.08	3107.48	3018.73	2018.12	3176.76	2051.06	2312.04	Bcr	2678.44	-0.312922	0.195171	1.60332	0.108864	0.266911
ENSMUSG00000009687.15	132.175	85.5875	107.155	152.819	656.039	868.315	747.103	747.823	Fxyd5	437.127	2.66424	0.212453	-12.5404	4.48893e-36	6.70258e-33
ENSMUSG00000009731.5	223.33	189.818	180.111	168.323	193.105	129.424	71.6108	104.995	Kcnd1	157.589	-0.6077	0.295947	2.05341	0.0400329	0.129022
ENSMUSG00000009733.10	869.392	1121.96	867.496	862.653	846.557	1193.05	852.916	945.672	Tfcp2	944.962	0.0431222	0.178111	-0.242108	0.808696	0.909804
ENSMUSG00000009734.19	283.72	477.087	539.193	620.136	38.7934	132.953	106.882	89.2817	Pou6f2	286.006	-2.38925	0.35965	6.64325	3.06833e-11	1.37718e-09
ENSMUSG00000009739.18	2135.31	2640.5	2300.4	1706.48	2322.43	2197.85	1364.88	1652.07	Pou6f1	2039.99	-0.220865	0.222077	0.994541	0.319959	0.548157
ENSMUSG00000009741.16	2121.63	2039.69	1934.48	1758.53	2073.29	2135.49	1660.94	1798.49	Ubp1	1940.32	-0.0348419	0.142602	0.244329	0.806976	0.909101
ENSMUSG00000009772.16	494.516	270.321	316.904	280.168	222.415	298.851	249.034	244.275	Nuak2	297.061	-0.424951	0.236848	1.79419	0.0727824	0.201198
ENSMUSG00000009828.16	1656.74	2154.94	1643.8	1285.67	1942.25	1643.68	1146.84	1464.22	Cilk1	1617.27	-0.121631	0.222036	0.547799	0.58383	0.769405
ENSMUSG00000009863.15	2826.95	2580.34	3065.31	3074.1	3479.33	3084.99	4894.12	4184.1	Sdhb	3398.65	0.438185	0.1796	-2.43978	0.0146962	0.059661
ENSMUSG00000009876.14	1605.47	799.099	1613.02	2232.49	1412.94	1093.04	1678.04	1671.35	Cox4i2	1513.18	-0.0935417	0.293473	0.31874	0.749923	0.876986
ENSMUSG00000009894.16	4442.67	5691.99	7003.81	7427.23	2996.57	5051.05	5354.78	4966.2	Snap47	5366.79	-0.419464	0.23974	1.74966	0.0801767	0.216253
ENSMUSG00000009905.6	2569.43	2036.3	2073.56	2123.96	1970.7	1943.71	2140.84	2024.19	Kdsr	2110.34	-0.123551	0.12975	0.952226	0.340983	0.569839
ENSMUSG00000009907.18	1155.39	1495.66	1378.19	1455.1	1260.35	1438.96	1421.53	1293.51	Vps4b	1362.34	-0.0194724	0.138482	0.140614	0.888175	0.948932
ENSMUSG00000009927.10	16237	9727.32	11513.4	10785.9	20374.3	13093	23055.5	18312.7	Rps25	15387.4	0.632835	0.231647	-2.73189	0.00629715	0.0303946
ENSMUSG00000009941.11	4.55775	11.0162	3.41983	6.64431	50.8624	14.1189	35.271	37.1412	Nxf2	20.379	2.39691	0.551821	-4.34364	1.40143e-05	0.0001704
ENSMUSG00000009995.18	1627.12	1205	1185.54	1325.54	1810.36	1138.93	1680.18	1528.5	Taz	1437.65	0.205361	0.194697	-1.05477	0.291531	0.518578
ENSMUSG00000010021.14	64.948	88.1297	71.8164	119.598	76.7246	78.8308	91.9183	67.1398	Kif19a	82.3882	-0.136206	0.261561	0.520742	0.602547	0.78256
ENSMUSG00000010025.20	1956.42	2529.49	2414.4	2457.29	2248.29	3968.6	3685.28	3292.71	Aldh3a2	2819.06	0.495432	0.204717	-2.42008	0.0155169	0.0622818
ENSMUSG00000010044.13	6.83663	9.32141	11.3994	9.96646	18.1036	3.52974	4.27527	6.42828	Zmynd10	8.7326	-0.190237	0.656956	0.289574	0.772142	0.889272
ENSMUSG00000010045.3	1042.59	1108.4	1149.06	1174.94	1121.56	1496.61	1405.5	1282.8	Tmem115	1222.68	0.245061	0.140613	-1.7428	0.0813687	0.218096
ENSMUSG00000010047.13	462.612	255.915	363.642	406.41	425.865	623.587	682.974	614.972	Hyal2	479.497	0.658196	0.234492	-2.8069	0.00500213	0.0252951
ENSMUSG00000010048.11	450.078	242.357	321.464	347.719	558.624	551.816	808.026	684.969	Ifrd2	495.632	0.93687	0.23085	-4.05835	4.942e-05	0.000514101
ENSMUSG00000010051.16	82.0396	50.8441	66.1167	77.5169	60.3452	111.775	102.606	97.1385	Hyal1	81.0478	0.428383	0.278552	-1.53789	0.124075	0.291965
ENSMUSG00000010054.5	11262.2	4908.99	6841.93	6666.46	11073.3	4746.32	9044.33	7824.65	Tusc2	7796.03	0.139422	0.308489	-0.451951	0.651305	0.816469
ENSMUSG00000010057.9	705.312	766.898	812.779	797.317	618.97	689.475	703.282	650.685	Nprl2	718.09	-0.212248	0.122669	1.73025	0.083586	0.222495
ENSMUSG00000010064.16	14988.2	21267.2	17404.6	13862.2	13723.4	15816.8	10870.9	12639.4	Slc38a3	15071.6	-0.348063	0.191888	1.81389	0.0696952	0.194909
ENSMUSG00000010066.16	1858.42	2386.28	2518.13	2834.91	818.971	1291.88	1066.68	1037.1	Cacna2d2	1726.55	-1.18799	0.198084	5.99742	2.00482e-09	6.2888e-08
ENSMUSG00000010067.14	752.029	815.2	742.103	654.465	904.316	863.609	1053.85	904.959	Rassf1	836.317	0.329614	0.138798	-2.37477	0.0175597	0.0687559
ENSMUSG00000010080.16	108.247	141.516	108.295	139.531	43.9658	68.2416	54.5097	102.138	Epn3	95.8054	-0.882642	0.296086	2.98103	0.00287279	0.01615
ENSMUSG00000010086.18	374.875	407.6	421.779	513.827	132.76	249.435	219.108	207.848	Rnf112	315.904	-1.08922	0.225496	4.83033	1.36306e-06	2.16822e-05
ENSMUSG00000010095.14	5091.01	5292.87	5409.03	4798.3	4144.86	6793.57	7176.04	5788.31	Slc3a2	5561.75	0.214986	0.191997	-1.11974	0.262826	0.484304
ENSMUSG00000010097.16	2202.53	1983.77	1793.13	1776.25	2500.88	1967.24	1638.5	1662.78	Nxf1	1940.63	0.00256632	0.183048	-0.0140199	0.988814	0.994855
ENSMUSG00000010110.18	1770.69	1709.21	1890.02	1950.1	1997.43	1790.75	2410.18	2107.05	Stx5a	1953.18	0.182496	0.139834	-1.30509	0.191862	0.393834
ENSMUSG00000010122.15	60.3902	83.8927	38.758	81.9465	466.382	351.797	384.774	259.274	Slc47a1	215.902	2.45806	0.286366	-8.58364	9.19175e-18	1.38166e-15
ENSMUSG00000010136.15	41.0198	9.32141	51.2974	28.792	18.9656	1.17658	17.1011	47.1407	Pifo	26.8518	-0.607074	0.737253	0.823427	0.410265	0.632657
ENSMUSG00000010142.13	21.6493	14.4058	15.9592	22.1477	43.1037	21.1784	21.3764	20.7134	Tnfrsf13b	22.5667	0.533075	0.41449	-1.2861	0.198409	0.402808
ENSMUSG00000010154.8	1451.64	1049.93	1439.75	1349.9	871.558	768.306	835.815	851.39	Spire2	1077.29	-0.668116	0.153144	4.36266	1.2849e-05	0.000157429
ENSMUSG00000010175.14	2269.76	3681.11	3171.32	2742.99	2418.12	4605.13	2134.43	2492.74	Prox1	2939.45	-0.0267255	0.272932	0.0979202	0.921996	0.965086
ENSMUSG00000010277.8	5929.64	7760.5	6747.32	6598.91	6944.01	9837.38	6689.73	7896.79	2610507B11Rik	7300.53	0.214232	0.173533	-1.23453	0.217004	0.427537
ENSMUSG00000010290.8	1502.92	1958.34	1910.54	1663.29	1870.7	1651.92	1590.4	1636.35	AI597479	1723.06	-0.0599936	0.143	0.419536	0.674824	0.831172
ENSMUSG00000010307.8	1051.7	677.921	703.344	673.29	830.178	680.063	879.637	704.968	Tmem86a	775.138	-0.00485782	0.2008	0.0241924	0.980699	0.992334
ENSMUSG00000010311.16	118.502	61.0129	140.213	609.062	91.3799	74.1245	380.499	634.971	Optc	263.72	0.347347	0.940556	-0.3693	0.711904	0.854454
ENSMUSG00000010342.17	44.4381	43.2175	45.5977	55.3692	57.759	35.2974	37.4086	29.9986	Tex14	43.6358	-0.230615	0.304962	0.756209	0.449524	0.66725
ENSMUSG00000010358.14	316.764	198.292	245.088	308.96	518.969	388.271	721.452	627.829	Ifi35	415.703	1.07995	0.246124	-4.38784	1.14483e-05	0.00014203
ENSMUSG00000010362.10	775.958	615.213	631.528	542.619	627.59	354.15	500.207	444.266	Rdm1	561.441	-0.412093	0.21461	1.92019	0.0548337	0.162879
ENSMUSG00000010376.16	5686.94	3899.74	4593.97	4747.36	5647.45	3883.89	6110.43	5740.46	Nedd8	5038.78	0.17612	0.195237	-0.902081	0.367014	0.594048
ENSMUSG00000010392.9	1451.64	1768.53	1681.42	1729.74	1497.42	1888.41	1501.69	1587.07	Gosr1	1638.24	-0.0352029	0.142204	0.247551	0.804482	0.907981
ENSMUSG00000010406.13	1324.03	839.774	995.17	1059.77	2391.4	1844.88	2864.43	2269.9	Mrpl52	1698.67	1.15191	0.201313	-5.72201	1.05273e-08	2.85558e-07
ENSMUSG00000010453.13	3633.67	4754.77	4151.67	4126.12	3919.85	4134.5	3219.28	3572.7	Kansl3	3939.07	-0.167057	0.147087	1.13577	0.256053	0.477152
ENSMUSG00000010461.17	9.11551	15.2532	17.0991	9.96646	20.6898	40.0037	26.7204	27.1416	Eya4	20.7487	1.13753	0.415563	-2.73731	0.00619436	0.0300357
ENSMUSG00000010476.15	927.503	1461.77	1423.79	1328.86	214.657	488.28	214.832	244.989	Ebf3	788.085	-2.14755	0.295979	7.25574	3.9946e-13	2.62367e-11
ENSMUSG00000010492.11	4246.69	4929.33	3943.06	3122.83	3759.51	2380.22	2338.57	2971.29	Uckl1os	3461.44	-0.504263	0.21602	2.33433	0.0195782	0.0749049
ENSMUSG00000010505.17	1596.35	1596.5	1652.92	1700.94	1757.77	1477.78	1248.38	1383.51	Myt1	1551.77	-0.157736	0.145883	1.08125	0.279585	0.505041
ENSMUSG00000010517.8	1516.59	2179.52	1916.24	1935.71	1856.91	2253.15	1881.12	1987.77	Faf1	1940.88	0.0795017	0.157912	-0.503455	0.614644	0.791524
ENSMUSG00000010529.7	1.13944	3.3896	4.55977	3.32215	5.17245	8.23605	7.48172	2.14276	Gm266	4.43049	0.853251	0.819257	-1.04149	0.297646	0.525533
ENSMUSG00000010538.15	28.486	11.8636	13.6793	24.3625	31.8968	8.23605	21.3764	36.4269	Tsacc	22.0409	0.346947	0.514394	-0.674477	0.500008	0.707702
ENSMUSG00000010554.15	1227.18	1582.1	1462.55	1531.51	1483.63	1811.93	1471.76	1524.93	Mettl16	1511.95	0.115921	0.146372	-0.791962	0.428383	0.648583
ENSMUSG00000010592.10	19.3705	9.32141	11.3994	7.75169	15.5173	7.05947	6.41291	10.7138	Dazl	10.9433	-0.239919	0.549336	0.436743	0.662298	0.823259
ENSMUSG00000010607.9	1599.77	738.934	973.511	1139.5	1458.63	568.288	1378.77	1092.81	Pigyl	1118.78	0.0157349	0.322146	-0.0488441	0.961044	0.983977
ENSMUSG00000010608.16	3030.91	2706.6	2473.68	2436.25	4238.82	3372.08	2462.56	2947.01	Rbm25	2958.49	0.290343	0.19533	-1.48642	0.137168	0.312974
ENSMUSG00000010609.16	815.838	814.352	851.537	831.646	610.349	751.834	871.086	832.105	Psen2	797.343	-0.112339	0.153732	0.730745	0.464935	0.679798
ENSMUSG00000010651.5	43.2987	50.8441	61.5569	52.0471	36.2071	49.4163	68.4043	52.8548	Acaa1b	51.8287	-0.00992181	0.284748	0.0348442	0.972204	0.988586
ENSMUSG00000010660.4	301.951	364.382	298.665	317.819	426.727	960.088	825.127	790.679	Plcd1	535.68	1.22537	0.250906	-4.88377	1.04076e-06	1.7027e-05
ENSMUSG00000010663.6	2551.2	2464.24	2711.92	3094.03	1139.66	2493.17	2263.76	2444.89	Fads1	2395.36	-0.375619	0.249978	1.50261	0.13294	0.306228
ENSMUSG00000010721.16	1008.4	1316.01	1117.14	1241.38	937.075	1005.97	865.742	954.957	Lmbr1	1055.84	-0.315929	0.140239	2.25279	0.0242723	0.0882654
ENSMUSG00000010751.16	43.2987	28.8116	36.4782	22.1477	69.828	144.719	82.2989	84.9962	Tnfrsf22	64.0723	1.54475	0.334814	-4.61374	3.95478e-06	5.60602e-05
ENSMUSG00000010755.18	1270.47	1400.75	1746.39	1582.45	1189.66	1929.59	1898.22	1624.21	Cars	1580.22	0.146206	0.200069	-0.730775	0.464917	0.679798
ENSMUSG00000010797.7	1.13944	2.5422	4.55977	2.21477	3.4483	4.70632	0	1.42851	Wnt2	2.50491	-0.144467	1.09386	0.132071	0.894928	0.952181
ENSMUSG00000010803.14	2936.33	5851.3	6727.94	6767.23	2528.47	5593.46	5024.51	4714.07	Gabra1	5017.91	-0.319257	0.312707	1.02095	0.30728	0.53566
ENSMUSG00000010825.18	59.2508	34.7434	45.5977	43.188	43.1037	87.0668	26.7204	37.8554	Grid2ip	47.1908	0.0859085	0.392824	-0.218695	0.826888	0.919371
ENSMUSG00000010830.9	68.3663	81.3505	76.3761	135.101	186.208	290.615	557.923	427.124	Kdelr3	227.883	2.01723	0.355999	-5.66639	1.45835e-08	3.8202e-07
ENSMUSG00000010911.13	557.185	411.837	493.595	617.921	721.557	490.633	725.727	642.828	Apip	582.66	0.312545	0.199234	-1.56873	0.11671	0.280288
ENSMUSG00000010914.11	1649.91	1726.16	1716.75	1736.38	2124.15	1514.26	1699.42	1721.35	Pdhx	1736.05	0.0482443	0.143735	-0.335646	0.737138	0.869479
ENSMUSG00000010936.12	917.248	1284.66	1100.04	951.244	930.179	1506.02	930.94	1064.95	Vac14	1085.66	0.0583395	0.21162	-0.275681	0.782793	0.895945
ENSMUSG00000011008.14	1.13944	0	0	1.10738	0	3.52974	7.48172	2.14276	Mcoln2	1.92513	2.58867	1.62148	-1.59648	0.110381	0.26942
ENSMUSG00000011034.7	30.7648	43.2175	55.8572	55.3692	11.207	16.4721	28.8581	24.9989	Slc5a1	33.3431	-1.1817	0.386431	3.05798	0.00222834	0.0130479
ENSMUSG00000011096.18	1199.83	1146.53	1236.84	1208.16	1627.6	2402.57	2709.45	2534.17	Akt1s1	1758.14	0.952682	0.183477	-5.19237	2.07629e-07	4.19321e-06
ENSMUSG00000011114.19	941.176	1380.42	1320.05	1424.1	1377.6	2500.23	2630.36	2317.04	Tbrg1	1736.37	0.80048	0.238886	-3.35089	0.000805529	0.00554609
ENSMUSG00000011148.15	847.742	1009.25	1118.28	1076.38	2010.36	1738.98	2072.44	1967.77	Adssl1	1480.15	0.94322	0.143032	-6.59447	4.26765e-11	1.85597e-09
ENSMUSG00000011154.18	3.41832	1.6948	2.27988	3.32215	9.48282	2.35316	3.20645	0	Cfap161	3.2197	0.499458	1.10011	-0.454008	0.649823	0.8154
ENSMUSG00000011158.9	1839.05	1929.53	1799.97	1659.97	1930.19	1858.99	1571.16	1650.64	Brf1	1779.94	-0.0443793	0.129441	0.342854	0.731708	0.866245
ENSMUSG00000011171.12	1085.88	1128.74	1134.24	1253.56	387.072	756.54	611.364	641.4	Vipr2	874.85	-0.942564	0.212909	4.42707	9.55219e-06	0.00012135
ENSMUSG00000011179.9	8906.99	8394.35	7826.84	7062.9	16224.2	11862.3	13192.4	13011.6	Odc1	10810.2	0.754067	0.152169	-4.95547	7.21556e-07	1.24313e-05
ENSMUSG00000011254.17	500.214	547.421	413.799	585.807	1601.73	881.258	1058.13	1114.95	Thg1l	837.914	1.18565	0.220809	-5.36958	7.89195e-08	1.76403e-06
ENSMUSG00000011256.17	93.434	146.6	157.312	170.537	72.4143	87.0668	89.7807	74.9966	Adam19	111.518	-0.81349	0.242937	3.34857	0.0008123	0.00558927
ENSMUSG00000011257.20	1058.54	1105.86	984.91	914.7	1411.22	2309.62	2068.16	2048.48	Pabpc4	1487.69	0.946896	0.184337	-5.13677	2.79496e-07	5.42921e-06
ENSMUSG00000011263.17	4.55775	13.5584	0	11.0738	18.1036	7.05947	8.55054	8.57104	Exoc3l2	8.93433	0.519904	0.784255	-0.662927	0.507377	0.713488
ENSMUSG00000011267.9	14.8127	21.185	26.2187	24.3625	22.4139	23.5316	13.8946	25.7131	Zfp296	21.5165	-0.00785305	0.382811	0.0205142	0.983633	0.993215
ENSMUSG00000011305.12	4.55775	5.08441	10.2595	7.75169	8.62075	7.05947	19.2387	16.4278	Plin5	9.87501	0.911378	0.588639	-1.54828	0.121554	0.28778
ENSMUSG00000011306.8	1943.88	2183.75	2045.06	1950.1	2119.84	2131.96	2041.44	1804.92	Sugp1	2027.62	-0.00510717	0.118985	0.0429227	0.965763	0.985869
ENSMUSG00000011349.6	4.55775	1.6948	1.13994	2.21477	0.862075	0	0	0	Dmrtc2	1.30867	-3.07	1.63269	1.88033	0.0600627	NA
ENSMUSG00000011382.9	906.993	958.411	867.496	825.002	639.659	774.189	710.764	764.251	Dhdh	805.846	-0.30134	0.131096	2.29862	0.0215263	0.0805741
ENSMUSG00000011427.17	530.978	603.35	626.968	635.639	575.004	489.457	437.146	430.695	Zfp790	541.155	-0.311001	0.15745	1.97524	0.0482406	0.148352
ENSMUSG00000011486.15	18.231	7.62661	5.69971	8.85908	11.207	10.5892	16.0323	9.99955	Slc25a41	11.0306	0.245525	0.538225	-0.456177	0.648263	0.814084
ENSMUSG00000011589.10	464.891	550.811	660.027	633.424	181.036	340.031	463.867	359.27	Fsd1	456.669	-0.781569	0.276286	2.82884	0.00467167	0.0238775
ENSMUSG00000011632.8	2.27888	3.3896	5.69971	1.10738	0	5.88289	0	4.28552	Pinlyp	2.8305	-0.303428	1.23867	0.244962	0.806486	0.908869
ENSMUSG00000011658.17	794.189	616.061	615.569	582.485	731.039	634.176	645.566	657.113	Fuz	659.525	0.0335317	0.15425	-0.217386	0.827908	0.919725
ENSMUSG00000011751.17	2544.37	2221.04	2714.2	2896.92	1564.67	1560.14	1916.39	1247.8	Sptbn4	2083.19	-0.722813	0.174595	4.13993	3.47406e-05	0.000376796
ENSMUSG00000011752.8	21205	25394.1	28781.3	27746.6	12086.3	14046	22363.9	19830.5	Pgam1	21431.7	-0.593891	0.225785	2.63034	0.00852983	0.0386569
ENSMUSG00000011831.17	2266.34	2188.84	2996.91	3009.87	1437.94	1924.88	1977.31	2139.19	Evi5	2242.66	-0.484003	0.191391	2.52888	0.0114428	0.049059
ENSMUSG00000011832.17	2029.34	3134.54	2779.18	2751.85	1586.22	2270.8	1703.7	1878.49	Evi5l	2266.76	-0.524187	0.190179	2.75627	0.00584641	0.0286902
ENSMUSG00000011837.5	1060.82	1007.56	1071.55	1231.41	1138.8	1197.76	1494.21	1324.23	Snapc2	1190.79	0.238102	0.147353	-1.61586	0.106125	0.262464
ENSMUSG00000011877.14	3510.61	4043.8	4655.52	4696.42	2907.78	4473.35	4071.13	4311.95	Git1	4083.82	-0.100986	0.186899	0.540326	0.588972	0.772903
ENSMUSG00000011884.14	489.959	633.009	606.449	630.102	1037.08	1037.74	1029.27	1285.66	Gltp	843.658	0.895832	0.156322	-5.73069	1.00025e-08	2.72869e-07
ENSMUSG00000011958.18	3398.95	2959.12	2950.17	2850.41	5295.72	3253.24	4170.53	3964.11	Bnip2	3605.28	0.456661	0.177844	-2.56776	0.0102358	0.0448217
ENSMUSG00000011960.13	2109.1	2130.37	1867.23	1962.29	2423.29	1886.06	1549.79	1504.22	Ccnt1	1929.04	-0.13212	0.1868	0.707279	0.479393	0.691669
ENSMUSG00000012017.5	271.186	198.292	299.805	326.679	200.001	375.329	328.127	352.841	Scarf2	294.032	0.197618	0.251981	-0.784259	0.432888	0.652318
ENSMUSG00000012076.9	1550.78	1477.02	1782.87	2014.33	1203.46	1390.72	1857.6	1697.78	Brms1l	1621.82	-0.150128	0.191114	0.78554	0.432137	0.651887
ENSMUSG00000012114.18	1080.19	1601.59	1275.6	1210.37	998.282	1494.26	1005.76	1125.66	Med15	1223.96	-0.161468	0.199234	0.810442	0.417686	0.639172
ENSMUSG00000012117.14	1751.32	2555.76	2567.15	2581.31	1790.53	2488.46	2364.22	2438.46	Dhdds	2317.15	-0.0584473	0.189327	0.308711	0.757542	0.881614
ENSMUSG00000012123.18	4.55775	0.847401	5.69971	3.32215	1.72415	2.35316	2.13764	7.85679	Crybg2	3.56234	0.0356197	0.949099	-0.03753	0.970062	0.987613
ENSMUSG00000012126.17	639.225	397.431	335.143	282.383	664.66	300.028	358.054	369.269	Ubxn11	418.274	0.03369	0.323089	-0.104275	0.916951	0.962318
ENSMUSG00000012187.14	673.408	238.967	297.525	307.853	114.656	125.894	275.755	249.989	Mogat1	285.506	-0.984432	0.390866	2.51859	0.0117826	0.0502055
ENSMUSG00000012296.17	953.71	854.18	821.898	753.022	906.903	873.022	762.067	916.387	Tjap1	855.149	0.0325634	0.139871	-0.23281	0.815909	0.914015
ENSMUSG00000012350.16	75.2029	55.9285	80.9359	49.8323	51.7245	49.4163	32.0645	52.1405	Ehf	55.9057	-0.489136	0.287446	1.70166	0.0888188	0.232501
ENSMUSG00000012396.13	0	0.847401	0	0	3.4483	4.70632	6.41291	7.14254	Nanog	2.81968	4.09467	1.33505	-3.06706	0.00216178	0.0127213
ENSMUSG00000012405.17	18662.9	8022.35	10846.6	11001.9	23276	12065.8	23025.5	18704.2	Rpl15	15700.6	0.667265	0.295101	-2.26114	0.0237506	0.0868194
ENSMUSG00000012422.15	3745.33	3103.18	3018.57	2817.19	4443.13	3077.93	3498.24	3597.7	Tmem167	3412.66	0.20485	0.168368	-1.21668	0.223725	0.436782
ENSMUSG00000012428.10	82.0396	203.376	70.6764	172.752	331.037	531.814	276.824	453.551	Steap4	265.259	1.58733	0.362599	-4.37765	1.19965e-05	0.000147954
ENSMUSG00000012429.10	900.156	695.716	752.362	737.518	954.317	698.888	826.196	817.82	Mplkip	797.872	0.0970267	0.159591	-0.607972	0.543206	0.73908
ENSMUSG00000012443.5	35.3226	64.4025	34.1983	33.2215	32.7588	32.9442	7.48172	11.4281	Kif11	31.4697	-0.995338	0.502351	1.98136	0.0475507	0.146815
ENSMUSG00000012483.5	909.272	268.626	365.922	467.316	1301.73	277.673	833.678	511.406	Rpa3	616.953	0.540951	0.46119	-1.17294	0.240818	0.458367
ENSMUSG00000012519.15	2.27888	6.77921	0	4.42954	20.6898	22.355	34.2022	36.4269	Mlkl	15.8952	3.01309	0.615877	-4.89236	9.96332e-07	1.64122e-05
ENSMUSG00000012535.15	1962.11	2956.58	2522.69	2448.43	2422.43	2920.27	2056.4	2241.33	Tnpo3	2441.28	-0.0373213	0.182883	0.204072	0.838297	0.925221
ENSMUSG00000012609.20	1431.13	1903.26	1518.4	1320	2250.01	2220.2	1429.01	1666.35	Ttll5	1717.3	0.293062	0.206621	-1.41835	0.156087	0.342835
ENSMUSG00000012640.17	2338.13	1111.79	1488.76	1690.98	2281.91	847.137	1608.57	1508.5	Zfp715	1609.47	-0.0854327	0.314172	0.27193	0.785676	0.897795
ENSMUSG00000012705.17	21.6493	3.3896	4.55977	6.64431	8.62075	7.05947	3.20645	2.14276	Retn	7.15906	-0.784692	0.80546	0.974216	0.329949	0.558103
ENSMUSG00000012819.17	30.7648	16.1006	28.4986	21.0403	12.069	52.9461	42.7527	57.8545	Cdh23	32.7533	0.786091	0.480996	-1.6343	0.102196	0.255913
ENSMUSG00000012848.16	14869.7	9418.02	10979.9	9897.81	14876.8	13536.5	22171.6	18176.3	Rps5	14240.8	0.606419	0.220241	-2.75343	0.00589745	0.02889
ENSMUSG00000012889.9	44.4381	46.6071	42.1779	35.4363	15.5173	45.8866	25.6516	22.1419	Podnl1	34.7321	-0.650869	0.372419	1.74768	0.0805194	0.21678
ENSMUSG00000013033.17	3712.29	4473.43	4242.87	3991.02	2067.26	3214.41	1814.85	2018.48	Adgrl1	3191.83	-0.849563	0.205632	4.13147	3.60457e-05	0.000388506
ENSMUSG00000013076.18	1178.18	1362.62	1184.4	1353.22	1554.32	3366.19	2828.09	3049.15	Amotl1	1984.52	1.08799	0.238933	-4.55353	5.27544e-06	7.22212e-05
ENSMUSG00000013089.16	938.897	1383.81	1829.61	1822.76	954.317	1848.41	1866.16	1691.35	Etv5	1541.91	0.089938	0.280843	-0.320243	0.748784	0.876295
ENSMUSG00000013150.16	811.28	820.284	861.796	898.089	1177.59	1042.45	1199.21	1237.09	Gfod2	1005.97	0.458333	0.120621	-3.79978	0.000144822	0.00129433
ENSMUSG00000013155.11	739.496	623.687	579.091	452.92	965.524	548.286	611.364	692.112	Enkd1	651.56	0.235035	0.233383	-1.00708	0.313896	0.542128
ENSMUSG00000013158.7	3.41832	1.6948	1.13994	3.32215	0	2.35316	4.27527	2.14276	4933405L10Rik	2.2933	-0.147583	1.12298	0.131421	0.895442	0.952181
ENSMUSG00000013160.8	5931.92	7758.8	8425.31	8500.29	5389.69	7343.03	7472.1	7393.24	Atp6v0d1	7276.8	-0.149789	0.181824	0.823815	0.410045	0.632541
ENSMUSG00000013236.18	4025.64	5755.55	5706.55	5233.5	2880.19	4880.45	3688.49	3806.26	Ptprs	4497.08	-0.442041	0.204076	2.16606	0.0303067	0.104588
ENSMUSG00000013275.10	1569.01	2377.81	1641.52	1637.82	2207.77	2837.91	2044.65	2499.89	Slc41a1	2102.05	0.407753	0.193758	-2.10445	0.035339	0.117658
ENSMUSG00000013367.6	1817.4	2406.62	2602.49	2673.23	654.315	1607.21	1236.62	1215.66	Iglon5	1776.69	-1.01155	0.267768	3.77769	0.000158293	0.00139413
ENSMUSG00000013415.10	69.5058	11.8636	10.2595	17.7182	9.48282	10.5892	4.27527	4.99977	Igf2bp1	17.3368	-1.90173	0.698241	2.7236	0.00645749	0.0309564
ENSMUSG00000013419.8	2382.57	2376.96	2522.69	2369.8	1982.77	2653.19	2794.96	3023.44	Zfp651	2513.3	0.115253	0.161687	-0.712814	0.475961	0.688744
ENSMUSG00000013465.20	1909.7	2215.11	2157.91	2263.49	1949.15	2284.92	2352.47	2289.18	Nelfb	2177.74	0.0542647	0.127556	-0.425419	0.670531	0.828299
ENSMUSG00000013483.15	9.11551	7.62661	5.69971	14.396	23.276	23.5316	10.6882	22.1419	Card14	14.5594	1.12258	0.495889	-2.26377	0.0235882	0.0864515
ENSMUSG00000013495.16	650.619	779.609	779.721	715.371	365.52	813.016	681.906	686.398	Tmem175	684.02	-0.200942	0.243458	0.825364	0.409165	0.631743
ENSMUSG00000013523.14	5.69719	2.5422	5.69971	0	2.58622	2.35316	2.13764	4.28552	Bcas1	3.16271	-0.257586	0.985998	0.261244	0.793904	0.902196
ENSMUSG00000013539.15	1047.14	1313.47	1402.13	1312.25	810.35	1013.03	1036.75	949.957	Tango2	1110.64	-0.414339	0.156222	2.65225	0.00799572	0.0366817
ENSMUSG00000013584.6	6.83663	9.32141	12.5394	14.396	3.4483	17.6487	13.8946	17.1421	Aldh1a2	11.9034	0.271502	0.584215	-0.464729	0.642126	0.809756
ENSMUSG00000013593.13	10398.5	8401.13	11814.4	10936.5	9446.61	7591.29	11281.4	10456	Ndufs2	10040.7	-0.099617	0.179978	0.553496	0.579924	0.76665
ENSMUSG00000013611.15	18.231	13.5584	12.5394	11.0738	9.48282	10.5892	12.8258	7.85679	Snx31	12.0197	-0.458276	0.468807	0.977537	0.328304	0.556793
ENSMUSG00000013622.16	2004.27	1765.14	2160.19	2111.78	1656.91	1651.92	2147.25	2019.91	Atraid	1939.67	-0.104751	0.15212	0.688606	0.491071	0.701123
ENSMUSG00000013629.17	1132.6	1486.34	1004.29	872.619	1796.56	2240.21	1402.29	1319.94	Cad	1406.86	0.587305	0.237337	-2.47457	0.0133398	0.0554102
ENSMUSG00000013646.18	1367.33	1604.98	1504.72	1693.19	1305.18	1641.33	1337.09	1361.37	Sh3bp5l	1476.9	-0.129136	0.142152	0.908441	0.363645	0.590994
ENSMUSG00000013662.7	3612.02	4829.34	4707.96	4493.77	4483.65	5252.25	4246.41	4532.65	Atad1	4519.76	0.069376	0.148856	-0.466063	0.641171	0.809618
ENSMUSG00000013663.8	4541.8	5387.78	4697.7	4442.83	5008.65	4432.17	3364.64	4086.24	Pten	4495.23	-0.175032	0.163156	1.07279	0.283366	0.50915
ENSMUSG00000013698.13	40900.1	38476.2	46036.6	48308.6	43638.2	34469.1	48901.6	45434.4	Pea15a	43270.6	-0.01063	0.159324	0.0667195	0.946805	0.976451
ENSMUSG00000013701.14	2805.3	1825.3	2178.43	2363.16	3375.02	2320.21	3703.45	3008.44	Timm23	2697.41	0.436165	0.203035	-2.14822	0.031696	0.108282
ENSMUSG00000013707.4	12.5338	10.1688	20.519	31.0068	68.966	55.2992	47.028	41.4267	Tnfaip8l2	35.8685	1.53101	0.400484	-3.82291	0.000131884	0.00119087
ENSMUSG00000013736.17	1823.1	1413.46	1598.2	1630.07	2109.5	1635.44	2009.38	1766.35	Trnt1	1748.19	0.218782	0.149485	-1.46357	0.143311	0.322847
ENSMUSG00000013766.12	1.13944	6.77921	2.27988	8.85908	7.75867	2.35316	8.55054	12.8566	Ly6g6e	6.32207	0.732046	0.797077	-0.918413	0.358403	0.585712
ENSMUSG00000013787.16	5175.33	5600.47	5707.69	5427.29	4594	5142.83	4772.27	4912.64	Ehmt2	5166.56	-0.17411	0.101848	1.70951	0.0873574	0.229641
ENSMUSG00000013822.8	3600.63	1727	2181.85	2365.37	4087.1	1604.85	3316.54	2688.45	Elof1	2696.47	0.244576	0.310458	-0.787791	0.430819	0.650513
ENSMUSG00000013833.16	2816.69	3528.58	3327.49	2857.05	2696.57	3240.3	2316.13	2918.44	Med16	2962.66	-0.165755	0.159864	1.03685	0.299805	0.528072
ENSMUSG00000013846.11	3871.81	3159.11	2556.89	2462.82	4257.79	2742.61	2066.02	2441.32	St3gal1	2944.8	-0.0664226	0.257664	0.257788	0.79657	0.903697
ENSMUSG00000013858.15	3961.83	4184.47	4361.42	3882.49	3699.16	4035.67	4156.63	4130.53	Tmem259	4051.52	-0.0328611	0.107602	0.305394	0.760066	0.882633
ENSMUSG00000013878.19	1246.55	1262.63	1396.43	1064.2	931.903	857.726	773.824	1000.67	Rnf170	1066.74	-0.478601	0.151774	3.15338	0.00161394	0.00992788
ENSMUSG00000013921.16	7014.38	12972.9	10723.4	11156.9	4698.31	9895.03	6169.21	6526.13	Clip3	8644.53	-0.617667	0.266908	2.31416	0.020659	0.0781456
ENSMUSG00000013928.14	1.13944	3.3896	5.69971	3.32215	0	2.35316	1.06882	9.2853	1700020L13Rik	3.28227	-0.0473164	1.14497	0.0413253	0.967037	0.986146
ENSMUSG00000013936.13	23.9282	12.711	9.11954	9.96646	9.48282	1.17658	0	1.42851	Myl2	8.47664	-2.16307	0.87312	2.4774	0.0132342	0.0550635
ENSMUSG00000013973.13	1161.09	1453.29	1438.61	1378.69	1292.25	1468.37	1474.97	1482.08	Dedd	1393.67	0.0735588	0.133439	-0.551253	0.58146	0.767804
ENSMUSG00000013974.4	18.231	2.5422	5.69971	14.396	130.173	35.2974	32.0645	27.8559	Mcemp1	33.2825	2.48195	0.662231	-3.74786	0.000178347	0.00154225
ENSMUSG00000013997.11	938.897	822.826	965.531	1012.15	827.592	868.315	893.531	977.099	Nit1	913.243	-0.0670021	0.132337	0.506301	0.612646	0.789939
ENSMUSG00000014030.16	10.2549	5.08441	5.69971	0	10.3449	1.17658	7.48172	4.28552	Pax5	5.54097	0.160851	0.925751	-0.173752	0.862061	0.937443
ENSMUSG00000014039.19	435.266	442.343	378.461	374.296	446.555	424.745	328.127	342.842	Prdm15	396.579	-0.0814642	0.16975	0.479909	0.631292	0.803036
ENSMUSG00000014074.18	1559.89	1843.94	1851.27	1975.57	1901.74	1589.56	2114.12	1857.77	Rnf168	1836.73	0.0457461	0.147774	-0.309568	0.75689	0.881084
ENSMUSG00000014075.16	1207.8	763.508	789.98	726.445	1293.97	604.762	1039.96	942.815	Dynlt2b	921.156	0.155124	0.265643	-0.583958	0.559249	0.751064
ENSMUSG00000014077.14	1767.27	2123.59	1994.9	2280.11	1859.5	2336.69	2277.65	2511.32	Chp1	2143.88	0.137831	0.15393	-0.895412	0.370567	0.597282
ENSMUSG00000014158.13	444.381	184.733	98.035	111.846	40.5175	103.539	96.1936	72.1396	Trpv4	143.923	-1.42831	0.474485	3.01023	0.00261052	0.0149076
ENSMUSG00000014164.16	2138.73	2196.46	1986.92	1585.78	1178.46	1002.45	742.828	1074.95	Klhl3	1488.32	-0.983263	0.192316	5.11275	3.17503e-07	6.08308e-06
ENSMUSG00000014177.11	1718.27	1504.98	1665.46	1690.98	1960.36	1629.56	2425.15	2149.19	Tvp23b	1842.99	0.311751	0.159373	-1.95611	0.0504519	0.153341
ENSMUSG00000014195.17	3120.92	4073.46	4126.59	3886.92	3725.02	4468.65	4475.14	4329.8	Dnajc7	4025.81	0.160397	0.146412	-1.09552	0.27329	0.497879
ENSMUSG00000014198.16	319.043	534.71	474.216	441.847	212.07	462.396	237.277	289.987	Zfp385c	371.443	-0.561227	0.279695	2.00656	0.044796	0.140361
ENSMUSG00000014226.11	5070.5	3733.65	4379.66	4963.3	6499.18	4207.45	6675.83	5616.18	Cacybp	5143.22	0.341999	0.193576	-1.76674	0.0772722	0.210339
ENSMUSG00000014232.15	626.691	651.651	622.409	620.136	800.867	689.475	727.865	627.115	Cluap1	670.776	0.173939	0.132602	-1.31174	0.189608	0.390676
ENSMUSG00000014243.6	590.229	316.081	378.461	368.759	956.903	385.918	783.443	532.119	Zswim7	538.989	0.686064	0.309933	-2.21359	0.0268573	0.0954344
ENSMUSG00000014245.9	234.724	195.75	221.149	198.222	188.794	277.673	199.869	233.561	Pigl	218.718	0.0817397	0.187673	-0.435543	0.663168	0.823701
ENSMUSG00000014294.5	3344.25	2046.47	2674.3	2632.25	3586.23	2167.26	3781.48	3264.14	Ndufa2	2937.05	0.259141	0.225997	-1.14666	0.251523	0.471569
ENSMUSG00000014301.14	1904	1095.69	1454.57	1522.65	1900.01	949.499	1920.67	1523.5	Pam16	1533.82	0.0750474	0.261217	-0.287299	0.773883	0.890499
ENSMUSG00000014303.14	414.756	567.759	394.42	465.102	805.178	1154.22	783.443	858.533	Glis2	680.427	0.965089	0.197541	-4.88552	1.03157e-06	1.69137e-05
ENSMUSG00000014313.16	10203.7	5193.72	5764.69	6884.61	11950.9	4855.74	9113.81	7711.08	Cox6c	7709.78	0.26208	0.301286	-0.869874	0.38437	0.609856
ENSMUSG00000014329.15	77.4818	73.7239	35.3382	62.0136	28.4485	71.7713	25.6516	31.4272	Bicc1	50.732	-0.674373	0.406372	1.6595	0.0970158	0.24731
ENSMUSG00000014349.8	4554.34	5796.22	6009.78	5548	5165.55	5580.51	5680.77	5954.02	Ube2z	5536.15	0.0307467	0.136553	-0.225163	0.821852	0.917096
ENSMUSG00000014351.13	47.8564	15.2532	2.27988	17.7182	0	20.0018	9.61936	10.7138	Gip	15.4303	-1.05334	0.928061	1.13499	0.256381	0.477638
ENSMUSG00000014353.16	1463.04	1464.31	1442.03	1397.52	1381.91	1298.94	956.592	990.67	Tmem87b	1299.38	-0.31769	0.165895	1.91501	0.0554914	0.164419
ENSMUSG00000014355.11	3522	4150.57	3539.52	3287.83	4038.82	4487.47	2582.26	3238.43	Anapc1	3605.86	-0.0154924	0.20025	0.0773654	0.938333	0.97264
ENSMUSG00000014361.6	1022.08	413.532	392.14	362.115	205.174	781.248	563.267	499.977	Mertk	529.941	-0.0959108	0.423185	0.226641	0.820703	0.916498
ENSMUSG00000014402.16	5839.62	5718.26	5418.15	5303.27	6241.42	4699.26	4837.47	5172.62	Tsg101	5403.76	-0.0885482	0.137669	0.643196	0.520097	0.723265
ENSMUSG00000014418.17	728.101	729.612	559.712	641.176	924.144	803.603	596.4	704.968	Hps5	710.965	0.187989	0.186512	-1.00792	0.313494	0.541852
ENSMUSG00000014426.10	1450.51	1811.74	1668.88	1613.46	1518.11	1934.3	1435.42	1495.65	Map3k4	1616.01	-0.0368033	0.154186	0.238694	0.811343	0.911591
ENSMUSG00000014444.18	934.34	255.068	221.149	366.544	475.865	1384.83	781.306	852.104	Piezo1	658.901	0.975585	0.450547	-2.16534	0.0303619	0.104731
ENSMUSG00000014470.5	1050.56	916.041	989.47	1018.79	895.696	914.202	1080.57	1019.95	Rnf166	985.662	-0.0229604	0.128874	0.178161	0.858596	0.93572
ENSMUSG00000014496.9	2295.97	2615.93	1838.73	2229.17	4426.75	5318.14	4607.67	4831.21	Ankrd28	3520.45	1.0947	0.152051	-7.19957	6.04043e-13	3.73722e-11
ENSMUSG00000014498.10	1488.11	1745.65	1407.83	1416.35	2062.08	1590.73	1025	1239.23	Ankrd52	1496.87	-0.0340718	0.230325	0.147929	0.882399	0.946654
ENSMUSG00000014503.16	51.2747	40.6753	28.4986	18.8255	79.3109	24.7082	26.7204	40.7125	Pkd2l2	38.8408	0.306382	0.464853	-0.659095	0.509835	0.715316
ENSMUSG00000014504.17	1657.88	1067.73	1122.84	1225.88	2041.39	1081.28	1681.25	1437.79	Srp19	1414.5	0.299273	0.23607	-1.26773	0.204895	0.411701
ENSMUSG00000014543.15	0	0	0	0	13.7932	25.8847	1.06882	19.9991	Klra17	7.59323	6.29659	1.37263	-4.58725	4.49132e-06	6.27524e-05
ENSMUSG00000014547.11	1066.51	1053.32	1054.45	1032.08	1337.08	1143.63	899.944	1029.95	Wdfy2	1077.12	0.0686332	0.157412	-0.436011	0.662829	0.823417
ENSMUSG00000014550.15	1567.87	2471.02	2097.49	1700.94	2300.88	2500.23	1467.49	1776.35	Rbsn	1985.28	0.0373189	0.227986	-0.16369	0.869976	0.9406
ENSMUSG00000014551.9	1488.11	1387.2	1337.15	1430.74	19630.3	6384.12	10683.9	7325.38	Mrps25	6208.36	2.96374	0.321308	-9.22398	2.86261e-20	5.99196e-18
ENSMUSG00000014554.14	521.863	423.701	542.613	586.914	529.314	411.803	591.056	484.978	Dguok	511.53	-0.0393645	0.179151	0.219728	0.826083	0.918978
ENSMUSG00000014592.22	4861.98	7570.68	6951.37	6714.08	4537.1	4567.48	3455.49	3945.54	Camta1	5325.46	-0.661088	0.184204	3.5889	0.000332077	0.00264964
ENSMUSG00000014599.11	185.728	352.519	241.668	356.578	751.729	1148.34	922.39	944.243	Csf1	612.899	1.72662	0.247441	-6.97792	2.99579e-12	1.63651e-10
ENSMUSG00000014601.14	2240.14	3144.71	2974.11	2946.75	1930.19	2443.75	2498.9	2227.04	Strip1	2550.7	-0.313585	0.164575	1.90543	0.0567248	0.167361
ENSMUSG00000014602.16	21264.2	24200.1	21794.6	21849.8	14819.9	17136.9	12837.6	12108	Kif1a	18251.4	-0.64717	0.151998	4.25776	2.06488e-05	0.000239871
ENSMUSG00000014606.15	4473.44	4312.42	4790.04	4818.23	4611.24	4361.58	4834.26	4782.64	Slc25a11	4622.98	0.015494	0.105294	-0.14715	0.883014	0.946888
ENSMUSG00000014633.16	319.043	315.233	335.143	286.813	281.898	290.615	321.714	351.413	Cmc2	312.734	-0.0103243	0.15047	0.0686133	0.945297	0.97584
ENSMUSG00000014668.16	1864.12	1251.61	1086.37	1377.59	2190.53	1111.87	1728.28	1387.08	Chfr	1499.68	0.20223	0.254219	-0.795495	0.426325	0.646851
ENSMUSG00000014748.14	2617.29	2988.78	2669.75	2632.25	2443.98	3399.14	2914.67	3014.86	Tex261	2835.09	0.109604	0.144915	-0.756335	0.449448	0.66725
ENSMUSG00000014763.9	1853.87	2373.57	2242.27	2195.94	1847.43	2033.13	1720.8	1801.35	Fam120b	2008.54	-0.227759	0.134303	1.69586	0.0899122	0.234213
ENSMUSG00000014767.18	1302.38	1138.91	964.391	1100.74	1596.56	1274.23	1068.82	1107.09	Tbp	1194.14	0.163427	0.183426	-0.890967	0.372947	0.598816
ENSMUSG00000014769.11	8298.53	4472.58	6202.43	6461.59	9319.89	4918.1	8758.96	7289.67	Psmb1	6965.22	0.251992	0.253678	-0.993355	0.320537	0.548732
ENSMUSG00000014771.14	466.03	409.295	536.913	471.746	620.694	648.295	743.897	572.831	Pdcd2	558.713	0.456831	0.156779	-2.91385	0.00357002	0.0191791
ENSMUSG00000014773.14	328.158	420.311	373.901	355.471	295.692	249.435	230.865	418.553	Dll1	334.048	-0.303887	0.224345	1.35456	0.175559	0.371189
ENSMUSG00000014776.8	649.48	994.849	1121.7	1118.46	248.278	552.992	668.011	455.694	Nol3	726.183	-1.01407	0.304327	3.33217	0.000861724	0.00588236
ENSMUSG00000014778.11	283.72	205.918	226.849	213.725	402.589	377.682	278.961	299.986	Fhod1	286.179	0.548162	0.198491	-2.76164	0.00575116	0.0283221
ENSMUSG00000014782.17	298.533	153.38	170.991	129.564	144.829	77.6542	79.0925	87.8532	Plekhg4	142.737	-0.945984	0.326489	2.89745	0.00376215	0.0200221
ENSMUSG00000014786.9	1065.38	932.141	1032.79	943.492	622.418	451.806	484.174	404.982	Slc9a5	742.147	-1.0169	0.173043	5.87655	4.18907e-09	1.24598e-07
ENSMUSG00000014791.11	307.648	248.289	234.828	225.907	140.518	177.663	184.905	160.707	Elmo3	210.058	-0.617836	0.184965	3.34029	0.000836909	0.0057357
ENSMUSG00000014813.10	189.147	330.486	240.528	325.571	137.07	204.725	262.929	171.421	Stc1	232.735	-0.488478	0.269733	1.81097	0.0701454	0.195696
ENSMUSG00000014837.16	622.133	777.067	711.324	650.035	462.934	621.234	469.211	451.408	4931428F04Rik	595.668	-0.464227	0.167578	2.77022	0.00560186	0.0277632
ENSMUSG00000014846.13	12210.2	5892.83	7635.33	8564.52	3343.99	2323.74	4292.37	3424.13	Tppp3	5960.89	-1.35767	0.262738	5.16739	2.37381e-07	4.68838e-06
ENSMUSG00000014850.16	904.714	1296.52	1073.83	975.606	936.213	1209.52	933.078	1036.38	Msh3	1045.73	-0.0478851	0.172771	0.277159	0.781658	0.895534
ENSMUSG00000014856.13	1682.95	874.518	966.671	1325.54	2322.43	1334.24	2368.5	1909.2	Tmem208	1598.01	0.710723	0.265412	-2.67781	0.00741043	0.0344912
ENSMUSG00000014859.10	986.754	1235.51	1117.14	1092.99	1163.8	1444.84	1203.49	1302.08	E2f4	1193.33	0.205464	0.140042	-1.46716	0.142332	0.321482
ENSMUSG00000014867.10	3245.12	4140.4	3997.78	3994.34	4059.51	6468.83	7516.99	6893.98	Surf4	5039.62	0.697484	0.211904	-3.29151	0.000996518	0.00665445
ENSMUSG00000014873.16	615.297	815.2	800.24	646.713	812.074	971.854	889.256	865.675	Surf2	802.039	0.297108	0.155693	-1.90829	0.0563538	0.166424
ENSMUSG00000014905.5	1667	1578.71	1761.21	1992.19	1550.87	2699.07	5988.58	3951.25	Dnajb9	2648.61	1.01961	0.342985	-2.97275	0.00295144	0.016485
ENSMUSG00000014907.11	739.496	849.096	796.82	734.196	1031.04	1108.34	930.94	952.814	Naf1	892.843	0.36571	0.129163	-2.83138	0.00463476	0.0237485
ENSMUSG00000014932.16	1529.13	1341.44	1453.43	1671.04	2209.5	1582.5	1977.31	1609.21	Yes1	1671.69	0.299892	0.165223	-1.81508	0.0695121	0.194632
ENSMUSG00000014956.16	11502.6	10983.2	12257.8	13439.2	12963.9	10140.9	13488.5	12338.7	Ppp1cb	12139.4	0.0223422	0.144729	-0.154372	0.877316	0.944307
ENSMUSG00000014959.13	4352.66	6068.24	5615.36	5005.38	4978.48	5831.12	5503.34	5606.18	Gorasp2	5370.09	0.0587485	0.148447	-0.395753	0.692287	0.842992
ENSMUSG00000014980.15	930.921	782.151	963.251	981.143	1025.87	1007.15	1266.55	1105.66	Tsen15	1007.84	0.269072	0.14731	-1.82657	0.067765	0.190934
ENSMUSG00000015001.18	12.5338	0.847401	0	5.53692	0	1.17658	0	0	Oc90	2.51184	-4.0464	1.74966	2.31267	0.0207407	0.078375
ENSMUSG00000015002.19	4745.76	6560.58	6659.54	6048.54	3962.1	5198.13	4326.57	4827.64	Efr3a	5291.11	-0.39105	0.166498	2.34868	0.0188403	0.0727904
ENSMUSG00000015013.10	1520.01	807.573	968.951	1110.71	1956.91	955.382	1321.06	1123.52	Trappc2l	1220.51	0.282122	0.274447	-1.02797	0.303965	0.532284
ENSMUSG00000015016.9	628.97	883.839	836.718	820.572	621.556	1020.09	924.527	919.244	Acsf3	831.94	0.135791	0.20234	-0.671103	0.502155	0.709416
ENSMUSG00000015023.8	1911.98	2548.98	2347.14	1878.12	2345.71	2574.35	1839.43	2321.32	Ddx19a	2220.88	0.0638299	0.173864	-0.367126	0.713525	0.855208
ENSMUSG00000015027.12	246.119	360.993	281.566	271.309	521.555	764.776	552.579	540.69	Galns	442.448	1.03303	0.201758	-5.12016	3.0528e-07	5.87402e-06
ENSMUSG00000015053.15	43.2987	16.1006	41.0379	32.1142	38.7934	29.4145	34.2022	31.4272	Gata2	33.2986	0.0288967	0.367256	-0.0786825	0.937285	0.971973
ENSMUSG00000015083.12	59.2508	20.3376	25.0787	37.6511	22.4139	14.1189	29.9269	26.4274	C8g	29.4007	-0.601274	0.431343	1.39396	0.16333	0.353372
ENSMUSG00000015085.9	31.9043	39.8278	66.1167	81.9465	32.7588	74.1245	88.7119	94.2815	Entpd2	63.709	0.401701	0.408623	-0.983061	0.325577	0.553765
ENSMUSG00000015087.15	3177.89	3119.28	3298.99	3273.43	2367.26	3004.98	3260.96	3185.57	Rabl6	3086.05	-0.122934	0.142975	0.859827	0.389884	0.615033
ENSMUSG00000015090.14	51960.7	15181.2	7941.98	14394.9	2222.43	14829.6	9531.71	7256.82	Ptgds	15414.9	-1.40281	0.783886	1.78956	0.0735243	0.202724
ENSMUSG00000015092.10	5212.93	4331.91	5192.44	5236.82	5669	5228.72	7329.95	6681.84	Edf1	5610.45	0.318736	0.158573	-2.01003	0.0444285	0.13958
ENSMUSG00000015093.16	5.69719	0.847401	3.41983	2.21477	1.72415	2.35316	0	0.714254	Clic3	2.12134	-1.35105	1.20992	1.11665	0.264145	0.485918
ENSMUSG00000015094.17	3062.81	3653.99	4086.69	4329.88	2925.88	3930.95	4446.28	4316.23	Npdc1	3844.09	0.0455746	0.189199	-0.240882	0.809647	0.91037
ENSMUSG00000015095.13	2236.72	2216.8	2250.25	2158.29	1718.11	1936.65	1867.22	2084.19	Fbxw5	2058.53	-0.220272	0.113418	1.94212	0.052123	0.156799
ENSMUSG00000015112.16	107.107	75.4187	70.6764	62.0136	91.3799	194.136	161.391	124.994	Slc25a13	110.89	0.855509	0.295677	-2.89339	0.00381112	0.0202569
ENSMUSG00000015120.16	2535.25	2139.69	2309.52	2322.19	2965.54	2197.85	2530.96	2538.46	Ube2i	2442.43	0.137394	0.140946	-0.974796	0.329662	0.557806
ENSMUSG00000015126.10	755.448	692.327	777.441	645.605	778.453	763.6	943.766	867.818	Tsr3	778.057	0.224781	0.141255	-1.59131	0.11154	0.271393
ENSMUSG00000015127.15	764.563	760.966	671.426	755.237	772.419	769.483	671.217	610.687	Unkl	722	-0.0654144	0.141724	0.461561	0.644396	0.811315
ENSMUSG00000015133.18	45.5775	46.6071	67.2566	119.598	106.035	143.543	145.359	143.565	Lrrk1	102.193	0.951388	0.330571	-2.87801	0.00400187	0.0210745
ENSMUSG00000015134.16	51.2747	69.4869	22.7988	42.0806	640.521	927.144	941.628	474.979	Aldh1a3	396.239	3.99651	0.337021	-11.8583	1.94817e-32	1.81805e-29
ENSMUSG00000015143.16	1183.88	1339.74	1069.27	1205.94	1358.63	1995.48	1271.89	1348.51	Actn1	1346.67	0.315196	0.187729	-1.679	0.0931526	0.239988
ENSMUSG00000015149.15	3825.1	3976.85	3783.47	3736.32	4287.1	3914.48	4036.92	3964.82	Sirt2	3940.63	0.0806809	0.0962874	-0.837918	0.402077	0.625456
ENSMUSG00000015165.17	11629.1	10479.8	11027.8	10620.9	13382.8	10902.2	10681.8	12258.7	Hnrnpl	11372.9	0.110158	0.126242	-0.872597	0.382883	0.608402
ENSMUSG00000015176.12	1563.31	2421.87	2008.58	1758.53	1930.19	2859.09	1893.94	1981.34	Nolc1	2052.11	0.159842	0.208269	-0.76748	0.442796	0.661551
ENSMUSG00000015189.13	2374.59	3327.74	2879.49	2766.25	2077.6	2888.5	1878.98	2243.47	Casd1	2554.58	-0.32076	0.186156	1.72307	0.0848751	0.225017
ENSMUSG00000015202.14	419.313	374.551	531.213	495.001	389.658	504.752	503.413	637.828	Cnksr3	481.966	0.163212	0.204786	-0.796989	0.425457	0.6459
ENSMUSG00000015214.15	2355.22	2901.5	2839.6	2704.23	2706.91	2493.17	2358.88	2302.04	Mtmr1	2582.69	-0.131522	0.129205	1.01793	0.308711	0.537066
ENSMUSG00000015217.12	835.208	694.021	693.085	678.827	1022.42	648.295	712.901	763.537	Hmgb3	756.037	0.118613	0.186059	-0.637505	0.523796	0.725559
ENSMUSG00000015222.19	18909	22973.9	21110.6	20631.7	16085.5	15679.1	11475.9	13720.8	Map2	17573.3	-0.553975	0.154756	3.57967	0.000344032	0.00273237
ENSMUSG00000015224.11	126.478	156.769	148.193	246.947	71.5522	187.076	229.796	212.848	Cyp2j9	172.457	0.047123	0.361607	-0.130315	0.896317	0.952677
ENSMUSG00000015243.5	1972.37	1197.38	656.607	622.35	1808.63	2136.67	1081.64	1448.51	Abca1	1365.52	0.541493	0.368707	-1.46862	0.141935	0.320861
ENSMUSG00000015247.11	511.608	519.457	458.257	535.974	1153.46	885.964	1039.96	987.098	Nipsnap3b	761.472	1.00589	0.142212	-7.07317	1.51432e-12	8.8554e-11
ENSMUSG00000015289.5	859.137	375.399	410.379	585.807	1263.8	600.055	1130.81	904.959	Lage3	766.293	0.806764	0.314252	-2.56725	0.0102509	0.0448668
ENSMUSG00000015290.16	2332.43	2491.36	2429.22	2405.24	2978.47	2408.46	2768.24	2692.74	Ubl4a	2563.27	0.16778	0.116814	-1.43631	0.150915	0.334923
ENSMUSG00000015291.11	12484.8	17292.1	17691.9	18199.9	10357.8	13706	12632.4	12936.6	Gdi1	14412.7	-0.403959	0.173384	2.32985	0.019814	0.0757034
ENSMUSG00000015305.7	837.487	1162.63	1239.12	1024.33	550.866	941.263	582.506	740.681	Sash1	884.861	-0.599619	0.221878	2.70248	0.00688249	0.0325136
ENSMUSG00000015312.10	796.468	1448.21	435.458	563.659	4353.48	3437.96	3857.36	3030.58	Gadd45b	2240.4	2.17712	0.335598	-6.48729	8.73951e-11	3.57188e-09
ENSMUSG00000015314.11	3.41832	0	2.27988	3.32215	6.03452	1.17658	5.34409	6.42828	Slamf6	3.50048	1.14223	0.995338	-1.14758	0.251142	0.47113
ENSMUSG00000015316.12	26.2071	27.1168	33.0583	48.7249	2.58622	4.70632	30.9957	31.4272	Slamf1	25.6028	-0.944631	0.668607	1.41283	0.157705	0.345034
ENSMUSG00000015335.17	590.229	422.006	403.54	419.699	953.455	683.592	1042.1	799.25	Zdhhc12	664.233	0.922923	0.204289	-4.51773	6.2505e-06	8.35277e-05
ENSMUSG00000015337.6	681.384	540.642	511.834	509.397	565.521	482.397	672.286	570.689	Endog	566.769	0.0308915	0.173652	-0.177893	0.858807	0.935722
ENSMUSG00000015340.11	19.3705	22.0324	25.0787	52.0471	338.795	245.905	238.346	282.13	Cybb	152.963	3.22813	0.313159	-10.3083	6.46527e-25	2.58576e-22
ENSMUSG00000015341.18	4345.82	3404.01	4248.57	4266.75	4568.13	3799.17	5307.75	4882.64	Golga7	4352.86	0.19051	0.159844	-1.19185	0.23332	0.449669
ENSMUSG00000015342.7	154.964	237.272	209.749	251.376	112.07	165.898	103.675	142.136	Xk	172.143	-0.706732	0.238126	2.96789	0.00299852	0.0166811
ENSMUSG00000015354.9	312.206	544.031	432.038	426.343	306.037	911.849	936.284	891.388	Pcolce2	595.022	0.827843	0.336272	-2.46182	0.0138233	0.0570061
ENSMUSG00000015355.14	13.6733	17.7954	12.5394	28.792	139.656	74.1245	100.469	77.8536	Cd48	58.1129	2.42917	0.36303	-6.69137	2.21092e-11	1.03162e-09
ENSMUSG00000015357.11	2432.7	2524.41	2555.75	2601.25	3209.5	2887.32	3053.61	2789.87	Clpx	2756.8	0.239418	0.105811	-2.2627	0.0236541	0.0866079
ENSMUSG00000015363.14	1418.6	849.943	1070.41	1139.5	1543.11	1256.59	1725.07	1427.08	Trabd	1303.79	0.411014	0.195623	-2.10106	0.0356359	0.118418
ENSMUSG00000015377.11	1322.89	775.372	898.275	940.17	1244.84	783.602	736.415	769.965	Dennd6b	933.94	-0.154575	0.24274	0.636794	0.524259	0.725745
ENSMUSG00000015396.5	529.839	507.593	556.292	610.169	131.035	245.905	299.269	212.848	Cd83	386.619	-1.31251	0.246621	5.32199	1.02637e-07	2.23175e-06
ENSMUSG00000015401.13	2436.12	716.901	452.557	590.236	192.243	615.351	405.082	222.847	Cltrn	703.917	-1.54801	0.665902	2.32469	0.0200887	0.0765703
ENSMUSG00000015405.16	21.6493	13.5584	9.11954	7.75169	6.8966	1.17658	3.20645	5.71403	Ace2	8.63408	-1.56327	0.666477	2.34558	0.0189977	0.073209
ENSMUSG00000015437.6	0	0	0	0	8.62075	1.17658	0	0.714254	Gzmb	1.31395	3.77501	2.16523	-1.74347	0.0812518	NA
ENSMUSG00000015451.17	43.2987	23.7272	15.9592	27.6846	115.518	45.8866	40.6151	54.2833	C4a	45.8716	1.21897	0.438054	-2.7827	0.00539094	0.0268731
ENSMUSG00000015452.15	28.486	13.5584	15.9592	24.3625	52.5866	17.6487	33.1333	42.8552	Ager	28.5737	0.849022	0.432016	-1.96525	0.049385	0.150865
ENSMUSG00000015461.16	3132.32	3179.45	3476.82	3441.75	3571.58	3630.92	4475.14	3970.54	Atf6b	3609.81	0.242184	0.128306	-1.88755	0.0590868	0.172628
ENSMUSG00000015467.15	21.6493	6.77921	42.1779	12.1812	40.5175	14.1189	17.1011	22.8561	Egfl8	22.1727	0.211797	0.585618	-0.361664	0.717603	0.85741
ENSMUSG00000015468.15	83.179	76.2661	77.5161	102.987	256.898	649.472	669.08	672.827	Notch4	323.528	2.72602	0.312265	-8.72983	2.55051e-18	4.29502e-16
ENSMUSG00000015474.17	1173.62	1181.28	1212.9	1116.24	1234.49	997.739	1038.89	1066.38	Ppt2	1127.69	-0.110221	0.124782	0.883306	0.377071	0.602372
ENSMUSG00000015476.7	1066.51	1238.9	1210.62	1157.22	852.592	1108.34	695.8	780.679	Prrt1	1013.83	-0.444178	0.17788	2.49707	0.0125225	0.0526403
ENSMUSG00000015478.14	2788.21	3029.46	3131.42	2852.62	3057.78	2937.92	3186.14	3174.14	Rnf5	3019.71	0.0662801	0.104095	-0.636726	0.524303	0.725761
ENSMUSG00000015484.4	406.78	632.161	630.388	668.861	187.932	355.327	275.755	259.988	Fam163a	427.149	-1.11851	0.244686	4.57119	4.84952e-06	6.7129e-05
ENSMUSG00000015488.15	1473.29	1647.35	1457.99	1324.43	1605.18	1773.1	1595.74	1619.93	Cacfd1	1562.13	0.158879	0.123848	-1.28286	0.199542	0.404196
ENSMUSG00000015501.11	951.431	1271.95	1228.86	1225.88	848.281	1188.34	664.804	694.969	Hivep2	1009.31	-0.463068	0.221253	2.09293	0.0363551	0.120184
ENSMUSG00000015522.19	1514.31	1504.98	1204.92	1044.26	1904.32	1461.31	982.243	1244.94	Arnt	1357.66	0.0861587	0.235249	-0.366245	0.714183	0.855488
ENSMUSG00000015533.10	17.0916	33.0486	6.83965	25.4699	62.9315	85.8903	51.3032	37.1412	Itga2	39.9645	1.50411	0.454059	-3.31259	0.000924379	0.00624346
ENSMUSG00000015536.15	2417.89	1943.09	2111.17	2300.04	2381.05	1986.07	2812.06	2489.89	Mocs2	2305.16	0.140829	0.156615	-0.899205	0.368544	0.595289
ENSMUSG00000015542.18	868.252	782.151	844.697	825.002	946.558	609.468	872.155	924.958	Nat9	834.155	0.0158886	0.175148	-0.090715	0.927719	0.967842
ENSMUSG00000015568.17	578.835	687.242	842.417	1076.38	871.558	1328.36	1908.91	1763.49	Lpl	1132.15	0.882853	0.284318	-3.10516	0.00190174	0.0114314
ENSMUSG00000015575.16	1118.93	472.002	641.788	695.438	1631.91	947.146	1392.67	1249.94	Atp6v0e	1018.73	0.835444	0.28065	-2.97682	0.00291253	0.016308
ENSMUSG00000015597.18	1412.9	1780.39	1527.52	1384.23	1642.25	1734.28	871.086	1107.81	Zfp318	1432.56	-0.189421	0.240439	0.787813	0.430806	0.650513
ENSMUSG00000015599.10	1516.59	1913.43	2051.9	1958.96	500.003	927.144	649.841	715.682	Ttbk1	1279.19	-1.41486	0.213485	6.62745	3.4153e-11	1.52072e-09
ENSMUSG00000015605.7	689.36	759.271	720.444	658.894	780.178	1078.92	868.949	842.105	Srf	799.765	0.334525	0.152364	-2.19557	0.0281231	0.0987996
ENSMUSG00000015647.10	610.739	484.713	398.98	404.196	554.314	729.479	446.766	618.544	Lama5	530.966	0.306877	0.217999	-1.4077	0.15922	0.34723
ENSMUSG00000015652.10	6.83663	8.47401	18.2391	26.5772	35.3451	75.301	111.157	81.4249	Steap1	45.4194	2.34256	0.485903	-4.82106	1.42799e-06	2.26345e-05
ENSMUSG00000015653.14	2335.85	2837.1	2758.66	2363.16	1745.7	2287.27	1610.71	1934.91	Steap2	2234.17	-0.442294	0.162001	2.7302	0.00632962	0.0305067
ENSMUSG00000015656.18	26711.9	39137.2	37932.7	45841.3	29895	44426.4	49701.1	38054.7	Hspa8	38962.5	0.115328	0.222963	-0.517251	0.604981	0.784265
ENSMUSG00000015659.13	389.688	416.921	412.659	378.726	459.486	398.86	300.338	376.412	Serac1	391.636	-0.0572999	0.171285	0.33453	0.73798	0.870035
ENSMUSG00000015668.14	1469.88	1428.72	1391.87	1553.66	1500.87	1535.44	1757.14	1802.06	Pdzd11	1554.95	0.17489	0.124868	-1.4006	0.161333	0.3501
ENSMUSG00000015671.12	8153.82	4648.84	5992.68	7011.96	10142.3	5271.07	9311.54	8066.78	Psma2	7324.88	0.345684	0.250004	-1.38271	0.166753	0.35825
ENSMUSG00000015672.5	1213.5	926.209	935.893	903.626	1511.22	916.555	1357.4	1160.66	Mrpl32	1115.63	0.314336	0.199937	-1.57217	0.115911	0.278936
ENSMUSG00000015697.15	1089.3	1299.07	1112.58	1213.69	1468.11	1623.68	1147.91	1222.8	Setdb1	1272.14	0.211603	0.162446	-1.3026	0.192711	0.395144
ENSMUSG00000015702.14	17.0916	5.08441	7.9796	21.0403	18.9656	25.8847	24.5828	30.7129	Anxa9	18.9177	0.988362	0.49187	-2.0094	0.0444952	0.139658
ENSMUSG00000015709.10	606.181	877.907	849.257	889.23	418.106	924.791	651.979	673.541	Arnt2	736.374	-0.273453	0.253343	1.07938	0.280419	0.505729
ENSMUSG00000015711.9	1067.65	1456.68	1391.87	1256.88	1252.59	1373.07	1223.8	1344.23	Prune1	1295.85	0.0052286	0.145812	-0.0358584	0.971395	0.988142
ENSMUSG00000015714.12	1599.77	1116.87	956.412	1219.23	1587.94	2970.86	2543.79	2343.47	Cers2	1792.29	0.949063	0.238309	-3.98249	6.81958e-05	0.000676731
ENSMUSG00000015733.14	4910.98	5337.78	5795.47	6091.72	6140.56	5821.71	5984.31	5878.31	Capza2	5745.1	0.106132	0.117422	-0.903854	0.366073	0.593223
ENSMUSG00000015745.10	1133.74	771.982	841.277	973.391	1521.56	1258.94	2118.4	1899.2	Plekho1	1314.81	0.870332	0.213882	-4.06922	4.71711e-05	0.00049438
ENSMUSG00000015747.6	1643.07	1654.13	1836.45	1823.86	1546.56	1608.38	1859.74	1726.35	Vps45	1712.32	-0.0454673	0.122915	0.369909	0.71145	0.854344
ENSMUSG00000015748.14	908.133	1136.36	966.671	1026.55	1192.25	1286	1134.02	987.098	Prpf3	1079.63	0.18641	0.146942	-1.2686	0.204584	0.411279
ENSMUSG00000015749.13	19845.6	26478.7	23167	20794.5	37688.2	26336.5	23163.4	28016.6	Anp32e	25686.3	0.351628	0.191791	-1.83339	0.0667442	0.188794
ENSMUSG00000015750.16	1012.96	969.427	1082.95	1028.76	1366.39	1406.01	1744.31	1710.64	Aph1a	1290.18	0.6056	0.141346	-4.28453	1.83127e-05	0.000216621
ENSMUSG00000015755.17	2090.87	2466.78	1947.02	1849.33	2292.26	2299.04	1687.66	1914.2	Tab2	2068.4	-0.0284374	0.168664	0.168603	0.866109	0.939232
ENSMUSG00000015757.11	1712.58	1868.52	1875.21	1882.55	1959.5	1827.23	1644.91	1764.21	Ppil4	1816.84	-0.0283327	0.115409	0.245498	0.806071	0.90879
ENSMUSG00000015759.12	4648.91	3592.98	4411.58	4676.49	5738.83	3867.41	5731	4916.92	Cnih1	4698.02	0.225178	0.178999	-1.25798	0.208398	0.416553
ENSMUSG00000015766.15	1705.74	2578.64	2065.58	1611.25	1494.84	1521.32	1020.72	1224.23	Eps8	1652.79	-0.59804	0.212432	2.81521	0.00487455	0.0247619
ENSMUSG00000015776.13	2994.44	2142.23	2699.38	2898.03	3684.51	2999.1	4417.42	3924.11	Med22	3219.9	0.48553	0.178986	-2.71267	0.00667444	0.0317346
ENSMUSG00000015790.17	3111.81	2152.4	2730.16	2538.13	2812.09	2100.19	3112.4	2889.87	Surf1	2680.88	0.0518471	0.18381	-0.282069	0.777891	0.892999
ENSMUSG00000015804.15	2376.87	2439.67	2768.92	2729.7	2718.12	2569.65	3326.16	3162	Med28	2761.39	0.191326	0.142411	-1.34348	0.179116	0.376399
ENSMUSG00000015806.13	3973.22	3172.67	3794.87	4066.32	3068.99	3336.78	4629.05	4213.38	Qdpr	3781.91	0.0231565	0.18081	-0.128071	0.898093	0.953508
ENSMUSG00000015812.9	20.5099	5.08441	4.55977	6.64431	18.9656	4.70632	4.27527	4.28552	Gnrh1	8.62889	-0.169989	0.776479	0.218922	0.82671	0.919336
ENSMUSG00000015829.14	1588.38	3505.7	2959.29	2643.33	1359.49	3939.19	1762.48	2119.19	Tnr	2484.63	-0.220914	0.34357	0.642994	0.520228	0.723265
ENSMUSG00000015837.16	7364.19	12221.2	14317.7	14640.7	6215.56	15702.6	18257.5	15400	Sqstm1	13014.9	0.195142	0.331333	-0.588961	0.555887	0.74869
ENSMUSG00000015839.7	862.555	1028.74	918.794	1050.91	1357.77	1122.46	1129.74	1248.52	Nfe2l2	1089.94	0.331769	0.139026	-2.38639	0.0170149	0.067021
ENSMUSG00000015843.11	411.337	410.99	540.333	532.652	81.035	81.1839	226.589	187.849	Rxrg	308.996	-1.71502	0.342294	5.01036	5.43281e-07	9.71875e-06
ENSMUSG00000015846.16	1591.8	2228.66	1953.86	1601.28	1376.73	1738.98	1297.54	1639.93	Rxra	1678.6	-0.285465	0.178902	1.59565	0.110566	0.269755
ENSMUSG00000015850.12	1105.26	410.99	277.006	377.618	320.692	635.353	346.297	447.123	Adamtsl4	490.042	-0.311519	0.408831	0.761974	0.446076	0.664397
ENSMUSG00000015852.14	102.549	147.448	123.114	166.108	135.346	154.132	209.488	375.697	Fcrls	176.735	0.700187	0.338289	-2.06979	0.0384718	0.125386
ENSMUSG00000015854.8	0	1.6948	1.13994	0	2.58622	0	0	4.28552	Cd5l	1.21331	1.27837	1.88478	-0.678259	0.497608	NA
ENSMUSG00000015869.17	1584.96	1863.43	1992.62	1870.37	1751.74	2160.2	1878.98	2047.76	Prpsap1	1893.76	0.100227	0.137964	-0.726468	0.467552	0.682155
ENSMUSG00000015879.9	292.836	254.22	336.283	303.423	211.208	291.792	241.553	253.56	Fam184b	273.109	-0.250139	0.175065	1.42884	0.153052	0.338391
ENSMUSG00000015880.14	5.69719	3.3896	2.27988	6.64431	1.72415	2.35316	0	4.99977	Ncapg	3.38601	-0.923259	0.974386	0.947529	0.343369	0.572163
ENSMUSG00000015882.19	1099.56	1005.02	1074.97	1058.66	1342.25	775.365	836.884	832.82	Lcorl	1003.19	-0.161552	0.204427	0.790265	0.429373	0.649511
ENSMUSG00000015889.9	1104.12	1469.39	1551.46	1466.18	1388.8	1766.04	1811.65	1628.5	Lta4h	1523.27	0.237701	0.166872	-1.42446	0.154315	0.340256
ENSMUSG00000015932.9	9016.38	9811.21	10072.5	10430.5	8787.13	7672.47	8788.89	8365.34	Dstn	9118.05	-0.22654	0.112621	2.01154	0.0442689	0.139137
ENSMUSG00000015937.16	5097.85	6769.04	7589.74	7020.82	5819	7776.01	8197.83	8216.77	Macroh2a1	7060.88	0.180623	0.18583	-0.971978	0.331062	0.558889
ENSMUSG00000015942.10	769.121	944.852	890.295	836.076	671.556	854.196	571.817	620.686	Gtf2ird2	769.825	-0.341411	0.17222	1.98241	0.0474332	0.146614
ENSMUSG00000015943.12	810.141	443.191	593.91	609.062	972.42	587.113	967.28	801.392	Bola1	723.064	0.439539	0.239992	-1.83148	0.0670295	0.189362
ENSMUSG00000015944.10	3149.41	4179.38	3746.99	3590.14	2731.91	3237.95	1998.69	2336.32	Castor2	3121.35	-0.509455	0.188414	2.70391	0.00685282	0.0324214
ENSMUSG00000015947.11	35.3226	31.3538	66.1167	80.8391	256.036	125.894	243.69	211.419	Fcgr1	131.334	1.97724	0.354143	-5.58316	2.36183e-08	5.86451e-07
ENSMUSG00000015950.14	55.8325	69.4869	85.4957	108.524	780.178	682.416	272.548	419.981	Ncf1	309.308	2.75553	0.347195	-7.93655	2.07881e-15	2.01554e-13
ENSMUSG00000015957.13	33.0437	55.0811	30.7784	35.4363	0	10.5892	6.41291	8.57104	Wnt11	22.4891	-2.61868	0.576991	4.53851	5.66524e-06	7.67463e-05
ENSMUSG00000015961.9	1157.67	1343.13	1306.37	1414.13	1083.63	1741.34	1496.34	1436.36	Adss	1372.37	0.14036	0.177802	-0.789414	0.42987	0.65
ENSMUSG00000015966.18	34.1832	38.133	22.7988	13.2886	7.75867	16.4721	12.8258	42.8552	Il17rb	23.5394	-0.427336	0.571274	0.748041	0.454435	0.671194
ENSMUSG00000015968.19	927.503	955.868	893.715	813.928	666.384	1183.64	545.097	789.25	Cacna1d	846.923	-0.174216	0.241547	0.721253	0.470754	0.684968
ENSMUSG00000015970.20	100.271	134.737	143.633	152.819	44.8279	115.305	146.428	229.275	Chdh	133.412	0.0139023	0.40676	-0.0341781	0.972735	0.988884
ENSMUSG00000015971.6	1556.47	2143.08	1855.83	1843.8	1737.08	1844.88	1726.14	1784.21	Actr8	1811.43	-0.0616709	0.138308	0.445895	0.655673	0.819619
ENSMUSG00000015980.15	525.281	463.528	396.7	383.155	263.795	318.853	269.342	272.131	Lrrc27	361.598	-0.65592	0.168799	3.8858	0.000101992	0.00095418
ENSMUSG00000015981.13	1371.88	1206.7	1688.25	1624.53	175.863	391.801	514.101	472.836	Stk32c	930.747	-1.9223	0.302942	6.34545	2.21783e-10	8.41912e-09
ENSMUSG00000015994.11	2883.92	2684.57	2731.3	2679.87	3037.95	2423.75	2913.6	2722.02	Fnta	2759.62	0.0156836	0.122185	-0.12836	0.897864	0.953372
ENSMUSG00000016018.5	3079.9	3972.62	3871.24	3696.45	3752.61	3627.39	3172.25	3559.84	Mtrex	3591.54	-0.051098	0.136669	0.373881	0.708493	0.852941
ENSMUSG00000016024.10	3.41832	4.23701	4.55977	3.32215	18.1036	10.5892	20.3075	12.8566	Lbp	9.67427	1.9885	0.590095	-3.3698	0.000752215	0.0052435
ENSMUSG00000016028.12	27.3465	26.2694	14.8193	25.4699	28.4485	27.0613	6.41291	49.2835	Celsr1	25.6389	0.255712	0.529038	-0.483353	0.628845	0.801699
ENSMUSG00000016087.14	77.4818	43.2175	63.8368	67.5505	220.691	148.249	131.465	173.564	Fli1	115.757	1.42896	0.266081	-5.37039	7.85676e-08	1.75792e-06
ENSMUSG00000016128.15	515.026	186.428	176.691	219.262	98.2765	321.206	165.667	207.848	Stard13	236.301	-0.469576	0.419902	1.1183	0.263439	0.484951
ENSMUSG00000016150.16	571.998	614.366	695.365	715.371	264.657	400.037	313.164	311.415	Tenm1	485.796	-1.0128	0.177601	5.70265	1.17957e-08	3.16772e-07
ENSMUSG00000016179.12	252.955	317.775	326.024	327.786	163.794	175.31	166.736	139.279	Camk1g	233.707	-0.929353	0.172164	5.39807	6.73616e-08	1.5224e-06
ENSMUSG00000016181.11	347.529	398.278	282.706	332.215	500.003	472.985	349.503	357.127	Utp25	380.043	0.30171	0.196538	-1.53512	0.124754	0.292945
ENSMUSG00000016194.15	26.2071	21.185	37.6181	45.4028	33.6209	20.0018	30.9957	32.8557	Hsd11b1	30.9859	-0.132576	0.363963	0.364256	0.715667	0.856513
ENSMUSG00000016200.15	1171.34	984.68	869.776	884.801	1382.77	924.791	641.291	666.399	Syt14	940.731	-0.113209	0.264348	0.428258	0.668463	0.827342
ENSMUSG00000016206.7	68.3663	43.2175	51.2974	86.376	75.8626	81.1839	176.355	181.42	H2-M3	95.5099	1.05191	0.373056	-2.81972	0.00480662	0.0244754
ENSMUSG00000016239.12	56.9719	81.3505	117.414	109.631	56.0349	112.952	117.57	107.852	Lonrf3	94.972	0.108754	0.322149	-0.33759	0.735672	0.868665
ENSMUSG00000016252.8	6424.15	2684.57	3424.39	4056.35	7412.98	3289.71	6901.35	4781.93	Atp5e	4871.93	0.432457	0.321552	-1.34491	0.178655	0.375784
ENSMUSG00000016253.13	1862.98	2548.98	2440.62	2298.93	2189.67	2894.38	2332.16	2569.88	Nelfcd	2392.2	0.125517	0.16197	-0.774945	0.438372	0.657265
ENSMUSG00000016256.11	1622.56	1726.16	1825.05	2116.21	2219.84	3114.4	3459.76	3631.27	Ctsz	2464.41	0.769351	0.192309	-4.0006	6.31816e-05	0.000632692
ENSMUSG00000016257.16	2172.91	2049.02	2232.01	2157.19	2640.53	1967.24	2808.85	2605.6	Prelid3b	2329.17	0.219362	0.149917	-1.46322	0.143407	0.3229
ENSMUSG00000016262.15	136.733	244.052	267.886	274.631	71.5522	218.844	153.91	149.279	Sertad4	189.611	-0.640954	0.344358	1.8613	0.0627017	0.180297
ENSMUSG00000016308.13	1783.22	1516.85	1770.33	1867.05	2937.09	1681.33	2560.89	2244.18	Ube2a	2045.12	0.44232	0.195524	-2.26223	0.0236834	0.0866708
ENSMUSG00000016319.4	12859.7	12418.7	14109.1	13470.2	13946.6	12214.1	15566.3	14400.8	Slc25a5	13623.2	0.0866694	0.125557	-0.690282	0.490017	0.700383
ENSMUSG00000016344.15	1955.28	1321.95	1437.47	1572.49	1646.56	1466.02	1938.83	1794.2	Ppdpf	1641.6	0.123307	0.17525	-0.703602	0.481681	0.693597
ENSMUSG00000016346.18	3281.58	4681.89	4786.62	4526.99	797.419	1290.71	896.738	952.814	Kcnq2	2651.85	-2.13425	0.204961	10.413	2.1632e-25	9.68984e-23
ENSMUSG00000016349.11	9064.23	14555	17059.2	16463.5	3737.09	9927.97	7939.18	7989.64	Eef1a2	10842	-0.949314	0.306115	3.10117	0.00192757	0.0115525
ENSMUSG00000016356.19	285.999	118.636	126.534	114.061	270.691	94.1263	138.946	144.993	Col20a1	161.748	0.0113301	0.393961	-0.0287593	0.977057	0.990905
ENSMUSG00000016382.16	1875.52	2548.98	3451.75	3469.44	821.557	1308.36	1664.15	1665.64	Pls3	2100.67	-1.05521	0.279795	3.77137	0.000162355	0.00142375
ENSMUSG00000016386.16	1673.84	1462.61	1456.85	1179.37	1618.11	941.263	915.977	914.245	Mpped2	1270.28	-0.394799	0.233004	1.69439	0.0901919	0.234729
ENSMUSG00000016409.5	586.811	720.291	735.263	710.941	654.315	710.654	628.465	690.683	Nkap	679.678	-0.0371752	0.135987	0.273373	0.784567	0.897122
ENSMUSG00000016427.8	2154.68	1485.49	1998.32	1956.75	2176.74	1356.6	2303.3	1997.05	Ndufa1	1928.62	0.0451518	0.209826	-0.215187	0.829621	0.920462
ENSMUSG00000016477.19	535.536	655.041	620.129	597.988	482.762	690.652	552.579	614.972	E2f3	593.707	-0.0426256	0.163924	0.260032	0.794839	0.902648
ENSMUSG00000016481.16	303.091	293.201	319.184	366.544	428.451	462.396	581.437	556.404	Cr1l	413.838	0.66326	0.170078	-3.89974	9.62945e-05	0.000910004
ENSMUSG00000016487.16	773.679	891.466	955.272	1119.57	631.039	1281.29	1293.27	1084.95	Ppfibp1	1003.82	0.197597	0.24767	-0.797825	0.424972	0.645756
ENSMUSG00000016493.14	44.4381	18.6428	17.0991	18.8255	38.7934	5.88289	11.757	24.2846	Cd46	22.4654	-0.273072	0.58334	0.468118	0.6397	0.808679
ENSMUSG00000016494.10	268.908	197.444	241.668	339.967	371.554	317.676	534.409	425.695	Cd34	337.165	0.656115	0.236374	-2.77575	0.00550752	0.0273751
ENSMUSG00000016495.13	491.098	410.142	426.338	506.075	692.246	510.635	586.781	557.118	Plgrkt	522.554	0.357634	0.161586	-2.21328	0.0268784	0.0954638
ENSMUSG00000016496.8	92.2945	107.62	100.315	104.094	328.45	244.728	230.865	284.987	Cd274	186.669	1.43048	0.191755	-7.45993	8.65699e-14	6.35707e-12
ENSMUSG00000016498.11	3.41832	4.23701	1.13994	1.10738	9.48282	2.35316	4.27527	4.28552	Pdcd1lg2	3.78743	1.02821	0.900452	-1.14188	0.253502	0.474208
ENSMUSG00000016503.19	1055.12	772.83	804.799	832.754	2105.19	1300.12	1985.86	1667.78	Gtf3a	1315.56	1.02701	0.199514	-5.14753	2.63945e-07	5.14497e-06
ENSMUSG00000016510.12	1894.89	850.791	1055.59	1201.51	1908.63	828.312	1711.18	1209.95	Mtif3	1332.61	0.178041	0.315063	-0.565095	0.572009	0.761172
ENSMUSG00000016520.8	740.635	807.573	543.753	589.129	670.694	717.713	658.392	627.829	Lnx2	669.465	-0.00508725	0.172529	0.0294863	0.976477	0.990592
ENSMUSG00000016524.13	0	1.6948	0	0	4.31037	1.17658	1.06882	4.28552	Il19	1.56701	2.47026	1.6144	-1.53014	0.125983	NA
ENSMUSG00000016526.9	154.964	150.837	158.452	124.027	160.346	137.66	112.226	132.137	Dyrk3	141.331	-0.115464	0.194796	0.592742	0.553354	0.747089
ENSMUSG00000016528.11	1741.06	1790.56	1706.49	1710.91	2342.26	2354.33	2372.77	2389.89	Mapkapk2	2051.04	0.444746	0.0925044	-4.80784	1.52572e-06	2.40476e-05
ENSMUSG00000016529.6	0	0	0	0	25.8622	2.35316	1.06882	3.57127	Il10	4.10694	5.41822	1.61043	-3.36444	0.000766978	0.00532321
ENSMUSG00000016534.16	5181.03	5584.37	4375.1	5012.02	9439.72	9423.22	8490.69	9720.99	Lamp2	7153.39	0.879375	0.127234	-6.91148	4.79626e-12	2.50401e-10
ENSMUSG00000016541.11	4738.93	7525.77	8165.41	8224.55	4853.48	8430.19	7516.99	7456.09	Atxn10	7113.93	-0.0202528	0.23915	0.0846869	0.93251	0.969747
ENSMUSG00000016552.14	444.381	595.723	593.91	535.974	425.865	650.648	441.422	509.977	Foxred2	524.737	-0.0994031	0.194662	0.510644	0.6096	0.787894
ENSMUSG00000016554.10	3703.18	4082.78	4291.88	4120.58	4746.58	5629.93	5642.29	5148.34	Eif3d	4670.69	0.385771	0.120757	-3.1946	0.00140023	0.00880626
ENSMUSG00000016559.15	19461.6	23729.8	23639	22468.8	22000.1	21646.7	20478.5	19172.7	H3f3b	21574.7	-0.100409	0.123255	0.814646	0.415275	0.63683
ENSMUSG00000016619.11	1249.96	1732.94	1606.18	1606.82	1399.15	1786.05	1567.96	1609.93	Nup50	1569.87	0.0377392	0.157416	-0.239742	0.81053	0.910962
ENSMUSG00000016624.16	1053.98	999.086	803.659	751.914	1769.84	950.676	852.916	910.673	Phf21b	1011.59	0.313541	0.264785	-1.18413	0.236361	0.453267
ENSMUSG00000016637.8	1036.89	827.911	939.313	1121.78	1324.15	868.315	1290.06	1115.66	Ift27	1065.51	0.228933	0.187191	-1.22299	0.221332	0.43347
ENSMUSG00000016664.17	9667	12816.1	10194.5	8473.71	9314.72	8199.58	6677.97	8192.49	Pacsin2	9192.01	-0.34565	0.179703	1.92345	0.0544236	0.161897
ENSMUSG00000016756.18	3.41832	0.847401	0	2.21477	6.8966	4.70632	1.06882	5.71403	Cmah	3.10828	1.54459	1.06968	-1.44398	0.148746	0.331554
ENSMUSG00000016757.12	721.265	1015.19	754.642	850.472	1590.53	2080.19	1582.92	1653.5	Ttll12	1281.09	1.04624	0.17398	-6.01357	1.81484e-09	5.733e-08
ENSMUSG00000016758.5	22.7888	8.47401	17.0991	9.96646	93.1041	37.6505	63.0602	62.8543	Bik	39.3747	2.15985	0.423533	-5.09961	3.40362e-07	6.43045e-06
ENSMUSG00000016763.16	71.7846	140.669	38.758	53.1545	1426.73	961.265	516.239	569.974	Scube1	472.322	3.50644	0.422809	-8.29319	1.10248e-16	1.39504e-14
ENSMUSG00000016831.13	2054.41	2338.83	2267.35	2384.2	2226.74	2500.23	2424.08	2376.32	Tox4	2321.52	0.0745926	0.112381	-0.663749	0.506851	0.713331
ENSMUSG00000016833.15	419.313	223.714	287.265	313.39	538.797	292.968	412.564	369.269	Mrps18c	357.16	0.37812	0.257165	-1.47034	0.14147	0.320083
ENSMUSG00000016918.16	4757.16	4429.37	2929.65	3870.31	2268.98	4720.43	3423.42	3140.57	Sulf1	3692.49	-0.238485	0.250036	0.953803	0.340183	0.568925
ENSMUSG00000016921.15	2863.41	2661.69	2253.67	2570.24	3856.06	4388.64	3331.5	3412.7	Srsf6	3167.24	0.534156	0.150915	-3.53945	0.000400969	0.00311175
ENSMUSG00000016933.18	1099.56	1067.73	986.05	1065.3	744.833	1160.11	760.998	878.532	Plcg1	970.388	-0.25216	0.17925	1.40675	0.159501	0.347638
ENSMUSG00000016940.19	2141.01	1628.7	2299.26	2587.96	1486.22	1622.5	2282.99	2075.62	Kctd2	2015.53	-0.212948	0.209472	1.01659	0.309347	0.537672
ENSMUSG00000016942.7	11.3944	7.62661	9.11954	3.32215	6.03452	1.17658	0	2.14276	Tmprss6	5.10207	-1.69413	0.899626	1.88314	0.0596808	0.17402
ENSMUSG00000016946.7	799.886	832.995	804.799	695.438	1014.66	937.733	872.155	881.389	Kctd5	854.882	0.241835	0.129466	-1.86794	0.06177	0.178419
ENSMUSG00000016984.8	700.755	677.073	665.726	660.001	842.247	551.816	710.764	636.4	Etaa1	680.598	0.0208111	0.166129	-0.125271	0.900309	0.954248
ENSMUSG00000016995.18	5.69719	5.93181	2.27988	3.32215	0.862075	4.70632	2.13764	0.714254	Matn4	3.20641	-1.13267	0.969329	1.16851	0.242603	0.460394
ENSMUSG00000017002.15	3.41832	0.847401	0	3.32215	82.7592	45.8866	27.7893	26.4274	Slpi	23.8063	4.62913	0.743919	-6.22262	4.88919e-10	1.73264e-08
ENSMUSG00000017009.4	2609.31	2018.51	1749.81	2135.04	3107.78	3156.76	3138.05	3169.14	Sdc4	2635.55	0.562611	0.153264	-3.67085	0.000241741	0.00200084
ENSMUSG00000017057.10	80.9001	53.3863	53.5773	78.6243	365.52	242.375	196.662	230.704	Il13ra1	162.719	1.9628	0.271392	-7.23233	4.74783e-13	3.02441e-11
ENSMUSG00000017119.21	8707.59	13076.2	10547.9	10092.7	12007	12003.5	8477.86	9756.7	Nbr1	10583.7	-0.00619472	0.188344	0.0328904	0.973762	0.98931
ENSMUSG00000017132.18	2152.4	2483.73	2550.05	2518.19	1831.91	2094.31	2072.44	2004.2	Cyth1	2213.4	-0.27849	0.120462	2.31184	0.0207865	0.0784822
ENSMUSG00000017144.9	529.839	1012.64	715.884	637.854	762.074	2316.68	1662.01	1709.92	Rnd3	1168.36	1.15444	0.325437	-3.54734	0.000389147	0.00303684
ENSMUSG00000017146.13	235.864	332.181	227.988	229.229	367.244	241.199	156.047	185.706	Brca1	246.932	-0.11053	0.289301	0.382059	0.702418	0.849234
ENSMUSG00000017167.7	2965.96	3574.34	3615.9	3300.01	956.041	2071.96	1269.76	1423.51	Cntnap1	2397.18	-1.23446	0.235481	5.2423	1.58588e-07	3.2935e-06
ENSMUSG00000017176.18	1786.64	1055.01	1227.72	1280.14	1559.49	1276.59	1808.44	1462.08	Nt5c3b	1432.01	0.191424	0.205073	-0.933441	0.350592	0.5792
ENSMUSG00000017188.4	3385.27	2027.83	2635.55	2797.25	3581.92	2044.89	3700.25	2993.44	Coa3	2895.8	0.18422	0.236342	-0.779467	0.435705	0.6548
ENSMUSG00000017195.16	5.69719	3.3896	2.27988	5.53692	4.31037	2.35316	4.27527	2.85701	Zpbp2	3.83743	-0.283163	0.797246	0.355176	0.722457	0.860639
ENSMUSG00000017204.5	9.11551	20.3376	21.6589	18.8255	9.48282	18.8253	45.9592	25.7131	Gsdma	21.2397	0.506538	0.526217	-0.962603	0.335747	0.564063
ENSMUSG00000017210.15	2799.6	3792.12	3384.49	2920.17	2662.09	3297.95	2134.43	2600.6	Med24	2948.93	-0.270339	0.183105	1.47641	0.139833	0.317308
ENSMUSG00000017221.15	3543.65	4088.71	4422.98	4153.8	4068.99	5427.56	4795.78	4674.08	Psmd3	4396.94	0.226434	0.144391	-1.5682	0.116834	0.280495
ENSMUSG00000017264.17	1572.43	2536.27	2244.55	2123.96	2080.19	2713.19	2060.68	2222.04	Exosc10	2194.16	0.0979863	0.188919	-0.518668	0.603992	0.783755
ENSMUSG00000017286.16	2517.02	2510.85	2872.65	2834.91	3674.16	2453.17	3576.26	3501.99	Glod4	2992.63	0.299139	0.169219	-1.76777	0.0771	0.210125
ENSMUSG00000017288.16	2294.83	2463.39	2437.2	2170.47	2195.7	2309.62	1779.58	2019.91	Vps53	2208.84	-0.173681	0.134232	1.29389	0.195703	0.399196
ENSMUSG00000017291.14	3821.68	4069.22	3507.6	3536.99	4854.34	3669.75	2758.62	3204.86	Taok1	3677.88	-0.043918	0.196004	0.224066	0.822706	0.917432
ENSMUSG00000017299.14	1006.12	1082.98	1144.5	1042.05	1191.39	1261.29	1412.98	1168.52	Dnttip1	1163.73	0.234843	0.125736	-1.86775	0.061797	0.178428
ENSMUSG00000017300.10	3.41832	2.5422	0	3.32215	2.58622	1.17658	2.13764	1.42851	Tnnc2	2.07645	-0.341118	1.12062	0.3044	0.760823	0.883124
ENSMUSG00000017307.17	1024.36	650.804	717.024	712.049	1059.49	649.472	1017.51	847.819	Acot8	834.816	0.204333	0.221874	-0.920945	0.357079	0.58469
ENSMUSG00000017314.13	2534.11	3695.52	4165.35	4012.06	1407.77	3643.86	2590.81	2772.02	Mpp2	3102.69	-0.468402	0.28565	1.63978	0.101052	0.254084
ENSMUSG00000017344.5	47024.6	42728.5	44346	36661.1	38758	23811.6	25164.2	31852.1	Vtn	36293.3	-0.513887	0.193367	2.65757	0.00787058	0.0362338
ENSMUSG00000017376.16	6024.21	8387.58	7712.85	6481.52	5487.97	5396.97	4065.78	5126.91	Nlk	6085.47	-0.510774	0.171466	2.97886	0.00289321	0.0162323
ENSMUSG00000017386.11	134.454	107.62	107.155	121.812	174.139	185.899	187.043	179.992	Traf4	149.764	0.627713	0.171083	-3.66906	0.000243446	0.00201346
ENSMUSG00000017390.16	17373	24732.2	25776.4	26555.1	7712.98	10529.2	10468	10875.2	Aldoc	16752.8	-1.25441	0.192266	6.52433	6.83069e-11	2.85423e-09
ENSMUSG00000017400.11	3320.32	4585.29	4955.33	4874.71	2118.12	3510.91	2900.77	2734.16	Stac2	3624.95	-0.655238	0.206755	3.16915	0.00152884	0.00949835
ENSMUSG00000017404.13	12149.8	7479.16	9100.16	8671.93	14697.5	9723.25	17239	13387.3	Rpl19	11556	0.55765	0.224728	-2.48144	0.0130851	0.0545241
ENSMUSG00000017405.15	83.179	105.925	111.714	132.886	86.2075	116.481	132.533	107.138	Nek8	109.508	0.02458	0.233594	-0.105225	0.916197	0.962164
ENSMUSG00000017412.16	1072.21	1617.69	1901.42	2005.47	437.072	763.6	639.153	640.685	Cacnb4	1134.66	-1.41186	0.247834	5.6968	1.2208e-08	3.25537e-07
ENSMUSG00000017417.15	193.705	301.675	371.621	410.84	55.1728	158.838	150.703	184.277	Plxdc1	228.354	-1.21915	0.363943	3.34983	0.000808617	0.00556564
ENSMUSG00000017418.15	1130.32	847.401	872.056	1095.2	1161.21	701.241	904.22	870.675	Arl5b	947.792	-0.116089	0.200197	0.579875	0.561999	0.753627
ENSMUSG00000017421.19	3331.72	2722.7	2816.8	3409.64	4024.16	3241.47	3074.99	3105.57	Zfp207	3215.88	0.131016	0.156104	-0.83929	0.401307	0.624779
ENSMUSG00000017428.17	2008.83	2430.35	2494.19	2279	2536.22	2963.8	2924.28	2701.31	Psmd11	2542.25	0.271807	0.130362	-2.08502	0.0370676	0.122035
ENSMUSG00000017446.15	78.6213	97.4511	76.3761	90.8056	100.863	117.658	147.497	155.707	C1qtnf1	108.122	0.602548	0.227553	-2.64795	0.00809824	0.0370837
ENSMUSG00000017453.5	26.2071	10.1688	26.2187	13.2886	29.3105	24.7082	41.6839	34.9984	Pipox	25.823	0.802797	0.414459	-1.93698	0.0527482	0.158005
ENSMUSG00000017466.10	3380.71	4236.16	4125.45	4624.44	1945.7	5314.61	3870.19	4809.78	Timp2	4038.38	-0.0381872	0.286233	0.133413	0.893867	0.951608
ENSMUSG00000017478.16	1587.24	2284.59	1890.02	1663.29	1939.67	2379.04	1509.17	1750.64	Zc3h18	1875.46	0.0289083	0.196963	-0.14677	0.883314	0.9469
ENSMUSG00000017485.12	9345.68	13015.2	11291.1	10378.4	11870.8	9989.15	7575.78	8437.48	Top2b	10238	-0.217365	0.190081	1.14354	0.252815	0.473396
ENSMUSG00000017491.10	515.026	340.655	388.72	450.706	324.14	278.849	352.71	290.701	Rarb	367.688	-0.442325	0.185397	2.38582	0.0170409	0.0670991
ENSMUSG00000017493.13	1200.97	1032.98	1388.45	1846.01	763.798	1154.22	1577.57	1939.2	Igfbp4	1362.9	-0.00847182	0.298755	0.0283571	0.977377	0.991037
ENSMUSG00000017499.16	18.231	22.8798	11.3994	18.8255	24.1381	16.4721	6.41291	13.5708	Cdc6	16.4912	-0.235498	0.487334	0.483237	0.628928	0.801713
ENSMUSG00000017548.16	5843.04	7449.5	7361.75	5883.54	8011.26	6334.7	5432.8	6799.69	Suz12	6639.54	0.00225049	0.174307	-0.0129111	0.989699	0.995359
ENSMUSG00000017550.15	290.557	293.201	234.828	240.303	355.175	309.44	213.764	234.989	Atad5	271.532	0.0711912	0.215097	-0.330972	0.740666	0.871603
ENSMUSG00000017561.17	2142.14	1782.93	1875.21	1811.68	1766.39	1480.14	1503.83	1673.5	Crlf3	1754.48	-0.244011	0.131638	1.85365	0.0637892	0.182347
ENSMUSG00000017607.10	4.55775	4.23701	3.41983	12.1812	15.5173	3.52974	9.61936	14.2851	Tns4	8.41842	0.84603	0.685014	-1.23506	0.21681	0.427304
ENSMUSG00000017615.13	1758.15	1782.93	1797.69	1775.14	1832.77	2650.83	2193.21	2125.62	Tnfaip1	1989.54	0.306713	0.147491	-2.07953	0.0375686	0.123286
ENSMUSG00000017631.20	2997.86	4259.04	4393.34	3896.89	1687.94	3998.02	2270.17	2710.59	Abr	3276.73	-0.543816	0.266062	2.04395	0.0409586	0.131294
ENSMUSG00000017639.14	3239.42	4562.41	4648.69	4546.92	882.764	2120.2	1548.72	1827.77	Rab11fip4	2922.11	-1.41409	0.266882	5.29857	1.16714e-07	2.49908e-06
ENSMUSG00000017652.17	29.6254	11.8636	13.6793	21.0403	27.5864	10.5892	34.2022	21.4276	Cd40	21.2518	0.313396	0.476689	-0.657444	0.510895	0.716304
ENSMUSG00000017664.17	1432.27	1623.62	1760.07	1614.57	1270.7	1866.05	1999.76	2000.62	Slc35c2	1695.96	0.150254	0.184337	-0.815104	0.415013	0.63656
ENSMUSG00000017667.10	772.539	785.541	697.645	762.988	660.349	597.702	573.955	563.546	Zfp334	676.783	-0.333967	0.125237	2.66667	0.00766057	0.0354345
ENSMUSG00000017670.17	2898.73	3566.71	3671.75	3607.86	2248.29	3322.66	3068.58	3102.72	Elmo2	3185.91	-0.227438	0.170722	1.33222	0.182789	0.380865
ENSMUSG00000017677.12	1321.75	999.086	802.519	779.599	1544.84	976.56	910.633	925.673	Wsb1	1032.58	0.159241	0.24995	-0.637092	0.524065	0.725661
ENSMUSG00000017679.17	886.483	1107.55	956.412	899.197	910.351	995.386	849.71	827.106	Ttpal	929.025	-0.105316	0.141137	0.746199	0.455547	0.672119
ENSMUSG00000017686.18	13288.1	15304.9	14309.7	13361.7	15919.1	10750.4	10790.8	11908.7	Rhot1	13204.2	-0.188576	0.169226	1.11434	0.265133	0.487241
ENSMUSG00000017692.9	974.22	1066.03	972.371	956.781	1019.83	834.194	740.691	742.824	Rhbdl3	913.368	-0.250336	0.154658	1.61864	0.105525	0.261497
ENSMUSG00000017697.4	7.97607	12.711	5.69971	9.96646	97.4144	78.8308	127.189	105.71	Ada	55.6872	3.46555	0.359644	-9.63605	5.63155e-22	1.6596e-19
ENSMUSG00000017707.10	7752.74	10832.3	10337	9385.09	12901.8	11183.4	9573.4	10640.2	Serinc3	10325.7	0.209624	0.164831	-1.27175	0.20346	0.409646
ENSMUSG00000017713.10	82.0396	58.4707	46.7376	59.7988	133.622	112.952	105.813	105.71	Tha1	88.1428	0.893018	0.239592	-3.72724	0.000193587	0.00165298
ENSMUSG00000017715.12	1978.07	2066.81	2038.22	2011.01	2540.53	2842.61	2803.51	2740.59	Pgs1	2377.67	0.432634	0.100471	-4.30604	1.66206e-05	0.000198746
ENSMUSG00000017716.16	2.27888	9.32141	9.11954	6.64431	6.8966	4.70632	5.34409	7.14254	Birc5	6.43171	-0.180804	0.655917	0.275651	0.782816	0.895945
ENSMUSG00000017718.16	44.4381	18.6428	11.3994	17.7182	8.62075	21.1784	21.3764	24.9989	Afmid	21.0466	-0.272302	0.522569	0.521084	0.602308	0.782428
ENSMUSG00000017721.16	4540.66	5514.04	5120.62	4529.2	5114.69	5348.73	4223.97	5184.77	Pigt	4947.08	0.0121475	0.140686	-0.0863447	0.931192	0.969321
ENSMUSG00000017723.12	234.724	99.9933	101.455	105.202	37.0692	87.0668	60.9226	106.424	Wfdc2	104.107	-0.890318	0.396546	2.24518	0.0247567	0.0896049
ENSMUSG00000017724.15	205.099	166.091	274.726	300.101	125.001	236.492	211.626	222.133	Etv4	217.659	-0.250147	0.273927	0.913188	0.361143	0.588493
ENSMUSG00000017734.16	667.711	637.246	663.446	664.431	426.727	387.094	389.05	477.121	Dbndd2	539.103	-0.644888	0.133223	4.84067	1.29402e-06	2.06867e-05
ENSMUSG00000017737.3	654.038	1097.38	1199.22	1129.53	1225.87	1335.42	318.508	490.692	Mmp9	931.333	-0.276037	0.412217	0.669639	0.503088	0.710113
ENSMUSG00000017740.18	16950.3	25805.9	27072.5	24025.8	11773.4	19260.6	12086.2	12545.1	Slc12a5	18690	-0.753715	0.225919	3.33621	0.000849285	0.00580499
ENSMUSG00000017747.14	373.736	374.551	433.178	431.88	264.657	451.806	445.697	422.838	Ghdc	399.793	-0.026483	0.207233	0.127793	0.898313	0.953523
ENSMUSG00000017754.14	6211.08	1251.61	946.152	1231.41	381.899	1610.74	721.452	602.83	Pltp	1619.65	-1.53943	0.763864	2.01532	NA	NA
ENSMUSG00000017756.10	576.556	578.775	484.476	666.646	346.554	865.962	532.271	749.252	Slc12a7	600.061	0.112274	0.277662	-0.404353	0.685953	0.838425
ENSMUSG00000017760.17	3985.76	4165.82	3587.4	3631.12	4700.03	5146.36	4339.4	4906.92	Ctsa	4307.85	0.312733	0.120535	-2.59454	0.00947179	0.0420829
ENSMUSG00000017764.3	543.512	788.083	834.438	633.424	582.762	665.944	536.546	547.832	Zswim1	641.568	-0.264135	0.18486	1.42884	0.153051	0.338391
ENSMUSG00000017765.18	920.666	689.784	540.333	564.766	581.9	1928.41	1373.43	1132.09	Slc12a4	966.423	0.884699	0.333366	-2.65384	0.00795819	0.036547
ENSMUSG00000017774.20	386.27	471.155	467.376	529.33	366.382	604.762	608.157	647.828	Myo1c	510.157	0.263974	0.217692	-1.2126	0.225281	0.438521
ENSMUSG00000017776.16	5096.71	6199.59	5914.02	5953.3	5728.49	6026.44	6030.27	6136.87	Crk	5885.71	0.046372	0.113825	-0.407399	0.683715	0.8369
ENSMUSG00000017778.15	4675.12	2824.39	3563.46	3717.49	4273.3	2727.31	4694.25	3993.39	Cox7c	3808.59	0.0862446	0.223135	-0.386513	0.699117	0.846831
ENSMUSG00000017781.18	10220.8	9745.11	11054	11442.6	6982.8	8547.85	8989.82	9253.15	Pitpna	9529.52	-0.330261	0.14097	2.34278	0.0191405	0.0736706
ENSMUSG00000017801.16	1352.51	893.161	1116	1208.16	2120.7	1275.41	1766.76	1514.22	Mlx	1405.87	0.547787	0.209598	-2.61351	0.00896179	0.0402158
ENSMUSG00000017802.15	5716.56	6069.09	6089.57	5622.19	5680.21	5429.91	5833.61	5574.75	Retreg3	5751.99	-0.0614347	0.0959792	0.640083	0.522118	0.724555
ENSMUSG00000017817.12	54.6931	57.6233	104.875	88.5908	16.3794	37.6505	35.271	27.8559	Jph2	52.8673	-1.39415	0.356309	3.91276	9.12478e-05	0.00087002
ENSMUSG00000017830.16	97.9917	53.3863	74.0963	98.5573	103.449	72.9479	181.699	152.85	Dhx58	104.372	0.662887	0.334931	-1.97917	0.0477964	0.14735
ENSMUSG00000017831.9	2504.49	3276.9	3257.96	3086.28	2500.88	3242.65	3146.6	3148.43	Rab5a	3020.52	-0.0106583	0.155717	0.0684466	0.94543	0.975881
ENSMUSG00000017837.13	2036.18	1597.35	1616.44	1574.7	2362.95	1661.33	2172.91	1974.2	Nkiras2	1874.51	0.260247	0.168287	-1.54645	0.121997	0.288382
ENSMUSG00000017843.15	11323.7	12051.7	10847.7	8999.72	13762.2	9733.84	8641.39	11296.6	Ppp2r5c	10832.1	0.00708129	0.187363	-0.0377945	0.969852	0.987577
ENSMUSG00000017858.13	1447.09	1741.41	1584.52	1451.78	1788.8	1669.57	1626.74	1743.49	Ift52	1631.68	0.133327	0.121619	-1.09627	0.272963	0.49744
ENSMUSG00000017861.12	33.0437	18.6428	25.0787	16.6108	50.8624	21.1784	4.27527	21.4276	Mybl2	23.89	0.0774605	0.593808	-0.130447	0.896213	0.952612
ENSMUSG00000017868.17	2.27888	1.6948	5.69971	1.10738	0	3.52974	0	2.14276	Sgk2	2.05666	-0.936931	1.31438	0.712831	0.47595	0.688744
ENSMUSG00000017897.19	242.7	181.344	213.169	229.229	59.4832	135.307	113.295	107.852	Eya2	160.297	-1.06292	0.262765	4.04515	5.22894e-05	0.000537707
ENSMUSG00000017929.14	631.249	1071.96	1017.97	1077.49	731.901	1294.24	995.069	1214.23	B4galt5	1004.26	0.156535	0.24553	-0.637537	0.523775	0.725559
ENSMUSG00000017943.16	1046	1537.19	1570.84	1452.89	751.729	1158.93	999.344	960.671	Gdap1l1	1184.7	-0.535503	0.199197	2.68831	0.00718146	0.033621
ENSMUSG00000017950.17	182.31	49.1493	26.2187	28.792	5.17245	29.4145	12.8258	8.57104	Hnf4a	42.8067	-2.37519	0.682861	3.47829	0.00050463	0.00377621
ENSMUSG00000017969.14	309.927	122.026	109.434	126.242	39.6554	122.364	113.295	74.2824	Ptgis	127.153	-0.937168	0.425906	2.20041	0.0277777	0.0977743
ENSMUSG00000017978.19	169.776	211.003	239.388	304.531	246.553	509.459	451.041	477.836	Cadps2	326.198	0.86521	0.275594	-3.13943	0.00169277	0.0103305
ENSMUSG00000017999.17	896.738	1388.89	1079.53	921.344	1282.77	1979.01	1511.31	1612.07	Ddx27	1333.96	0.573909	0.207264	-2.76897	0.00562341	0.0278275
ENSMUSG00000018001.19	1001.57	1212.63	1268.76	1219.23	701.729	1362.48	1075.23	1127.09	Cyth3	1121.09	-0.140942	0.216486	0.651044	0.515018	0.719042
ENSMUSG00000018008.9	47.8564	82.1979	88.9155	129.564	387.934	247.082	207.351	298.558	Cyth4	186.182	1.71235	0.315137	-5.43368	5.52051e-08	1.26037e-06
ENSMUSG00000018012.12	474.006	310.996	422.919	441.847	379.313	284.732	435.009	382.126	Rac3	391.368	-0.152986	0.203924	0.75021	0.453128	0.670579
ENSMUSG00000018040.10	4169.21	3884.49	4606.51	4470.51	5256.07	4480.41	5324.85	5225.48	Rrp7a	4677.19	0.24425	0.124424	-1.96304	0.0496415	0.151369
ENSMUSG00000018042.19	1896.03	2261.71	2291.28	2929.03	2780.19	3079.11	3983.48	3798.4	Cyb5r3	2877.4	0.540655	0.193586	-2.79284	0.00522469	0.0262018
ENSMUSG00000018068.14	797.607	586.402	507.274	607.954	786.212	635.353	644.497	482.121	Ints2	630.928	0.0277332	0.212354	-0.130599	0.896093	0.952529
ENSMUSG00000018076.13	4944.02	4717.48	3599.94	2896.92	2468.12	2410.81	1228.07	1821.35	Med13l	3010.84	-1.02725	0.265528	3.8687	0.000109419	0.00101518
ENSMUSG00000018102.6	8722.4	5393.71	7087.02	6296.59	8680.23	4633.37	7390.87	7545.37	H2bc4	6968.7	0.0389967	0.233843	-0.166764	0.867556	0.93995
ENSMUSG00000018126.16	279.162	87.2823	69.5365	107.416	6.03452	58.8289	34.2022	23.5704	Baiap2l2	83.2542	-2.15882	0.582771	3.70441	0.000211881	0.0017847
ENSMUSG00000018143.11	356.644	435.564	328.303	349.934	503.452	489.457	536.546	525.691	Mafk	440.699	0.480876	0.148076	-3.2475	0.00116425	0.00757577
ENSMUSG00000018160.16	1220.34	1335.5	1268.76	1100.74	1446.56	1421.31	897.807	1006.38	Med1	1212.17	-0.0460344	0.198392	0.232037	0.816509	0.914116
ENSMUSG00000018166.9	31.9043	26.2694	58.1371	87.4834	10.3449	24.7082	55.5785	43.5695	Erbb3	42.2494	-0.599879	0.535135	1.12099	0.262294	0.483886
ENSMUSG00000018167.11	1092.72	939.768	1031.65	905.841	1163.8	976.56	1156.46	1077.09	Stard3	1042.99	0.140559	0.133237	-1.05496	0.291446	0.518578
ENSMUSG00000018168.9	2.27888	0	0	1.10738	4.31037	0	1.06882	0.714254	Ikzf3	1.18496	0.912273	1.75323	-0.520338	0.602828	NA
ENSMUSG00000018169.13	426.15	425.395	375.041	303.423	332.761	460.042	384.774	407.125	Mfng	389.339	0.0487517	0.182755	-0.26676	0.789654	0.899615
ENSMUSG00000018171.10	5455.63	4268.36	4548.37	4622.22	5947.45	3994.49	5394.32	4896.21	Vmp1	4890.88	0.098904	0.168663	-0.586398	0.557608	0.749894
ENSMUSG00000018189.13	1053.98	1225.34	1412.39	1310.04	1175.01	1254.23	1363.81	1363.51	Uchl5	1269.79	0.0441138	0.143902	-0.306555	0.759182	0.882377
ENSMUSG00000018196.19	1754.74	1912.58	2137.39	2034.27	1664.67	1815.46	1945.25	1853.49	Glrx2	1889.73	-0.107022	0.124869	0.857078	0.391402	0.616039
ENSMUSG00000018199.10	4500.78	4768.33	5089.84	4758.43	7273.32	4629.84	4347.95	5327.62	Ro60	5087.01	0.174887	0.189171	-0.924492	0.35523	0.583078
ENSMUSG00000018209.16	1231.73	1797.34	1615.3	1545.91	1512.94	1981.36	1418.32	1519.22	Stk4	1577.76	0.0544652	0.180059	-0.302486	0.762282	0.883595
ENSMUSG00000018217.13	886.483	1031.29	990.61	1016.58	315.519	1357.77	1104.09	1105.66	Pmp22	976.001	-0.0159414	0.3574	0.0446037	0.964423	0.985601
ENSMUSG00000018238.7	30.7648	14.4058	36.4782	38.7585	18.1036	7.05947	29.9269	28.5701	Gdf9	25.5084	-0.505334	0.493414	1.02416	0.30576	0.533882
ENSMUSG00000018239.10	379.433	317.775	359.082	334.43	393.968	300.028	415.77	420.695	Zcchc10	365.148	0.14138	0.168504	-0.83903	0.401453	0.624962
ENSMUSG00000018263.12	87.7368	211.003	145.913	133.994	94.8282	200.018	84.4366	112.138	Tbx5	133.758	-0.242208	0.348037	0.695927	0.486475	0.697812
ENSMUSG00000018286.7	8802.16	5419.13	6787.22	6575.65	10332.8	6078.21	9809.61	8354.62	Psmb6	7769.93	0.326024	0.221701	-1.47056	0.14141	0.31998
ENSMUSG00000018287.13	3079.9	3227.75	3288.73	3118.4	3495.71	3430.9	3523.89	3739.12	Spag7	3363.05	0.158505	0.0966834	-1.63942	0.101126	0.254162
ENSMUSG00000018293.5	3060.53	3061.66	3365.11	3574.64	5302.62	7191.25	7497.75	6708.98	Pfn1	4970.32	1.03146	0.154521	-6.67522	2.46854e-11	1.13295e-09
ENSMUSG00000018322.11	571.998	691.479	823.038	858.223	606.039	1140.1	937.353	987.098	Tomm34	826.917	0.317463	0.231628	-1.37057	0.17051	0.363844
ENSMUSG00000018326.10	10150.1	15460	17819.6	17555.4	8828.51	13374.2	12022.1	13004.4	Ywhab	13526.8	-0.368802	0.22456	1.64233	0.100521	0.253021
ENSMUSG00000018334.19	1174.76	1348.22	1279.02	1345.47	1168.97	1526.02	1060.27	1314.23	Ksr1	1277.12	-0.0224994	0.157156	0.143166	0.886159	0.948386
ENSMUSG00000018339.13	606.181	592.333	1418.09	3187.05	467.244	515.342	1650.25	5349.04	Gpx3	1723.19	0.459911	0.942047	-0.488204	0.625405	0.800203
ENSMUSG00000018340.14	1884.63	2707.45	2931.93	2994.37	1191.39	2308.45	2639.98	2477.03	Anxa6	2391.9	-0.28782	0.268455	1.07214	0.283659	0.509441
ENSMUSG00000018347.17	458.054	407.6	481.056	475.068	505.176	450.63	463.867	499.977	Zkscan6	467.678	0.0783335	0.132489	-0.591244	0.554357	0.747857
ENSMUSG00000018362.15	9265.91	9751.89	9342.97	8586.66	6903.49	5227.54	4827.85	5432.61	Kpna2	7417.37	-0.722418	0.151574	4.76611	1.87816e-06	2.8871e-05
ENSMUSG00000018363.17	3855.86	3221.82	3487.08	3674.3	4862.96	3232.06	4143.81	3966.96	Smurf2	3805.61	0.18696	0.161685	-1.15633	0.247547	0.46689
ENSMUSG00000018372.14	341.832	351.671	321.464	308.96	439.658	310.617	283.237	315.7	Cep95	334.142	0.0283079	0.185836	-0.152327	0.878929	0.945321
ENSMUSG00000018377.11	5444.24	6497.87	5232.34	5101.72	6181.94	5476.97	4045.47	4669.79	Vezf1	5331.29	-0.128843	0.17695	0.728132	0.466533	0.681245
ENSMUSG00000018378.14	5469.31	4965.77	4297.58	4295.55	3521.58	3293.24	3113.47	2993.44	Cuedc1	3993.74	-0.558439	0.138749	4.02482	5.7019e-05	0.000577591
ENSMUSG00000018379.18	5742.77	5353.03	6419.02	7092.8	9495.75	8273.7	7740.38	8796.75	Srsf1	7364.27	0.47955	0.14476	-3.31273	0.000923898	0.00624251
ENSMUSG00000018381.16	125.338	81.3505	103.735	151.712	162.932	112.952	107.951	139.279	Abi3	123.156	0.186387	0.258538	-0.720926	0.470955	0.685156
ENSMUSG00000018387.13	42.1592	17.7954	49.0175	28.792	23.276	37.6505	38.4774	62.1401	Shroom1	37.4135	0.244721	0.423415	-0.577971	0.563284	0.754673
ENSMUSG00000018395.20	1892.61	3323.51	2921.67	2944.54	1654.32	2501.41	1921.73	2132.76	Kif3a	2411.57	-0.433134	0.21686	1.9973	0.0457927	0.142784
ENSMUSG00000018398.19	4622.7	6967.33	6970.75	6621.05	3336.23	6886.52	6838.29	6691.84	Septin8	6116.84	-0.0843697	0.258901	0.325877	0.744518	0.873767
ENSMUSG00000018401.18	1905.14	2522.71	2633.27	2707.56	1875.01	2276.68	2154.74	2220.61	Mtmr4	2286.97	-0.196315	0.160248	1.22507	0.220548	0.432388
ENSMUSG00000018405.8	306.509	216.087	305.505	307.853	353.451	325.912	523.721	442.837	Mrm1	347.734	0.537265	0.217054	-2.47525	0.0133142	0.0553244
ENSMUSG00000018411.18	4718.42	7331.71	8070.79	7299.88	2169.84	4208.62	3681.01	3850.54	Mapt	5166.35	-0.979274	0.250399	3.91085	9.19701e-05	0.000875045
ENSMUSG00000018412.17	2287.99	3153.18	2665.19	2428.5	2825.02	2961.45	1728.28	2184.9	Kansl1	2529.31	-0.119429	0.210966	0.566105	0.571322	0.760846
ENSMUSG00000018415.15	3017.23	3632.81	3490.5	2952.29	3745.71	3692.1	3337.92	3485.56	Gid4	3419.27	0.123116	0.127973	-0.962046	0.336027	0.564288
ENSMUSG00000018417.15	794.189	1286.35	1497.88	1492.75	244.829	420.039	428.596	426.409	Myo1b	823.882	-1.73899	0.263967	6.58791	4.46049e-11	1.92118e-09
ENSMUSG00000018425.19	979.917	1000.78	947.292	1169.4	893.971	1125.99	1142.57	1037.1	Dhx40	1037.13	0.0348784	0.146618	-0.237887	0.811969	0.911771
ENSMUSG00000018427.9	4098.56	4408.18	3412.99	3100.68	5001.76	3213.24	2727.62	2941.3	Ypel2	3613.04	-0.113504	0.230373	0.492695	0.622228	0.797805
ENSMUSG00000018428.16	2305.08	2443.06	2304.96	2012.12	2409.5	2294.33	1804.16	2062.05	Akap1	2204.41	-0.0811501	0.146188	0.555106	0.578822	0.76587
ENSMUSG00000018433.15	1326.31	1919.36	1564	1376.48	1837.08	2116.67	1443.97	1442.08	Nol11	1628.24	0.144129	0.198153	-0.727364	0.467003	0.681677
ENSMUSG00000018442.14	1208.94	989.764	1016.83	1085.24	1745.7	1475.43	2335.37	1892.77	Derl2	1468.76	0.792852	0.177606	-4.46409	8.04079e-06	0.000104158
ENSMUSG00000018446.9	1643.07	1733.78	1664.32	1568.06	2238.81	2716.72	2972.38	2954.87	C1qbp	2186.5	0.719303	0.139642	-5.15105	2.59035e-07	5.06249e-06
ENSMUSG00000018449.13	1124.63	466.071	530.073	694.33	2337.08	531.814	1471.76	1072.81	Rpain	1028.57	0.943913	0.410647	-2.2986	0.0215277	0.0805741
ENSMUSG00000018451.8	1611.17	1439.73	2072.42	2060.84	445.693	704.771	935.215	979.956	6330403K07Rik	1281.22	-1.22832	0.263422	4.66296	3.11696e-06	4.51556e-05
ENSMUSG00000018459.16	779.376	165.243	129.953	217.047	17.2415	127.071	81.2301	74.2824	Slc13a3	198.931	-2.10864	0.778755	2.70771	0.00677501	0.0321075
ENSMUSG00000018470.9	1117.79	1860.05	2184.13	2033.16	561.211	1118.93	846.503	941.386	Kcnab3	1332.89	-1.05338	0.27017	3.89895	9.66125e-05	0.000912624
ENSMUSG00000018474.19	12623.8	8541.8	9781.85	10113.7	3905.2	4403.93	4400.32	4107.67	Chd3	7234.8	-1.28787	0.156104	8.25008	1.58292e-16	1.91636e-14
ENSMUSG00000018476.8	1711.44	2043.93	1463.69	1285.67	1649.15	1677.8	1070.96	1191.37	Kdm6b	1511.75	-0.21935	0.221343	0.990995	0.321688	0.549865
ENSMUSG00000018479.13	2.27888	2.5422	0	2.21477	4.31037	5.88289	4.27527	0.714254	1700125H20Rik	2.77733	1.05348	1.07908	-0.976281	0.328925	0.557215
ENSMUSG00000018481.10	2538.67	3641.28	3024.27	2948.97	2932.78	3686.22	2343.92	2667.02	Appbp2	2972.89	-0.0638818	0.191461	0.333654	0.73864	0.870381
ENSMUSG00000018486.3	139.012	76.2661	94.6152	68.6579	26.7243	35.2974	39.5462	26.4274	Wnt9b	63.3183	-1.57312	0.316643	4.9681	6.76114e-07	1.18448e-05
ENSMUSG00000018500.3	282.581	143.211	99.175	150.604	119.828	280.026	191.318	169.278	Adora2b	179.503	0.168991	0.356796	-0.473634	0.635761	0.806063
ENSMUSG00000018501.18	6353.51	9127.36	7353.77	6514.75	6808.67	7551.28	4188.7	5256.91	Ncor1	6644.37	-0.302153	0.223554	1.35159	0.176508	0.372772
ENSMUSG00000018507.17	120.78	161.854	250.787	266.88	131.035	136.483	146.428	170.707	Trpv2	173.119	-0.45032	0.277324	1.62381	0.104417	0.259502
ENSMUSG00000018509.9	426.15	287.269	394.42	421.914	411.21	403.567	623.121	597.83	Cenpv	445.685	0.414265	0.223925	-1.85001	0.0643117	0.183536
ENSMUSG00000018537.17	578.835	570.301	565.411	626.78	396.554	571.817	516.239	487.835	Pcgf2	539.222	-0.249067	0.157723	1.57914	0.114304	0.276077
ENSMUSG00000018541.11	883.065	921.972	1012.27	850.472	1263.8	1095.39	894.6	1031.38	Cwc25	994.12	0.224777	0.154741	-1.45261	0.146333	0.327709
ENSMUSG00000018543.9	7.97607	3.3896	2.27988	2.21477	2.58622	8.23605	2.13764	0	1700001P01Rik	3.60253	-0.345768	1.06887	0.323491	0.746323	0.874694
ENSMUSG00000018547.9	2351.8	3437.91	3703.67	3271.22	2411.22	3692.1	2678.46	2860.59	Pip4k2b	3050.87	-0.133049	0.203439	0.653999	0.513113	0.717544
ENSMUSG00000018548.16	5495.51	6649.56	7212.42	6924.48	3492.26	4073.32	3668.18	3959.82	Trim37	5184.44	-0.790675	0.138048	5.72756	1.01888e-08	2.77614e-07
ENSMUSG00000018554.14	112.804	55.0811	47.8776	46.5102	113.794	60.0055	79.0925	56.426	Ybx2	71.4489	0.241158	0.372373	-0.647625	0.517227	0.720957
ENSMUSG00000018559.17	2375.73	2649.82	2577.41	2566.92	2930.19	2896.74	3091.02	3399.13	Ctdnep1	2810.87	0.276526	0.114397	-2.41725	0.0156382	0.0626227
ENSMUSG00000018565.18	1524.57	1474.48	1657.48	1619	2008.63	1694.27	2150.46	1918.49	Elp5	1755.92	0.308954	0.128456	-2.40513	0.0161668	0.0643024
ENSMUSG00000018566.15	45.5775	38.133	21.6589	21.0403	11.207	28.2379	3.20645	11.4281	Slc2a4	22.5611	-1.24383	0.56195	2.21342	0.0268685	0.0954439
ENSMUSG00000018567.15	5449.93	4702.23	5310.99	6148.2	7804.36	6440.59	8506.72	8142.49	Gabarap	6563.19	0.515731	0.150707	-3.42209	0.000621423	0.00447381
ENSMUSG00000018569.13	13.6733	6.77921	2.27988	6.64431	0.862075	0	8.55054	5.71403	Cldn7	5.56291	-0.943455	0.965489	0.977178	0.328481	0.556878
ENSMUSG00000018570.18	21.6493	22.8798	25.0787	26.5772	13.7932	16.4721	25.6516	16.4278	2810408A11Rik	21.0662	-0.420463	0.371586	1.13153	0.25783	0.479321
ENSMUSG00000018572.11	2293.69	1884.62	2244.55	2225.84	2981.92	2030.78	3032.24	2499.17	Phf23	2399.1	0.286253	0.172669	-1.65781	0.0973557	0.247725
ENSMUSG00000018574.15	2828.09	1750.73	2270.77	2503.8	1921.56	1700.16	2696.63	2373.46	Acadvl	2255.65	-0.105458	0.213506	0.493936	0.621351	0.797228
ENSMUSG00000018581.16	61.5297	27.9642	22.7988	32.1142	21.5519	9.41263	3.20645	2.14276	Dnah11	22.5901	-1.98977	0.654415	3.04052	0.00236167	0.0137209
ENSMUSG00000018583.6	2306.22	2724.39	2735.86	2793.93	3125.02	4501.59	4152.36	3858.4	G3bp1	3274.72	0.56603	0.158737	-3.56583	0.000362703	0.00285614
ENSMUSG00000018585.10	1044.87	665.21	919.934	888.123	1064.66	913.025	1134.02	1017.1	Atox1	955.866	0.232039	0.176937	-1.31142	0.189714	0.390708
ENSMUSG00000018589.9	631.249	839.774	1033.93	1321.11	278.45	442.394	565.404	522.119	Glra2	704.304	-1.08128	0.28578	3.78361	0.000154572	0.00136836
ENSMUSG00000018593.14	13038.6	17198	18732.7	22028.1	7600.91	15781.5	19706.9	16694.2	Sparc	16347.6	-0.248039	0.288735	0.859056	0.39031	0.615487
ENSMUSG00000018595.7	92.2945	135.584	118.554	119.598	42.2417	54.1226	84.4366	62.1401	Glra4	88.6214	-0.945703	0.268014	3.52856	0.000417828	0.00322249
ENSMUSG00000018599.6	736.077	477.934	499.295	539.296	670.694	527.107	810.164	704.254	Mief2	620.603	0.269042	0.207317	-1.29774	0.194378	0.397216
ENSMUSG00000018604.19	239.282	390.652	395.56	454.028	205.174	455.336	253.31	262.845	Tbx3	332.023	-0.333054	0.293745	1.13382	0.25687	0.478248
ENSMUSG00000018634.11	488.819	427.09	593.91	658.894	111.208	251.788	191.318	180.706	Crhr1	362.967	-1.56405	0.263813	5.92862	3.05482e-09	9.33408e-08
ENSMUSG00000018648.16	717.846	639.788	785.42	602.417	750.867	527.107	646.635	582.831	Dusp14	656.614	-0.129735	0.171837	0.75499	0.450255	0.667865
ENSMUSG00000018651.15	864.834	1055.86	983.77	906.948	988.8	889.494	772.755	823.534	Tada2a	910.75	-0.133904	0.144114	0.929154	0.352809	0.581234
ENSMUSG00000018654.18	28.486	44.9123	38.758	45.4028	117.242	91.7732	56.6473	88.5674	Ikzf1	63.9736	1.16752	0.303691	-3.84445	0.000120825	0.00110499
ENSMUSG00000018659.13	1353.65	1419.4	1423.79	1413.02	2042.25	1895.47	2320.4	2104.91	Pnpo	1746.61	0.576088	0.116627	-4.93958	7.8289e-07	1.3324e-05
ENSMUSG00000018661.18	1393.53	2060.88	1770.33	1451.78	1493.11	1997.83	1177.84	1532.79	Cog1	1609.76	-0.107017	0.211969	0.50487	0.61365	0.790608
ENSMUSG00000018666.14	1919.95	2277.81	2128.27	2128.39	2405.19	2180.2	2030.75	2137.05	Cbx1	2150.95	0.0499699	0.121357	-0.411759	0.680516	0.835015
ENSMUSG00000018669.15	1432.27	1382.11	1382.75	1358.76	1697.43	2049.6	2584.4	2394.89	Cdk5rap3	1785.28	0.651345	0.164308	-3.96418	7.36492e-05	0.000723474
ENSMUSG00000018672.16	225.609	144.906	196.07	270.202	101.725	132.953	233.002	262.131	Copz2	195.825	-0.194289	0.332471	0.584378	0.558966	0.750864
ENSMUSG00000018677.10	1516.59	1386.35	1565.14	1731.95	1800.01	2767.31	3434.11	3172.71	Slc25a39	2171.77	0.849887	0.216037	-3.93399	8.3549e-05	0.000805184
ENSMUSG00000018678.14	911.551	1279.58	983.77	805.069	1023.28	1278.94	675.493	832.105	Sp2	973.723	-0.0639994	0.239355	0.267383	0.789174	0.89936
ENSMUSG00000018697.15	350.947	606.739	462.817	446.276	537.935	983.62	696.869	644.257	Aatf	591.182	0.614522	0.243686	-2.52178	0.0116763	0.0498597
ENSMUSG00000018698.16	116.223	272.016	272.446	173.859	110.346	262.377	195.594	216.419	Lhx1	202.41	-0.0915755	0.33945	0.269776	0.787333	0.898573
ENSMUSG00000018707.14	15060	16111.6	11968.3	9298.71	13838	11184.6	5015.96	7343.24	Dync1h1	11227.5	-0.488309	0.312948	1.56035	0.118677	0.283215
ENSMUSG00000018727.20	14.8127	5.08441	0	14.396	6.03452	34.1208	10.6882	20.7134	Cpsf4l	13.2312	1.06156	0.814316	-1.30363	0.192361	0.394642
ENSMUSG00000018733.11	327.019	381.33	419.499	355.471	338.795	448.277	437.146	449.98	Pex12	394.69	0.173746	0.167019	-1.04028	0.298212	0.526117
ENSMUSG00000018736.15	2420.17	2539.66	2788.3	2759.6	1952.6	2330.8	2476.45	2251.33	Ndel1	2439.86	-0.221901	0.130872	1.69556	0.0899698	0.234281
ENSMUSG00000018740.15	667.711	616.061	608.729	500.538	562.073	450.63	322.783	478.55	Slc25a35	525.884	-0.398312	0.203859	1.95386	0.0507176	0.15394
ENSMUSG00000018750.15	9256.8	12296.6	10886.4	10108.2	8944.02	9127.9	6848.98	7696.8	Zbtb4	9395.72	-0.383524	0.159162	2.40965	0.0159677	0.0636918
ENSMUSG00000018752.20	23.9282	16.948	28.4986	17.7182	32.7588	22.355	14.9634	17.1421	Tnfsfm13	21.789	0.0118237	0.409159	-0.0288976	0.976946	0.990905
ENSMUSG00000018761.15	3956.13	3020.14	3192.98	2904.67	5176.76	3586.21	4561.71	4428.37	Mpdu1	3853.37	0.441629	0.172545	-2.55951	0.0104821	0.0456922
ENSMUSG00000018765.6	5231.16	5633.52	6075.89	6211.32	4731.07	5355.79	5941.56	5155.48	Fxr2	5541.97	-0.128279	0.13019	0.98532	0.324467	0.552867
ENSMUSG00000018770.10	9525.71	7320.7	9202.76	9388.41	10560.4	7123.01	10772.6	9867.41	Atp5g3	9220.13	0.113082	0.180482	-0.626559	0.530948	0.730849
ENSMUSG00000018774.14	103.689	112.704	75.2362	100.772	722.419	801.25	898.876	982.813	Cd68	474.72	3.11364	0.191951	-16.221	3.58088e-59	8.0201e-55
ENSMUSG00000018796.14	2315.34	2673.55	2556.89	2427.39	2866.4	2130.78	1909.98	2077.76	Acsl1	2369.76	-0.150439	0.166271	0.904785	0.365579	0.592766
ENSMUSG00000018800.15	2191.14	2482.89	1973.24	1903.59	1826.74	2230.79	1403.36	1529.22	Abca5	1942.62	-0.291353	0.190114	1.53252	0.125394	0.293649
ENSMUSG00000018809.3	720.125	585.554	612.149	650.035	567.245	571.817	619.914	578.545	Smyd4	613.173	-0.134988	0.130273	1.03619	0.300114	0.52835
ENSMUSG00000018819.11	93.434	99.1459	150.472	119.598	187.07	271.79	142.153	224.99	Lsp1	161.082	0.837556	0.262354	-3.19246	0.00141065	0.00885244
ENSMUSG00000018820.14	2449.79	2047.32	2151.07	2135.04	2172.43	2288.45	2126.95	2077.05	Zfyve27	2181.01	-0.0195687	0.115871	0.168883	0.865888	0.939188
ENSMUSG00000018821.4	1333.14	693.174	812.779	944.599	1826.74	984.797	1916.39	1276.37	Avpi1	1223.5	0.666695	0.276809	-2.40851	0.0160179	0.0638579
ENSMUSG00000018822.8	188.007	43.2175	35.3382	57.584	19.8277	100.009	50.2344	46.4265	Sfrp5	67.5806	-0.585867	0.578832	1.01216	0.311464	0.53985
ENSMUSG00000018830.11	80.9001	37.2856	31.9184	49.8323	6.8966	22.355	27.7893	43.5695	Myh11	37.5684	-0.981587	0.511155	1.92033	0.0548159	0.162848
ENSMUSG00000018841.18	821.535	812.658	711.324	861.546	846.557	680.063	773.824	783.536	Rad51d	786.38	-0.0556188	0.136868	0.406367	0.684473	0.837346
ENSMUSG00000018845.15	7.97607	2.5422	5.69971	0	1.72415	8.23605	7.48172	2.85701	Unc45b	4.56462	0.306986	0.957482	-0.320618	0.7485	0.876099
ENSMUSG00000018846.9	2015.67	1882.08	1660.9	1912.45	2135.36	1787.22	1539.1	1536.36	Pank3	1808.64	-0.0943935	0.160124	0.589502	0.555524	0.748653
ENSMUSG00000018848.5	1328.59	1914.28	2010.86	1801.72	1929.32	3299.13	3174.39	2738.45	Rars	2274.59	0.658741	0.218498	-3.01487	0.00257091	0.014734
ENSMUSG00000018849.7	873.949	657.583	520.954	672.183	496.555	691.828	576.093	776.394	Wwc1	658.192	-0.100332	0.218048	0.460139	0.645417	0.811918
ENSMUSG00000018858.16	2327.87	1388.04	1778.31	1811.68	2687.09	1600.15	2467.9	2229.19	Mrpl58	2036.28	0.298872	0.222063	-1.34589	0.178338	0.375427
ENSMUSG00000018861.9	280.302	310.996	315.764	291.242	318.106	348.267	350.572	370.698	Fdxr	323.243	0.211389	0.137612	-1.53613	0.124507	0.292459
ENSMUSG00000018862.12	273.465	366.077	204.05	245.839	247.415	124.717	212.695	200.705	Otop3	234.371	-0.471088	0.266702	1.76635	0.0773373	0.210414
ENSMUSG00000018865.10	5590.09	6379.24	8444.69	7858	956.041	2326.1	2926.42	2884.16	Sult4a1	4670.59	-1.63662	0.32029	5.10981	3.2248e-07	6.16788e-06
ENSMUSG00000018882.13	941.176	1181.28	1249.38	1273.49	1000.87	1293.06	1169.29	1228.52	Mrpl45	1167.13	0.0139338	0.159831	-0.0871781	0.93053	0.968991
ENSMUSG00000018893.16	6.83663	2.5422	3.41983	4.42954	1.72415	11.7658	4.27527	9.99955	Mb	5.62412	0.698638	0.795606	-0.878121	0.379878	0.605135
ENSMUSG00000018899.18	235.864	264.389	220.009	280.168	905.178	735.362	606.02	727.824	Irf1	496.852	1.57168	0.179735	-8.74442	2.24166e-18	3.83255e-16
ENSMUSG00000018900.8	617.576	360.993	368.201	377.618	440.52	376.505	461.729	379.269	Slc22a5	422.801	-0.0558393	0.22054	0.253193	0.800119	0.905507
ENSMUSG00000018906.15	319.043	331.334	340.843	401.981	232.76	237.669	290.718	312.843	P4ha2	308.399	-0.373093	0.174754	2.13496	0.0327641	0.111201
ENSMUSG00000018907.11	7.97607	0.847401	0	0	0	1.17658	0	4.99977	Alox12e	1.87498	-0.463844	1.89271	0.245069	0.806403	0.908857
ENSMUSG00000018909.16	3902.58	4931.03	5933.4	6179.21	1826.74	3452.08	3223.55	3504.84	Arrb1	4119.18	-0.802852	0.247138	3.2486	0.00115974	0.00755296
ENSMUSG00000018919.11	3.41832	0	0	4.42954	0	1.17658	0	7.14254	Tm4sf5	2.02087	0.137201	1.82042	-0.0753676	0.939922	0.973481
ENSMUSG00000018920.12	902.435	697.411	974.651	901.411	1141.39	878.904	1263.34	1355.65	Cxcl16	1014.4	0.417935	0.189917	-2.20062	0.0277629	0.0977375
ENSMUSG00000018921.12	748.611	1035.52	913.094	908.056	1082.77	1149.52	769.549	891.388	Pelp1	937.313	0.110029	0.185586	-0.592875	0.553265	0.747015
ENSMUSG00000018923.14	1134.88	610.976	774.021	772.955	2018.98	758.893	1286.86	1049.95	Med11	1050.94	0.635991	0.308889	-2.05897	0.0394975	0.127771
ENSMUSG00000018924.7	1.13944	3.3896	0	2.21477	1.72415	1.17658	1.06882	1.42851	Alox15	1.51773	-0.349086	1.28194	0.27231	0.785384	NA
ENSMUSG00000018927.4	62.6691	41.5227	49.0175	71.98	1547.42	662.414	1321.06	1206.37	Ccl6	620.307	4.40013	0.296349	-14.8478	7.19137e-50	4.02663e-46
ENSMUSG00000018930.4	4.55775	27.9642	1.13994	5.53692	46.552	88.2434	169.942	124.994	Ccl4	58.6163	3.4143	0.670835	-5.08962	3.58776e-07	6.73554e-06
ENSMUSG00000018931.4	634.667	635.551	535.773	590.236	610.349	701.241	546.166	654.97	Natd1	613.619	0.0678842	0.144436	-0.469996	0.638358	0.807997
ENSMUSG00000018932.10	391.967	279.642	258.767	308.96	608.625	764.776	668.011	659.97	Map2k3	492.59	1.12442	0.179649	-6.25899	3.87477e-10	1.39874e-08
ENSMUSG00000018965.12	5706.31	9756.13	10275.4	9845.76	3475.89	6028.79	5981.1	5660.46	Ywhah	7091.23	-0.750904	0.250249	3.00062	0.0026943	0.0152886
ENSMUSG00000018974.8	1390.12	2001.56	1791.99	1527.08	1665.53	1969.59	1340.3	1592.79	Sart3	1659.87	-0.0315239	0.184275	0.17107	0.864169	0.938272
ENSMUSG00000018983.10	39.8804	36.4382	22.7988	35.4363	50.8624	44.71	35.271	34.2842	E2f2	37.4602	0.29019	0.311416	-0.931842	0.351418	0.580093
ENSMUSG00000018986.11	10.2549	2.5422	10.2595	5.53692	8.62075	4.70632	16.0323	8.57104	Slfn3	8.31549	0.431094	0.657741	-0.655416	0.5122	0.716984
ENSMUSG00000018995.13	529.839	432.175	384.161	501.645	443.106	575.347	746.035	569.26	Nars2	522.696	0.336254	0.204632	-1.64322	0.100338	0.252684
ENSMUSG00000018999.15	1670.42	2019.36	2168.17	2209.23	1554.32	2220.2	1726.14	1984.91	Slc35b4	1944.09	-0.108202	0.170964	0.632892	0.526804	0.727581
ENSMUSG00000019027.9	161.8	138.126	125.394	135.101	28.4485	127.071	70.542	101.424	Dnah1	110.988	-0.778318	0.381143	2.04206	0.0411452	0.131762
ENSMUSG00000019039.15	1927.93	1900.72	1915.1	1772.92	2256.05	1953.12	2067.09	1947.77	Dalrd3	1967.59	0.129823	0.112266	-1.15639	0.247523	0.466886
ENSMUSG00000019054.14	9449.36	5134.4	6462.33	6468.24	8748.33	4699.26	6840.43	6300.43	Fis1	6762.85	-0.0492441	0.247484	0.198979	0.842279	0.927141
ENSMUSG00000019055.16	724.683	1021.12	881.175	857.116	943.972	1315.42	961.936	1104.95	Plod1	976.296	0.311201	0.177629	-1.75198	0.0797779	0.215431
ENSMUSG00000019066.14	265.489	255.068	310.064	363.222	274.14	295.321	382.637	436.409	Rab3d	322.794	0.220366	0.216758	-1.01665	0.309321	0.53767
ENSMUSG00000019080.9	146.988	120.331	115.134	112.953	115.518	135.307	145.359	141.422	Mfsd3	129.126	0.118033	0.190399	-0.619922	0.535309	0.733516
ENSMUSG00000019082.19	3232.59	3862.45	3964.72	3642.19	3268.13	3679.16	2825.95	2957.72	Slc25a22	3429.11	-0.207945	0.143768	1.44639	0.148067	0.330557
ENSMUSG00000019087.14	8998.15	11214.5	11932.9	12037.3	7369.88	10568	9964.59	10263.1	Atp6ap1	10293.6	-0.211263	0.174143	1.21315	0.225071	0.438369
ENSMUSG00000019088.15	129.896	42.3701	62.6968	83.0539	156.036	92.9497	134.671	119.995	Dnase1l1	102.708	0.670197	0.344696	-1.94431	0.0518577	0.156299
ENSMUSG00000019102.11	14.8127	6.77921	9.11954	14.396	4.31037	17.6487	60.9226	14.2851	Aldh3a1	17.7843	1.10456	0.70863	-1.55872	0.119063	0.283845
ENSMUSG00000019122.9	530.978	162.701	186.951	404.196	1814.67	504.752	1297.54	1224.94	Ccl9	765.842	1.91514	0.430553	-4.44809	8.66354e-06	0.000111452
ENSMUSG00000019124.11	4781.08	7665.59	8812.89	9038.48	3243.99	6657.08	6064.47	6532.56	Scrn1	6599.52	-0.429471	0.279302	1.53765	0.124133	0.292015
ENSMUSG00000019132.12	9530.26	10739.1	9772.73	8366.29	11613.9	8699.62	7198.49	8663.9	BC005537	9323.03	-0.0863697	0.181283	0.476437	0.633763	0.804762
ENSMUSG00000019139.11	503.632	570.301	976.931	912.485	417.244	601.232	688.318	927.815	Isyna1	699.745	-0.1688	0.299529	0.56355	0.573061	0.762164
ENSMUSG00000019143.16	1316.05	1016.88	1015.69	1026.55	1493.98	996.562	1220.59	1127.81	Hars2	1151.76	0.146005	0.179935	-0.811433	0.417117	0.638615
ENSMUSG00000019146.3	584.532	959.258	963.251	1005.51	282.76	636.529	441.422	464.265	Cacng2	667.19	-0.946072	0.273775	3.45566	0.000548948	0.00402712
ENSMUSG00000019158.10	1426.58	691.479	1013.41	966.747	1639.67	857.726	2046.79	1627.78	Tmem160	1283.77	0.591359	0.296512	-1.99439	0.0461099	0.143494
ENSMUSG00000019173.12	7735.65	7080.88	7662.69	7908.94	8206.95	7574.81	9311.54	9171.73	Rab5c	8081.65	0.173372	0.12265	-1.41355	0.157493	0.344672
ENSMUSG00000019178.18	25.0676	21.185	11.3994	7.75169	7.75867	25.8847	12.8258	17.1421	Styxl1	16.1269	-0.0572071	0.540233	0.105893	0.915667	0.961812
ENSMUSG00000019179.11	7435.98	9004.48	10420.2	9799.25	9746.62	9713.84	10697.8	10564.5	Mdh2	9672.84	0.151654	0.145511	-1.04222	0.297309	0.5253
ENSMUSG00000019188.17	2329.01	2739.65	2572.85	2867.02	2605.19	3896.83	4144.87	3795.54	H13	3118.87	0.458534	0.181208	-2.53043	0.0113923	0.0488987
ENSMUSG00000019189.14	5239.14	5477.6	5072.74	5074.04	8369.02	7610.11	6126.46	5952.59	Rnf145	6115.21	0.427346	0.154492	-2.76613	0.00567261	0.0280215
ENSMUSG00000019194.16	2011.11	2615.08	3513.3	3160.48	441.382	908.319	1199.21	1174.95	Scn1b	1877.98	-1.60148	0.311139	5.14715	2.64478e-07	5.15087e-06
ENSMUSG00000019210.11	10664	8346.05	10399.7	11389.5	8081.95	6995.94	10254.2	8614.61	Atp6v1e1	9343.24	-0.265186	0.172463	1.53764	0.124136	0.292015
ENSMUSG00000019214.15	141.29	127.958	143.633	121.812	126.725	140.013	141.084	119.28	Chtf18	132.724	-0.0237664	0.176195	0.134886	0.892702	0.95118
ENSMUSG00000019230.15	299.672	247.441	267.886	317.819	130.173	178.84	204.144	200.705	Lhx9	230.835	-0.665645	0.201878	3.29726	0.000976333	0.00654503
ENSMUSG00000019232.15	186.868	255.068	406.959	421.914	18.1036	67.065	121.845	188.563	Etnppl	208.298	-1.68097	0.526438	3.1931	0.00140756	0.00884292
ENSMUSG00000019235.10	646.062	591.486	624.688	704.297	355.175	602.408	686.181	542.118	Rps6kl1	594.052	-0.232621	0.216292	1.07549	0.282153	0.507663
ENSMUSG00000019254.17	3070.79	2787.95	3219.2	3353.16	2143.12	2462.58	3071.78	2657.02	Ppp1r12c	2845.7	-0.266467	0.15498	1.71937	0.0855479	0.226212
ENSMUSG00000019256.18	1539.38	2040.54	1039.63	919.13	5193.14	2606.12	1918.53	2237.76	Ahr	2186.78	1.10986	0.352244	-3.15084	0.00162802	0.00999528
ENSMUSG00000019261.4	936.619	1322.79	1173	1171.61	788.798	1400.13	891.394	951.386	Map1s	1079.47	-0.192657	0.216793	0.888668	0.374182	0.599767
ENSMUSG00000019295.9	1448.23	1243.98	1325.75	1324.43	1564.67	1448.37	1562.61	1633.5	Tmem129	1443.94	0.217855	0.114269	-1.9065	0.0565849	0.167018
ENSMUSG00000019297.10	390.827	467.765	460.537	400.873	747.419	883.611	668.011	674.255	Nop9	586.662	0.787781	0.158829	-4.95994	7.05167e-07	1.22336e-05
ENSMUSG00000019301.6	12.5338	8.47401	25.0787	7.75169	22.4139	4.70632	8.55054	16.4278	Hsd17b1	13.2421	-0.0153031	0.616806	0.0248102	0.980206	0.992253
ENSMUSG00000019302.17	8525.28	12636.4	11667.3	10944.3	6381.08	11992.9	6668.35	8093.21	Atp6v0a1	9613.6	-0.401786	0.23703	1.69509	0.0900592	0.234432
ENSMUSG00000019303.15	306.509	285.574	294.105	298.994	564.659	257.671	351.641	369.269	Psmc3ip	341.053	0.383012	0.242003	-1.58267	0.113496	0.27463
ENSMUSG00000019312.11	50.1353	23.7272	35.3382	35.4363	5.17245	15.2955	17.1011	27.8559	Grb7	26.2578	-1.1286	0.486726	2.31875	0.0204086	0.0773814
ENSMUSG00000019320.15	48.9959	39.8278	34.1983	32.1142	57.759	48.2397	26.7204	39.9982	Noxo1	40.9817	0.157185	0.327125	-0.480504	0.630869	0.802725
ENSMUSG00000019326.15	26.2071	22.0324	18.2391	36.5437	22.4139	20.0018	19.2387	36.4269	Aoc3	25.138	-0.0505138	0.393047	0.128519	0.897739	0.953372
ENSMUSG00000019338.14	1280.73	1357.54	1167.3	1157.22	1209.49	1487.2	1240.9	1337.08	Zfp687	1279.68	0.0870876	0.133613	-0.65179	0.514537	0.718644
ENSMUSG00000019359.15	58.1114	37.2856	49.0175	77.5169	8.62075	9.41263	12.8258	18.5706	Gdpd2	33.9202	-2.13901	0.399983	5.34774	8.9058e-08	1.97098e-06
ENSMUSG00000019362.9	2798.46	2006.65	2255.95	2359.84	3242.26	2227.26	3249.21	2952.01	D8Ertd738e	2636.45	0.309377	0.181172	-1.70764	0.0877032	0.230325
ENSMUSG00000019370.11	25964.4	25487.3	33542.8	33924.7	14396.6	18501.7	23025.5	23195.4	Calm3	24754.8	-0.587864	0.203729	2.88552	0.00390767	0.0206561
ENSMUSG00000019373.12	3899.16	3770.09	3955.6	4144.94	5219	3988.6	4806.47	4687.65	Cops3	4308.94	0.24627	0.128473	-1.9169	0.0552509	0.16388
ENSMUSG00000019428.17	22676	12361.9	16208.8	17110.2	21653.6	11977.6	20214.5	18746.3	Fkbp8	17618.6	0.0867832	0.245221	-0.353897	0.723416	0.86114
ENSMUSG00000019432.16	4305.94	4662.4	4034.26	3645.51	5357.79	5897.01	5120.7	5109.06	Ddx39b	4766.58	0.367664	0.131117	-2.80409	0.00504589	0.0254686
ENSMUSG00000019433.10	2463.47	2084.61	2239.99	2403.03	2617.26	2271.97	3360.36	2967.01	Gipc1	2550.96	0.287627	0.162042	-1.77502	0.075895	0.207624
ENSMUSG00000019437.18	144.709	128.805	166.432	133.994	276.726	171.781	212.695	186.42	Tlcd1	177.695	0.565888	0.214613	-2.63678	0.0083696	0.038054
ENSMUSG00000019461.13	218.772	239.814	205.19	251.376	209.484	395.331	300.338	350.698	Plscr3	271.375	0.454717	0.224608	-2.02449	0.04292	0.135755
ENSMUSG00000019464.7	27.3465	19.4902	17.0991	32.1142	20.6898	9.41263	16.0323	19.2848	Ptger1	20.1837	-0.529489	0.415095	1.27558	0.202103	0.407683
ENSMUSG00000019467.16	1361.63	1481.26	1587.94	1633.39	781.04	1096.57	1078.44	993.527	Arhgef25	1251.72	-0.619374	0.158674	3.90345	9.48307e-05	0.000898445
ENSMUSG00000019470.13	1820.82	2049.02	1723.59	1619	1950.88	2031.95	1502.76	1502.79	Xab2	1775.1	-0.046134	0.167018	0.276222	0.782378	0.895856
ENSMUSG00000019471.11	5274.46	6369.07	6981.01	7204.65	5312.97	6704.15	7320.33	7158.96	Cdc37	6540.7	0.0367683	0.168837	-0.217774	0.827605	0.919725
ENSMUSG00000019478.18	1538.24	1675.31	1715.61	1659.97	1228.46	1227.17	1343.5	1262.8	Rab4a	1456.38	-0.380598	0.107309	3.54676	0.000389996	0.0030424
ENSMUSG00000019487.12	1408.35	1283.81	1209.48	1177.15	1623.29	1286	1574.37	1448.51	Trip10	1376.37	0.224399	0.13772	-1.62938	0.103232	0.257528
ENSMUSG00000019489.8	4.55775	11.0162	5.69971	4.42954	4.31037	3.52974	1.06882	4.28552	Cd70	4.86221	-0.955977	0.770893	1.24009	0.214942	0.425044
ENSMUSG00000019494.15	3030.91	3581.12	3676.31	3837.09	3966.41	4199.21	4651.49	4699.07	Cops6	3955.2	0.310405	0.134735	-2.30383	0.0212323	0.0797499
ENSMUSG00000019505.8	35313.5	42177.7	45484.8	42752.8	42962.4	41512.1	40844.9	40294.6	Ubb	41417.8	-0.00100597	0.123185	0.00816632	0.993484	0.997314
ENSMUSG00000019518.12	574.277	602.502	608.729	590.236	604.314	598.879	576.093	547.832	Ap4m1	587.858	-0.0308188	0.115008	0.267971	0.788722	0.899091
ENSMUSG00000019528.19	944.595	1132.13	1338.29	1494.97	985.351	1843.7	1915.32	1807.78	Gyg	1432.77	0.416108	0.248677	-1.67328	0.0942716	0.242161
ENSMUSG00000019539.12	218.772	273.711	289.545	486.142	376.727	863.609	1147.91	1198.52	Rcn3	606.867	1.50015	0.363655	-4.12519	3.70426e-05	0.000398675
ENSMUSG00000019558.15	2180.89	2555.76	2652.65	2634.47	1727.6	2739.08	2819.54	3087	Slc6a8	2549.62	0.0493859	0.202701	-0.243639	0.80751	0.9092
ENSMUSG00000019564.13	340.692	366.077	334.003	301.209	386.209	374.152	247.966	272.131	Arid3a	327.805	-0.0692255	0.199055	0.347771	0.728012	0.864296
ENSMUSG00000019577.7	52.4142	18.6428	19.379	26.5772	0.862075	15.2955	33.1333	33.5699	Pdk4	24.9843	-0.493321	0.717367	0.687683	0.491652	0.701512
ENSMUSG00000019578.12	8631.25	5001.36	6218.39	6339.78	8135.4	4762.79	6949.45	6066.87	Ubxn6	6513.16	-0.0151553	0.227368	0.0666551	0.946856	0.976459
ENSMUSG00000019579.14	2739.21	1711.75	2218.33	2390.84	3962.96	2860.26	5376.15	4105.53	Mydgf	3170.63	0.847971	0.229404	-3.69641	0.000218672	0.00183431
ENSMUSG00000019590.17	288.278	316.928	344.263	413.055	139.656	260.024	301.407	299.986	Cyb561	295.45	-0.445038	0.264541	1.6823	0.0925098	0.238956
ENSMUSG00000019647.17	666.572	1177.89	1219.74	1228.09	403.451	881.258	534.409	614.258	Sema6a	840.708	-0.819808	0.28334	2.89337	0.00381133	0.0202569
ENSMUSG00000019659.9	2179.75	1771.92	1904.84	1805.04	2237.95	1769.57	1921.73	2009.2	Ccdc12	1950	0.051876	0.139251	-0.372535	0.709494	0.853385
ENSMUSG00000019689.5	1624.84	882.992	1079.53	1162.75	1626.73	757.717	1635.29	1203.52	Fmc1	1246.67	0.137534	0.282453	-0.486926	0.626311	0.800519
ENSMUSG00000019699.17	6368.32	6819.88	7247.75	6735.12	4583.65	4096.85	4225.04	4591.94	Akt3	5583.57	-0.63468	0.108455	5.85199	4.85728e-09	1.42393e-07
ENSMUSG00000019710.14	2220.77	1698.19	2021.12	2040.91	2927.61	2146.08	3018.34	2843.44	Mrpl24	2364.56	0.454932	0.165273	-2.75261	0.00591228	0.02895
ENSMUSG00000019715.15	2723.26	2842.18	2927.37	2871.45	2956.05	2688.48	2326.82	2800.59	Gle1	2767.03	-0.0769126	0.123273	0.62392	0.53268	0.732036
ENSMUSG00000019718.9	349.808	178.802	255.347	256.913	292.243	181.193	306.751	257.131	L3hypdh	259.774	-0.00170018	0.256765	0.00662153	0.994717	0.997797
ENSMUSG00000019726.13	2283.43	3018.44	2203.51	1858.19	3011.23	2741.43	1251.59	1686.35	Lyst	2256.77	-0.10781	0.291034	0.370438	0.711056	0.854098
ENSMUSG00000019731.14	2035.04	2548.98	2320.92	2129.5	2690.54	2513.17	2215.66	2245.61	Slc35e1	2337.43	0.0969755	0.138999	-0.697672	0.485383	0.697087
ENSMUSG00000019732.15	251.816	190.665	243.948	227.014	276.726	196.489	198.8	215.705	Calr3	225.145	-0.0365741	0.191377	0.19111	0.848439	0.930119
ENSMUSG00000019734.17	38.7409	14.4058	17.0991	7.75169	31.0347	16.4721	16.0323	17.1421	Tmc4	19.8348	0.0604706	0.528357	-0.11445	0.908881	0.958209
ENSMUSG00000019737.15	75.2029	27.1168	33.0583	29.8994	84.4833	20.0018	40.6151	54.2833	Syne4	45.5826	0.282698	0.481855	-0.586686	0.557415	0.749725
ENSMUSG00000019738.16	1155.39	844.859	917.654	988.895	1507.77	877.728	1379.84	1147.81	Polr2i	1102.49	0.331401	0.206603	-1.60404	0.108704	0.266606
ENSMUSG00000019761.11	542.373	272.016	329.443	326.679	467.244	243.552	391.187	307.843	Krt10	360.042	-0.0590257	0.281089	0.209989	0.833676	0.923343
ENSMUSG00000019762.5	19.3705	26.2694	25.0787	32.1142	7.75867	21.1784	23.514	29.9986	Iyd	23.1603	-0.31655	0.445999	0.709753	0.477857	0.690221
ENSMUSG00000019763.12	674.548	573.691	624.688	603.525	591.383	527.107	582.506	589.259	Rmnd1	595.838	-0.110853	0.125991	0.879852	0.37894	0.604329
ENSMUSG00000019767.13	5.69719	0	4.55977	1.10738	1.72415	0	0	2.14276	Ccdc170	1.90391	-1.43861	1.52149	0.945528	0.344389	0.573087
ENSMUSG00000019768.17	78.6213	70.3343	60.4169	89.6982	56.0349	114.128	131.465	47.1407	Esr1	80.9799	0.213106	0.36187	-0.588901	0.555928	0.74869
ENSMUSG00000019772.6	313.346	504.204	935.893	1183.79	246.553	661.237	2178.25	1583.5	Vip	950.847	0.668894	0.729221	-0.917271	0.359001	0.586473
ENSMUSG00000019773.8	145.848	120.331	100.315	90.8056	219.829	127.071	157.116	124.28	Fbxo5	135.699	0.458841	0.264562	-1.73434	0.0828577	0.221135
ENSMUSG00000019774.9	240.422	306.759	284.986	312.283	377.589	331.795	392.256	346.413	Mtrf1l	324.063	0.33827	0.156252	-2.1649	0.0303954	0.104814
ENSMUSG00000019775.18	378.294	588.944	536.913	570.303	150.001	327.089	271.48	282.844	Rgs17	388.233	-1.01022	0.263473	3.83426	0.000125943	0.00114478
ENSMUSG00000019777.17	2642.36	3217.58	3321.79	3263.46	3886.23	3665.04	3714.14	3676.26	Hdac2	3423.36	0.263694	0.123843	-2.12927	0.0332321	0.112347
ENSMUSG00000019779.16	61.5297	33.0486	23.9388	60.9062	18.9656	34.1208	57.7161	52.1405	Frk	42.7958	-0.13577	0.440831	0.307986	0.758093	0.881935
ENSMUSG00000019782.11	2959.12	2277.81	2372.22	2453.97	4350.03	2490.82	3614.74	3376.28	Rwdd1	2986.87	0.459233	0.198027	-2.31904	0.0203927	0.0773339
ENSMUSG00000019785.15	252.955	288.964	338.563	416.377	37.0692	89.42	119.708	100.71	Clvs2	205.471	-1.90458	0.330668	5.75978	8.42221e-09	2.33456e-07
ENSMUSG00000019789.10	649.48	777.067	471.936	579.162	1658.63	1434.25	1199.21	1435.65	Hey2	1025.67	1.20809	0.195233	-6.18796	6.09486e-10	2.09045e-08
ENSMUSG00000019790.18	2624.13	3676.87	3002.61	3105.11	2987.09	2940.27	1843.71	2087.76	Stxbp5	2783.44	-0.332125	0.208822	1.59047	0.111729	0.271644
ENSMUSG00000019791.13	472.867	337.266	394.42	368.759	470.693	312.97	440.353	397.839	Hint3	399.396	0.0462435	0.192133	-0.240685	0.809799	0.910404
ENSMUSG00000019792.9	504.771	521.999	430.898	479.498	637.073	500.046	611.364	540.69	Trmt11	528.292	0.240596	0.149055	-1.61415	0.106495	0.263003
ENSMUSG00000019794.14	644.922	516.067	486.755	570.303	851.73	615.351	703.282	610.687	Katna1	624.887	0.327023	0.176589	-1.85189	0.0640413	0.182974
ENSMUSG00000019795.18	4045.01	4577.66	5225.5	5175.92	3676.75	3798	4340.47	4109.81	Pcmt1	4368.64	-0.256495	0.139986	1.8323	0.0669073	0.189088
ENSMUSG00000019796.13	3702.04	5449.64	5967.6	5557.97	3109.5	4813.38	4483.69	5123.34	Lrp11	4775.89	-0.238271	0.218722	1.08938	0.275986	0.501116
ENSMUSG00000019797.12	430.708	519.457	542.613	563.659	408.623	561.228	688.318	610.687	Mtres1	540.662	0.141219	0.199615	-0.707455	0.479284	0.691568
ENSMUSG00000019802.14	3409.2	4666.64	3949.9	3735.21	4004.34	5299.31	4046.54	4551.22	Sec63	4207.8	0.183421	0.163323	-1.12306	0.261413	0.483235
ENSMUSG00000019803.12	584.532	530.473	652.047	654.465	360.347	701.241	569.68	797.107	Nr2e1	606.236	0.00453047	0.247479	-0.0183065	0.985394	0.993797
ENSMUSG00000019804.13	4362.91	4851.37	4989.53	5246.79	4773.31	4860.45	5365.46	5353.33	Snx3	4975.39	0.0654399	0.118667	-0.551459	0.581319	0.767768
ENSMUSG00000019806.14	2466.88	2486.27	2526.11	2568.03	2245.7	2216.67	2580.13	2493.46	Aig1	2447.91	-0.0751757	0.110335	0.681341	0.495656	0.70457
ENSMUSG00000019808.9	116.223	141.516	136.793	149.497	182.76	184.723	154.979	160.707	Adat2	153.4	0.326145	0.176852	-1.84417	0.0651583	0.185474
ENSMUSG00000019809.17	1069.93	1145.69	1064.71	924.666	1186.21	1201.29	1105.16	1052.81	Pex3	1093.81	0.111377	0.12881	-0.864663	0.387224	0.612519
ENSMUSG00000019810.16	2407.63	2389.67	2371.08	2449.54	1658.63	2047.25	1988	2035.62	Fuca2	2168.43	-0.315556	0.121031	2.60724	0.00912758	0.0408208
ENSMUSG00000019813.17	296.254	268.626	234.828	279.061	226.726	227.08	227.658	229.275	Cep57l1	248.689	-0.24413	0.148076	1.64868	0.099213	0.25077
ENSMUSG00000019814.6	831.79	1283.81	1062.43	912.485	1425.01	1621.33	1336.02	1398.51	Ltv1	1233.92	0.497935	0.176302	-2.82433	0.00473795	0.0241832
ENSMUSG00000019817.19	484.261	689.784	571.111	713.156	409.485	585.936	416.839	473.55	Plagl1	543.015	-0.38417	0.197619	1.94399	0.051897	0.156356
ENSMUSG00000019818.16	4794.76	3715.85	2986.65	3016.52	3024.16	4913.39	3631.84	3941.25	Cd164	3753.05	0.0956951	0.220284	-0.434416	0.663986	0.823895
ENSMUSG00000019820.12	2494.23	2115.11	2452.02	2562.49	1214.66	1921.35	1753.93	1888.49	Utrn	2050.29	-0.50572	0.182628	2.76912	0.00562073	0.0278266
ENSMUSG00000019822.13	1415.18	1250.76	978.071	1006.61	2225.01	1447.19	1360.6	1271.37	Smpd2	1369.35	0.438888	0.228305	-1.92237	0.0545588	0.162235
ENSMUSG00000019823.18	191.426	147.448	145.913	177.182	197.415	289.438	277.893	337.842	Mical1	220.569	0.73795	0.218456	-3.37803	0.000730079	0.00511787
ENSMUSG00000019826.12	615.297	744.866	580.231	613.491	673.28	775.365	628.465	584.259	Zbtb24	651.907	0.0570519	0.158906	-0.35903	0.719573	0.858573
ENSMUSG00000019828.14	501.353	899.093	901.694	883.693	248.278	460.042	292.856	257.846	Grm1	555.607	-1.34215	0.271736	4.93916	7.84592e-07	1.33428e-05
ENSMUSG00000019831.15	646.062	980.443	1041.91	1089.67	537.073	898.906	716.108	686.398	Wasf1	824.57	-0.405933	0.227686	1.78287	0.0746083	0.205006
ENSMUSG00000019832.6	42.1592	49.1493	41.0379	67.5505	357.761	216.491	164.598	257.846	Rab32	149.574	2.31962	0.297847	-7.78796	6.80988e-15	6.15003e-13
ENSMUSG00000019836.6	10.2549	11.0162	1.13994	9.96646	11.207	11.7658	13.8946	9.2853	Amd-ps4	9.81628	0.489705	0.600129	-0.816	0.4145	0.636174
ENSMUSG00000019837.9	1175.9	1114.33	1139.94	1155	1178.46	1683.68	1833.02	1777.06	Gtf3c6	1382.18	0.49717	0.172063	-2.88946	0.00385906	0.0204464
ENSMUSG00000019838.12	51.2747	60.1655	53.5773	90.8056	69.828	57.6524	48.0968	107.138	Slc16a10	67.3173	0.154292	0.331063	-0.466049	0.64118	0.809618
ENSMUSG00000019841.16	2422.45	3178.6	2332.32	2283.43	2293.98	2515.53	1150.05	1539.93	Rev3l	2214.54	-0.446385	0.261305	1.70829	0.0875822	0.230097
ENSMUSG00000019842.7	121.92	96.6037	98.035	155.034	87.9316	120.011	143.222	97.8527	Traf3ip2	115.076	-0.0737263	0.254817	0.28933	0.772329	0.889363
ENSMUSG00000019843.15	1051.7	1893.09	1891.16	2001.04	861.213	1734.28	1664.15	1584.21	Fyn	1585.11	-0.226798	0.278422	0.814583	0.415311	0.636843
ENSMUSG00000019845.9	785.073	837.232	721.584	630.102	735.35	498.869	426.458	469.265	Tube1	637.992	-0.481275	0.211413	2.27647	0.0228179	0.0842349
ENSMUSG00000019846.12	96.8523	66.9447	71.8164	85.2686	71.5522	76.4776	44.8903	57.8545	Lama4	71.4571	-0.354149	0.26107	1.35653	0.174931	0.370462
ENSMUSG00000019848.15	164.079	205.918	275.866	255.806	231.898	372.976	579.299	513.548	Popdc3	324.924	0.913252	0.301719	-3.02682	0.00247138	0.0142438
ENSMUSG00000019849.12	1047.14	1593.11	1243.68	1137.28	1477.6	1933.12	1417.25	1354.22	Prep	1400.43	0.298969	0.194551	-1.53671	0.124364	0.292274
ENSMUSG00000019850.12	7524.85	8079.97	7047.12	6110.55	3633.64	3039.1	2006.17	2363.46	Tnfaip3	4975.61	-1.38116	0.212582	6.49707	8.18968e-11	3.36558e-09
ENSMUSG00000019851.9	438.684	205.071	180.111	281.276	30.1726	124.717	133.602	107.138	Perp	187.596	-1.48434	0.427296	3.4738	0.000513143	0.00382933
ENSMUSG00000019852.8	1464.18	1580.4	1408.97	1550.34	1216.39	1396.6	836.884	1032.1	Arfgef3	1310.73	-0.422253	0.183463	2.30158	0.0213591	0.0800804
ENSMUSG00000019853.7	168.637	194.055	217.729	192.685	113.794	115.305	194.525	125.709	Hebp2	165.305	-0.495551	0.229824	2.15622	0.0310667	0.106535
ENSMUSG00000019854.18	1197.55	1640.57	1554.88	1486.11	1235.35	1815.46	1288.99	1350.65	Reps1	1446.2	-0.0479001	0.183373	0.261216	0.793926	0.902196
ENSMUSG00000019856.15	986.754	1352.45	1120.56	1145.04	876.73	1134.22	875.362	864.961	Fam184a	1044.51	-0.297277	0.166435	1.78614	0.0740762	0.203894
ENSMUSG00000019857.8	938.897	736.392	949.572	919.13	1308.63	844.784	1015.38	972.813	Asf1a	960.699	0.225998	0.182892	-1.23569	0.216574	0.427065
ENSMUSG00000019861.16	854.579	1387.2	1184.4	1160.54	847.419	1160.11	872.155	862.818	Gopc	1041.15	-0.294726	0.197492	1.49234	0.135609	0.310682
ENSMUSG00000019863.8	403.361	531.32	502.715	492.786	520.693	510.635	526.927	504.263	Qrsl1	499.088	0.0943053	0.141038	-0.668654	0.503716	0.710571
ENSMUSG00000019864.15	371.457	376.246	357.942	337.752	337.071	485.927	448.903	435.695	Rtn4ip1	393.874	0.240417	0.163926	-1.46662	0.14248	0.321622
ENSMUSG00000019865.10	175.474	120.331	133.373	176.074	169.829	67.065	128.258	139.279	Nmbr	138.71	-0.255969	0.295478	0.866287	0.386333	0.611757
ENSMUSG00000019866.16	76.3424	25.422	43.3178	57.584	43.9658	77.6542	80.1613	61.4258	Crybg1	58.2342	0.380008	0.368972	-1.02991	0.303051	0.531529
ENSMUSG00000019867.5	21.6493	5.08441	17.0991	7.75169	4.31037	3.52974	7.48172	2.85701	Gje1	8.72043	-1.51061	0.68815	2.19518	0.028151	0.0988706
ENSMUSG00000019868.17	1853.87	1811.74	1903.7	1952.32	2441.4	2194.32	2317.2	2219.19	Vta1	2086.72	0.286483	0.103155	-2.7772	0.00548289	0.0272647
ENSMUSG00000019872.14	1042.59	351.671	250.787	358.793	312.071	324.736	257.585	231.418	Smpdl3a	391.206	-0.831826	0.397782	2.09116	0.0365138	0.120584
ENSMUSG00000019873.9	675.687	642.33	585.93	571.411	847.419	1131.87	935.215	1017.1	Reep3	800.87	0.666681	0.149018	-4.47382	7.68328e-06	0.000100048
ENSMUSG00000019874.12	63.8086	51.6915	52.4374	66.4431	54.3107	12.9424	67.3355	37.8554	Fabp7	50.8531	-0.437586	0.417891	1.04713	0.29504	0.522828
ENSMUSG00000019876.16	125.338	134.737	139.073	137.316	67.2418	101.186	83.3678	90.7102	Pkib	109.871	-0.651647	0.201818	3.22889	0.00124273	0.00797978
ENSMUSG00000019877.11	14889	21263.8	24709.4	24732.3	9206.1	15407.3	14661	14045.1	Serinc1	17364.3	-0.682892	0.229894	2.97046	0.00297355	0.0165747
ENSMUSG00000019878.9	799.886	848.248	827.598	837.183	918.972	700.064	717.177	724.253	Hsf2	796.673	-0.113757	0.14233	0.799249	0.424146	0.645134
ENSMUSG00000019880.11	2.27888	7.62661	9.11954	17.7182	6.8966	10.5892	8.55054	13.5708	Rspo3	9.54379	0.116969	0.633261	-0.184709	0.853457	0.932708
ENSMUSG00000019883.12	747.472	1143.14	1141.08	1262.42	1055.18	1190.7	1231.28	1462.08	Echdc1	1154.17	0.202007	0.202626	-0.996947	0.31879	0.547206
ENSMUSG00000019888.17	241.561	310.149	405.819	437.417	127.587	234.139	263.998	238.561	Mgat4c	282.404	-0.691523	0.280743	2.46319	0.0137706	0.0568518
ENSMUSG00000019889.11	977.638	1257.54	1179.84	1469.5	570.693	1074.22	769.549	736.395	Ptprk	1004.42	-0.633672	0.226155	2.80194	0.00507961	0.0255946
ENSMUSG00000019891.16	387.409	372.856	394.42	305.638	246.553	264.73	257.585	244.989	Dcbld1	309.273	-0.527903	0.1511	3.49373	0.000476327	0.00359444
[truncated: 21,332 more rows]

## Sheet: padj0.05 lfc1
gene id	PBS_1	PBS_2	PBS_3	PBS_4	NMDA_1	NMDA_2	NMDA_3	NMDA_4	gene	baseMean	log2FoldChange	lfcSE	stat	pvalue	padj
ENSMUSG00000078763.3	1.13944	0.847401	0	0	267.243	96.4795	41.6839	89.9959	Slfn1	62.1737	7.89829	1.13035	-6.98749	2.79839e-12	1.53994e-10
ENSMUSG00000085295.8	0	0	0	0	78.4488	30.5911	9.61936	28.5701	4930430E12Rik	18.4037	7.57694	1.22265	-6.19715	5.74963e-10	1.99033e-08
ENSMUSG00000022534.15	0	0	0	1.10738	125.863	38.8271	20.3075	21.4276	Mefv	25.9416	7.34126	1.21857	-6.0245	1.69634e-09	5.38144e-08
ENSMUSG00000097779.3	0	0	0	0	68.966	20.0018	18.1699	15.7136	4833407H14Rik	15.3564	7.31527	1.21491	-6.02126	1.73064e-09	5.48247e-08
ENSMUSG00000026180.9	0	5.93181	2.27988	1.10738	704.315	488.28	47.028	199.991	Cxcr2	181.117	7.22301	1.10121	-6.55918	5.41032e-11	2.29498e-09
ENSMUSG00000078122.5	0	0	0	0	68.966	24.7082	1.06882	16.4278	F630028O10Rik	13.8963	7.17036	1.40558	-5.10135	3.37238e-07	6.37932e-06
ENSMUSG00000056054.10	1.13944	5.93181	3.41983	4.42954	1129.32	541.226	132.533	294.987	S100a8	264.123	7.11337	0.820725	-8.66717	4.42984e-18	6.93811e-16
ENSMUSG00000052749.10	0	0.847401	0	0	86.2075	34.1208	16.0323	17.1421	Trim30b	19.2938	6.91365	1.211	-5.70905	1.13611e-08	3.06379e-07
ENSMUSG00000022126.7	0	0	1.13994	1.10738	126.725	36.4739	23.514	38.5697	Acod1	28.4412	6.74222	1.15141	-5.85562	4.75225e-09	1.3968e-07
ENSMUSG00000049103.15	1.13944	11.0162	2.27988	2.21477	1092.25	236.492	157.116	319.271	Ccr2	227.722	6.71885	0.931572	-7.21237	5.49849e-13	3.44957e-11
ENSMUSG00000031506.12	0	0	1.13994	0	49.1383	20.0018	22.4452	34.9984	Ptpn7	15.9655	6.64282	1.12927	-5.88241	4.04341e-09	1.20586e-07
ENSMUSG00000040809.11	0	5.08441	10.2595	12.1812	1508.63	320.029	365.536	379.269	Chil3	325.124	6.55013	0.922186	-7.10282	1.22233e-12	7.31132e-11
ENSMUSG00000074677.12	0	0	1.13994	1.10738	82.7592	48.2397	26.7204	34.2842	Sirpb1c	24.2814	6.51437	1.09828	-5.93144	3.00298e-09	9.21339e-08
ENSMUSG00000026981.16	0	8.47401	0	4.42954	537.073	291.792	171.011	214.99	Il1rn	153.471	6.50594	0.96389	-6.74967	1.48185e-11	7.15278e-10
ENSMUSG00000005824.8	0	0	0	0	44.8279	17.6487	1.06882	6.42828	Tnfsf14	8.74671	6.50189	1.45404	-4.47159	7.76386e-06	0.000101038
ENSMUSG00000114608.2	0	0	0	0	21.5519	11.7658	14.9634	20.7134	Gm36161	8.62431	6.48994	1.15803	-5.60432	2.09079e-08	5.2615e-07
ENSMUSG00000112716.2	0	0.847401	0	0	14.6553	32.9442	43.8215	20.7134	4930471E19Rik	14.1227	6.44939	1.14809	-5.61751	1.9373e-08	4.90833e-07
ENSMUSG00000078817.5	0	0	0	1.10738	62.0694	29.4145	6.41291	11.4281	Nlrp12	13.804	6.42348	1.27355	-5.04375	4.56507e-07	8.3125e-06
ENSMUSG00000023349.15	0	1.6948	3.41983	4.42954	405.175	131.777	140.015	110.709	Clec4n	99.6526	6.38356	0.669062	-9.54105	1.41389e-21	3.90948e-19
ENSMUSG00000056071.13	7.97607	17.7954	0	3.32215	1500.01	464.749	133.602	344.984	S100a9	309.055	6.37631	1.11831	-5.70175	1.18582e-08	3.18071e-07
ENSMUSG00000089942.10	0	0	0	0	20.6898	18.8253	6.41291	17.8563	Pira2	7.97304	6.37102	1.20323	-5.29494	1.19058e-07	2.54442e-06
ENSMUSG00000044103.5	0	0.847401	0	1.10738	98.2765	35.2974	8.55054	27.1416	Il36g	21.4026	6.35356	1.20966	-5.25236	1.50164e-07	3.14319e-06
ENSMUSG00000095609.3	0	0	0	0	25.0002	5.88289	9.61936	21.4276	Gm21188	7.74125	6.33821	1.24765	-5.08013	3.77175e-07	7.03965e-06
ENSMUSG00000014543.15	0	0	0	0	13.7932	25.8847	1.06882	19.9991	Klra17	7.59323	6.29659	1.37263	-4.58725	4.49132e-06	6.27524e-05
ENSMUSG00000097998.2	0	0	0	0	10.3449	14.1189	20.3075	15.7136	Gm27019	7.56062	6.2868	1.17209	-5.36376	8.15078e-08	1.81826e-06
ENSMUSG00000029320.12	1.13944	0.847401	0	0	45.69	31.7676	50.2344	33.5699	1700016H13Rik	20.4061	6.27303	1.05987	-5.91869	3.24514e-09	9.86179e-08
ENSMUSG00000042265.14	0	1.6948	1.13994	1.10738	139.656	102.362	13.8946	52.8548	Trem1	39.0887	6.23295	0.948424	-6.5719	4.96766e-11	2.11121e-09
ENSMUSG00000031722.11	0	4.23701	4.55977	1.10738	462.072	142.366	16.0323	70.7111	Hp	87.6357	6.10763	1.20742	-5.05841	4.22777e-07	7.79336e-06
ENSMUSG00000045551.8	0	0	0	0	31.8968	9.41263	9.61936	2.14276	Fpr1	6.63394	6.10176	1.38964	-4.39089	1.12887e-05	0.000140307
ENSMUSG00000115969.2	0	0	0	0	18.9656	15.2955	2.13764	12.8566	Gm46519	6.15692	5.99769	1.31935	-4.54595	5.46881e-06	7.45496e-05
ENSMUSG00000063193.10	0	0	3.41983	1.10738	88.7937	69.4182	56.6473	47.855	Cd300lb	33.4052	5.96211	0.802141	-7.43274	1.06374e-13	7.73523e-12
ENSMUSG00000041754.6	0	0.847401	0	0	50.0003	12.9424	3.20645	11.4281	Trem3	9.80308	5.9329	1.3336	-4.44877	8.6364e-06	0.00011123
ENSMUSG00000095028.7	0	2.5422	0	0	96.5524	47.0632	7.48172	24.9989	Sirpb1b	22.3298	5.89896	1.13715	-5.18749	2.13148e-07	4.28151e-06
ENSMUSG00000005800.4	1.13944	0	0	0	31.0347	23.5316	2.13764	15.7136	Mmp8	9.19461	5.83036	1.29436	-4.50443	6.65513e-06	8.82505e-05
ENSMUSG00000101389.2	0	0	0	2.21477	56.8969	14.1189	11.757	34.2842	Ms4a4a	14.909	5.80034	1.18785	-4.88306	1.04451e-06	1.70758e-05
ENSMUSG00000078776.10	0	0	0	0	15.5173	9.41263	7.48172	9.99955	9530053A07Rik	5.30141	5.78356	1.22788	-4.71022	2.47453e-06	3.67764e-05
ENSMUSG00000095788.7	0	0	0	0	21.5519	8.23605	6.41291	5.71403	Sirpb1a	5.23936	5.76447	1.30624	-4.41304	1.01931e-05	0.000128472
ENSMUSG00000070691.11	0	0.847401	0	1.10738	42.2417	24.7082	17.1011	19.2848	Runx3	13.1613	5.6365	1.11227	-5.06755	4.02976e-07	7.46523e-06
ENSMUSG00000074417.10	0	0	0	0	8.62075	14.1189	2.13764	11.4281	Pira12	4.53817	5.55472	1.34366	-4.13403	3.56455e-05	0.000384562
ENSMUSG00000030427.18	0	0	0	1.10738	25.8622	7.05947	5.34409	17.1421	Lilra6	7.06441	5.4562	1.26328	-4.31908	1.56682e-05	0.000188565
ENSMUSG00000111167.2	0	0	0	0	14.6553	12.9424	4.27527	2.14276	Gm39321	4.25196	5.45157	1.40355	-3.88414	0.000102694	0.000959544
ENSMUSG00000016529.6	0	0	0	0	25.8622	2.35316	1.06882	3.57127	Il10	4.10694	5.41822	1.61043	-3.36444	0.000766978	0.00532321
ENSMUSG00000019987.10	20.5099	30.5064	13.6793	47.6176	2756.05	791.838	352.71	790.679	Arg1	600.449	5.3833	0.713135	-7.54878	4.39367e-14	3.45281e-12
ENSMUSG00000050075.9	0	0	0	0	12.9311	1.17658	7.48172	9.99955	Gpr171	3.94862	5.36714	1.41279	-3.79897	0.000145301	0.00129725
ENSMUSG00000053338.10	0	0	0	0	19.8277	4.70632	1.06882	5.71403	Tarm1	3.91461	5.34978	1.50439	-3.55611	0.000376381	0.00294851
ENSMUSG00000078252.2	0	0	0	0	0	10.5892	11.757	9.2853	Krtap17-1	3.95394	5.34924	1.60688	-3.32897	0.000871689	0.00594133
ENSMUSG00000048534.8	0	0.847401	0	0	18.9656	21.1784	7.48172	4.28552	Jaml	6.59484	5.33791	1.27237	-4.19524	2.72586e-05	0.000305561
ENSMUSG00000027219.14	0	0	0	0	12.9311	12.9424	1.06882	4.28552	Slc28a2	3.90348	5.3321	1.46245	-3.64601	0.000266342	0.00218428
ENSMUSG00000000204.17	0	1.6948	0	5.53692	201.725	16.4721	39.5462	28.5701	Slfn4	36.6932	5.30336	1.3064	-4.05953	4.91708e-05	0.000512461
ENSMUSG00000056758.15	25.0676	39.8278	26.2187	37.6511	530.176	2428.46	1123.33	906.388	Hmga2	639.639	5.27056	0.419751	-12.5564	3.66714e-36	5.86664e-33
ENSMUSG00000029553.11	0	0	0	0	16.3794	0	4.27527	8.57104	Tfec	3.65322	5.25289	1.64275	-3.19761	0.0013857	0.00872762
ENSMUSG00000097636.9	0	0.847401	0	0	37.0692	3.52974	3.20645	4.28552	Mirt1	6.11729	5.24524	1.45426	-3.60682	0.000309978	0.00249823
ENSMUSG00000078780.8	0	1.6948	0	0	30.1726	23.5316	6.41291	17.1421	Gm5150	9.86925	5.24144	1.18737	-4.41432	1.01329e-05	0.000127857
ENSMUSG00000117292.2	0	0	0	0	16.3794	7.05947	2.13764	3.57127	E330032C10Rik	3.64347	5.24014	1.44485	-3.62676	0.000287001	0.00233405
ENSMUSG00000115946.3	0	0	0	0	14.6553	8.23605	3.20645	2.85701	Mirt2	3.61935	5.22594	1.41571	-3.69139	0.000223033	0.0018646
ENSMUSG00000025044.17	6.83663	5.93181	17.0991	37.6511	667.246	591.819	542.959	694.254	Msr1	320.475	5.22531	0.427349	-12.2273	2.22294e-34	2.62037e-31
ENSMUSG00000025804.6	7.97607	15.2532	7.9796	13.2886	1037.08	315.323	79.0925	239.275	Ccr1	214.408	5.22508	0.788546	-6.62623	3.4438e-11	1.53037e-09
ENSMUSG00000027470.10	1.13944	0	1.13994	0	0	31.7676	28.8581	19.2848	Mylk2	10.2737	5.21973	1.39842	-3.73258	0.000189529	0.00162514
ENSMUSG00000113010.2	0	0	0	1.10738	23.276	7.05947	5.34409	10.7138	Gm34084	5.9376	5.19725	1.26984	-4.09282	4.26153e-05	0.000452349
ENSMUSG00000030365.12	0	0.847401	0	0	25.8622	3.52974	9.61936	7.14254	Clec2i	5.87516	5.18672	1.31532	-3.94332	8.03597e-05	0.000779816
ENSMUSG00000096284.3	1.13944	3.3896	0	2.21477	87.0695	43.5334	55.5785	56.426	Tcstv1	31.1689	5.07998	0.658162	-7.71844	1.17762e-14	1.0145e-12
ENSMUSG00000086564.10	0	1.6948	1.13994	8.85908	166.38	168.251	7.48172	51.4263	Cd101	50.6541	5.07705	1.24308	-4.08425	4.42192e-05	0.000467513
ENSMUSG00000030142.11	2.27888	5.93181	3.41983	7.75169	363.796	116.481	104.744	72.1396	Clec4e	84.5678	5.07	0.601876	-8.42367	3.64884e-17	4.98311e-15
ENSMUSG00000051457.8	2.27888	0	0	0	29.3105	14.1189	14.9634	12.1423	Spn	9.10176	5.06657	1.15257	-4.39589	1.10322e-05	0.000137807
ENSMUSG00000034457.11	1.13944	3.3896	1.13994	4.42954	100.001	83.5371	61.9914	99.2812	Eda2r	44.3636	5.06015	0.546086	-9.26621	1.92869e-20	4.19387e-18
ENSMUSG00000060131.12	0	1.6948	0	1.10738	47.4141	27.0613	9.61936	16.4278	Atp8b4	12.9156	5.04208	1.04539	-4.82316	1.413e-06	2.24287e-05
ENSMUSG00000101585.7	1.13944	0	0	1.10738	32.7588	20.0018	12.8258	2.85701	1600010M07Rik	8.83629	5.00759	1.25715	-3.98328	6.79701e-05	0.00067509
ENSMUSG00000105734.2	0	0	0	0	8.62075	1.17658	5.34409	9.2853	4930558C23Rik	3.05334	5.0003	1.45315	-3.44101	0.000579556	0.00420892
ENSMUSG00000074813.15	4.55775	13.5584	6.83965	4.42954	248.278	234.139	227.658	247.132	Morrbid	123.324	4.95892	0.338336	-14.6568	1.21888e-48	5.45984e-45
ENSMUSG00000113035.2	0	0	0	0	8.62075	3.52974	7.48172	4.28552	5830428M24Rik	2.98972	4.95332	1.36816	-3.62042	0.000294131	0.00238502
ENSMUSG00000032271.14	1.13944	2.5422	0	1.10738	55.1728	38.8271	36.3398	24.2846	Nnmt	19.9267	4.90959	0.773816	-6.34465	2.22927e-10	8.44821e-09
ENSMUSG00000062154.15	0	0	0	0	3.4483	5.88289	9.61936	4.28552	Tex33	2.90451	4.89725	1.38194	-3.54374	0.000394495	0.00307001
ENSMUSG00000044471.13	10.2549	8.47401	2.27988	3.32215	138.794	189.429	214.832	194.277	Lncpint	95.2079	4.89254	0.395236	-12.3788	3.40525e-35	4.48632e-32
ENSMUSG00000024675.20	1.13944	0.847401	3.41983	0	61.2073	9.41263	52.3721	31.4272	Ms4a4c	19.9782	4.87583	0.879775	-5.54214	2.98801e-08	7.25053e-07
ENSMUSG00000051748.3	0	0	0	0	15.5173	1.17658	2.13764	3.57127	Wfdc21	2.80035	4.86986	1.60252	-3.03887	0.0023747	0.0137895
ENSMUSG00000031444.17	1.13944	1.6948	5.69971	6.64431	199.139	65.8884	87.643	77.8536	F10	55.7128	4.86014	0.584917	-8.30911	9.64217e-17	1.22702e-14
ENSMUSG00000115869.2	0	0	0	0	11.207	3.52974	4.27527	2.85701	Gm31814	2.73362	4.82683	1.44842	-3.33249	0.000860722	0.00587911
ENSMUSG00000069516.9	166.358	164.396	204.05	362.115	12394.9	4702.79	3772.93	4209.81	Lyz2	3247.17	4.80608	0.402265	-11.9475	6.68712e-33	7.13197e-30
ENSMUSG00000032690.17	1.13944	0	0	1.10738	27.5864	7.05947	7.48172	16.4278	Oas2	7.60028	4.80533	1.20504	-3.98768	6.67224e-05	0.000664169
ENSMUSG00000030162.15	0	0	1.13994	1.10738	8.62075	20.0018	17.1011	12.8566	Olr1	7.60344	4.78517	1.14398	-4.1829	2.87809e-05	0.000320859
ENSMUSG00000030144.5	3.41832	9.32141	1.13994	6.64431	260.347	148.249	74.8172	81.4249	Clec4d	73.1702	4.73938	0.568925	-8.3304	8.05676e-17	1.04305e-14
ENSMUSG00000066684.11	0	0.847401	0	3.32215	66.3798	22.355	9.61936	12.8566	Pilrb1	14.4225	4.73884	1.03142	-4.59447	4.33858e-06	6.09224e-05
ENSMUSG00000026832.13	3.41832	0.847401	3.41983	1.10738	97.4144	68.2416	22.4452	36.4269	Cytip	29.1651	4.7237	0.718623	-6.57327	4.92228e-11	2.09989e-09
ENSMUSG00000081665.3	0	0	0	0	6.8966	3.52974	6.41291	3.57127	Pira1	2.55131	4.72212	1.402	-3.36814	0.000756767	0.00526376
ENSMUSG00000058818.14	0	4.23701	3.41983	12.1812	249.14	132.953	53.4409	74.2824	Pirb	66.2068	4.68408	0.659782	-7.09943	1.2527e-12	7.44212e-11
ENSMUSG00000038421.14	0	0	0	0	6.8966	9.41263	0	3.57127	Fcrla	2.48506	4.68027	1.71917	-2.7224	0.00648099	0.0310359
ENSMUSG00000030069.16	0	3.3896	0	0	18.9656	23.5316	23.514	36.4269	Prok2	13.2285	4.67998	0.895782	-5.22447	1.74659e-07	3.57898e-06
ENSMUSG00000107350.2	0	0	0	0	4.31037	7.05947	8.55054	0	Gm19610	2.49005	4.67211	1.75672	-2.65956	0.00782418	0.0360498
ENSMUSG00000034641.3	6.83663	5.93181	1.13994	1.10738	192.243	111.775	39.5462	44.998	Cd300ld	50.4472	4.66758	0.676189	-6.90276	5.10003e-12	2.63192e-10
ENSMUSG00000017002.15	3.41832	0.847401	0	3.32215	82.7592	45.8866	27.7893	26.4274	Slpi	23.8063	4.62913	0.743919	-6.22262	4.88919e-10	1.73264e-08
ENSMUSG00000028859.15	25.0676	38.9804	49.0175	36.5437	1592.25	1291.88	199.869	605.687	Csf3r	479.913	4.62376	0.500613	-9.2362	2.554e-20	5.44781e-18
ENSMUSG00000101191.7	0	0	0	0	10.3449	3.52974	0	4.99977	Gm28809	2.3593	4.62048	1.7516	-2.63786	0.00834321	0.0379494
ENSMUSG00000038179.14	2.27888	0	0	1.10738	13.7932	11.7658	25.6516	26.4274	Slamf7	10.128	4.61824	0.994445	-4.64404	3.41667e-06	4.90533e-05
ENSMUSG00000030623.5	0	0	0	0	4.31037	4.70632	5.34409	4.28552	Prss23os	2.33079	4.58852	1.40158	-3.27382	0.00106102	0.00699963
ENSMUSG00000085531.2	0	0	0	1.10738	16.3794	4.70632	2.13764	7.14254	Slc36a3os	3.93416	4.58797	1.37493	-3.33687	0.000847289	0.00579442
ENSMUSG00000056529.8	2.27888	10.1688	6.83965	4.42954	247.415	108.245	92.9871	128.566	Ptafr	75.1163	4.56726	0.489762	-9.32545	1.10509e-20	2.55161e-18
ENSMUSG00000026357.4	0	0	0	0	8.62075	3.52974	3.20645	2.85701	Rgs18	2.27674	4.56296	1.47672	-3.08992	0.00200212	0.0119354
ENSMUSG00000035493.11	23.9282	55.0811	35.3382	47.6176	1537.94	975.384	394.394	929.958	Tgfbi	499.955	4.56057	0.392667	-11.6143	3.48508e-31	2.69156e-28
ENSMUSG00000003484.5	5.69719	7.62661	5.69971	9.96646	306.037	158.838	51.3032	162.85	Cyp4f18	88.5022	4.5475	0.530373	-8.57415	9.9821e-18	1.49046e-15
ENSMUSG00000050335.18	90.0156	119.484	93.4753	246.947	2300.88	2764.96	3520.68	4069.1	Lgals3	1650.69	4.52479	0.332732	-13.5989	4.06543e-42	1.01171e-38
ENSMUSG00000027398.14	7.97607	16.1006	10.2595	3.32215	541.383	172.957	90.8495	66.4256	Il1b	113.659	4.51685	0.642939	-7.02532	2.13583e-12	1.1989e-10
ENSMUSG00000097194.3	1.13944	1.6948	0	3.32215	60.3452	14.1189	23.514	42.141	9330175E14Rik	18.2844	4.50192	0.806333	-5.58321	2.36123e-08	5.86451e-07
ENSMUSG00000108814.2	0	0.847401	1.13994	0	28.4485	4.70632	6.41291	6.42828	Gm30717	5.99791	4.48283	1.28949	-3.47642	0.000508153	0.00379876
ENSMUSG00000071714.8	1.13944	13.5584	2.27988	4.42954	230.174	100.009	64.1291	102.853	Csf2rb2	64.8215	4.47268	0.605391	-7.38809	1.48955e-13	1.05241e-11
ENSMUSG00000112023.2	2.27888	6.77921	1.13994	5.53692	158.622	76.4776	60.9226	64.9971	Lilr4b	47.0942	4.47213	0.556568	-8.03518	9.34405e-16	9.73389e-14
ENSMUSG00000030149.16	0	0	1.13994	0	8.62075	4.70632	9.61936	4.99977	Klrk1	3.63577	4.45272	1.28534	-3.46424	0.000531733	0.00392398
ENSMUSG00000074151.14	13.6733	32.2012	19.379	26.5772	546.555	414.156	390.118	636.4	Nlrc5	259.883	4.41854	0.296393	-14.9077	2.93719e-50	2.19281e-46
ENSMUSG00000018927.4	62.6691	41.5227	49.0175	71.98	1547.42	662.414	1321.06	1206.37	Ccl6	620.307	4.40013	0.296349	-14.8478	7.19137e-50	4.02663e-46
ENSMUSG00000090709.3	1.13944	0	0	0	3.4483	5.88289	13.8946	3.57127	Gm17173	3.49207	4.37742	1.36046	-3.2176	0.00129268	0.00824017
ENSMUSG00000048480.6	0	0	0	0	3.4483	2.35316	2.13764	7.85679	Cxcr1	1.97449	4.37619	1.54819	-2.82665	0.00470372	0.0240194
ENSMUSG00000094733.2	0	0	0	0	10.3449	1.17658	2.13764	2.14276	Csta3	1.97523	4.36557	1.66035	-2.62931	0.00855595	0.0387518
ENSMUSG00000114055.2	0	0	0	0	9.48282	2.35316	1.06882	2.85701	Gm32089	1.97023	4.36208	1.63364	-2.67016	0.00758147	0.0351557
ENSMUSG00000113548.2	0	0.847401	0	0	3.4483	1.17658	9.61936	11.4281	Gm34047	3.31496	4.34653	1.42927	-3.04109	0.00235722	0.0137022
ENSMUSG00000046323.9	0	0	0	0	10.3449	1.17658	1.06882	2.85701	Dppa3	1.93091	4.33614	1.70364	-2.54522	0.0109209	0.0472711
ENSMUSG00000106373.2	0	0	0	0	10.3449	1.17658	1.06882	2.85701	Gm6522	1.93091	4.33614	1.70364	-2.54522	0.0109209	0.0472711
ENSMUSG00000023019.13	139.012	202.529	163.012	145.067	1716.39	3157.94	4444.14	3588.41	Gpd1	1694.56	4.31042	0.285138	-15.117	1.25193e-51	1.40197e-47
ENSMUSG00000117296.2	112.804	71.1817	17.0991	33.2215	1987.08	449.453	1354.19	845.676	Gm20742	608.839	4.30595	0.687234	-6.26563	3.71329e-10	1.34574e-08
ENSMUSG00000078838.4	0	0.847401	0	0	8.62075	3.52974	8.55054	4.28552	Gm17382	3.22924	4.2936	1.32397	-3.24298	0.00118287	0.00767014
ENSMUSG00000034652.13	13.6733	1.6948	6.83965	2.21477	168.105	97.656	95.1248	102.138	Cd300a	60.9308	4.29334	0.49664	-8.64478	5.39108e-18	8.385e-16
ENSMUSG00000060962.13	0	0	0	0	1.72415	3.52974	6.41291	3.57127	Dmkn	1.90476	4.29203	1.53073	-2.80391	0.00504863	0.0254686
ENSMUSG00000094796.3	0	0	0	0	4.31037	2.35316	1.06882	7.14254	BC147527	1.85936	4.28978	1.60844	-2.66704	0.00765228	0.0354181
ENSMUSG00000085087.2	0	0	0	0	6.03452	4.70632	2.13764	2.14276	Gm13528	1.87765	4.27633	1.53937	-2.77797	0.0054699	0.0272062
ENSMUSG00000026358.14	0	3.3896	5.69971	1.10738	34.483	82.3605	53.4409	30.7129	Rgs1	26.3992	4.27238	0.658378	-6.48926	8.62593e-11	3.5319e-09
ENSMUSG00000062007.14	0	0.847401	0	0	12.9311	7.05947	0	4.28552	Hsh2d	3.14044	4.25584	1.57993	-2.6937	0.00706647	0.0331798
ENSMUSG00000040026.9	0	8.47401	0	25.4699	359.485	142.366	98.3312	48.5692	Saa3	85.3369	4.25515	1.45409	-2.92633	0.00342982	0.0185959
ENSMUSG00000114196.2	0	0	1.13994	0	6.03452	3.52974	4.27527	9.99955	Gm47547	3.12238	4.24675	1.33714	-3.17599	0.00149328	0.00929026
ENSMUSG00000079625.3	0	0	0	0	1.72415	7.05947	3.20645	2.85701	Tm4sf19	1.85589	4.24402	1.55624	-2.7271	0.00638935	0.0307042
ENSMUSG00000002204.10	5.69719	2.5422	2.27988	0	72.4143	36.4739	43.8215	44.2837	Napsa	25.9391	4.24115	0.603338	-7.02948	2.07306e-12	1.16953e-10
ENSMUSG00000058794.13	0	0.847401	0	2.21477	24.1381	12.9424	6.41291	14.9993	Nfe2	7.69436	4.24058	1.05112	-4.03433	5.47581e-05	0.000558987
ENSMUSG00000035373.3	0	20.3376	3.41983	4.42954	112.932	152.955	161.391	130.708	Ccl7	73.2717	4.23895	0.587017	-7.22118	5.15388e-13	3.24245e-11
ENSMUSG00000108486.2	0	0	0	0	7.75867	2.35316	2.13764	2.14276	Gm44836	1.79903	4.22646	1.5972	-2.64616	0.00814107	0.037257
ENSMUSG00000085129.2	0	0	1.13994	0	8.62075	1.17658	3.20645	9.99955	5031425F14Rik	3.01791	4.1995	1.43797	-2.92044	0.00349536	0.0188595
ENSMUSG00000044429.9	0	0	0	0	6.03452	1.17658	3.20645	3.57127	Cryga	1.7486	4.19209	1.58887	-2.63841	0.0083295	0.0379025
ENSMUSG00000116380.2	0	0	1.13994	0	14.6553	2.35316	3.20645	2.85701	Gm39556	3.02648	4.18875	1.45825	-2.87245	0.00407301	0.0213738
ENSMUSG00000099447.2	0	0	1.13994	0	14.6553	1.17658	4.27527	2.85701	2310030A07Rik	3.01301	4.18248	1.49108	-2.805	0.00503164	0.0254158
ENSMUSG00000039109.18	2.27888	7.62661	5.69971	32.1142	313.795	255.318	107.951	184.992	F13a1	113.722	4.1799	0.580412	-7.2016	5.95092e-13	3.7023e-11
ENSMUSG00000001348.16	14.8127	6.77921	3.41983	16.6108	393.106	180.017	66.2667	109.995	Acp5	98.8759	4.17903	0.578716	-7.22121	5.15284e-13	3.24245e-11
ENSMUSG00000050921.13	1.13944	0	0	0	12.9311	2.35316	1.06882	6.42828	P2ry10	2.9901	4.1787	1.48636	-2.81137	0.00493314	0.0250028
ENSMUSG00000116755.2	0	1.6948	1.13994	3.32215	26.7243	32.9442	24.5828	27.1416	6430553K19Rik	14.6937	4.15574	0.710378	-5.85004	4.91461e-09	1.43886e-07
ENSMUSG00000037868.16	2.27888	22.0324	2.27988	3.32215	39.6554	362.386	45.9592	92.1387	Egr2	71.2566	4.15057	1.06632	-3.89244	9.92418e-05	0.000933131
ENSMUSG00000028874.15	29.6254	37.2856	20.519	27.6846	906.903	401.213	318.508	415.696	Fgr	269.679	4.14231	0.365814	-11.3235	1.00343e-29	7.02304e-27
ENSMUSG00000067768.13	1.13944	0	0	0	2.58622	1.17658	3.20645	14.9993	Xlr4b	2.8885	4.13609	1.5252	-2.71184	0.00669113	0.0317839
ENSMUSG00000069830.11	0	0	2.27988	0	23.276	7.05947	1.06882	5.71403	Nlrp1a	4.92478	4.12425	1.43206	-2.87995	0.00397741	0.0209753
ENSMUSG00000086018.8	0	0	0	1.10738	6.03452	2.35316	6.41291	7.14254	Gm13179	2.88131	4.12021	1.34902	-3.05422	0.00225647	0.0131919
ENSMUSG00000004814.11	0	4.23701	4.55977	4.42954	68.1039	72.9479	75.886	14.2851	Ccl24	30.5562	4.10473	0.680974	-6.02772	1.66285e-09	5.28268e-08
ENSMUSG00000012396.13	0	0.847401	0	0	3.4483	4.70632	6.41291	7.14254	Nanog	2.81968	4.09467	1.33505	-3.06706	0.00216178	0.0127213
ENSMUSG00000048621.4	0	0	1.13994	1.10738	14.6553	7.05947	8.55054	5.71403	Gm6377	4.77833	4.09015	1.21281	-3.37247	0.000744984	0.00520119
ENSMUSG00000101969.3	0	0	0	3.32215	8.62075	11.7658	9.61936	22.1419	Gm20125	6.93374	4.04381	1.08782	-3.71736	0.000201312	0.00170788
ENSMUSG00000024053.12	4.55775	27.9642	12.5394	19.9329	357.761	349.444	161.391	215.705	Emilin2	143.662	4.03676	0.43334	-9.31548	1.21406e-20	2.77461e-18
ENSMUSG00000040522.6	2.27888	0	2.27988	0	29.3105	20.0018	4.27527	15.7136	Tlr8	9.2325	4.01381	1.00331	-4.00056	6.31929e-05	0.000632692
ENSMUSG00000087107.9	0	1.6948	2.27988	0	24.1381	15.2955	14.9634	12.1423	AI662270	8.81426	4.01174	0.903229	-4.44156	8.93101e-06	0.000114498
ENSMUSG00000015134.16	51.2747	69.4869	22.7988	42.0806	640.521	927.144	941.628	474.979	Aldh1a3	396.239	3.99651	0.337021	-11.8583	1.94817e-32	1.81805e-29
ENSMUSG00000090665.3	0	5.08441	0	0	31.8968	36.4739	9.61936	12.8566	Gad1-ps	11.9914	3.98563	0.982155	-4.05805	4.9485e-05	0.000514538
ENSMUSG00000059994.11	0	0	0	1.10738	11.207	4.70632	1.06882	2.85701	Fcrl1	2.61831	3.96677	1.48831	-2.66529	0.00769216	0.0355371
ENSMUSG00000111171.2	0	0.847401	0	1.10738	9.48282	9.41263	2.13764	10.7138	Gm47815	4.21271	3.94772	1.26687	-3.11612	0.00183248	0.0110834
ENSMUSG00000093847.3	0	0.847401	0	1.10738	7.75867	7.05947	13.8946	3.57127	Eif1ad15	4.27985	3.94638	1.25025	-3.15647	0.00159692	0.00985023
ENSMUSG00000021298.9	0	0.847401	0	0	8.62075	3.52974	2.13764	4.99977	Gpr132	2.51691	3.93442	1.40811	-2.79411	0.00520431	0.026123
ENSMUSG00000020913.4	2.27888	5.93181	9.11954	9.96646	37.9313	98.8326	144.29	134.28	Krt24	55.3288	3.93129	0.52375	-7.50605	6.09373e-14	4.65806e-12
ENSMUSG00000082244.2	0	0	1.13994	2.21477	18.9656	5.88289	16.0323	7.14254	Gm8503	6.42226	3.91347	1.08215	-3.61638	0.000298756	0.00241648
ENSMUSG00000029377.6	0	3.3896	3.41983	0	6.8966	71.7713	12.8258	12.1423	Ereg	13.8057	3.8733	1.01388	-3.82028	0.000133303	0.00120192
ENSMUSG00000046223.11	3.41832	56.7759	18.2391	14.396	127.587	470.632	489.518	274.273	Plaur	181.855	3.86469	0.804966	-4.80106	1.57827e-06	2.47712e-05
ENSMUSG00000114957.2	0	1.6948	0	2.21477	21.5519	9.41263	14.9634	13.5708	Gm47316	7.92604	3.86269	0.922185	-4.18863	2.80638e-05	0.00031302
ENSMUSG00000091055.3	4.55775	3.3896	1.13994	1.10738	8.62075	55.2992	52.3721	33.5699	Siglec15	20.0071	3.85399	0.742612	-5.18977	2.10551e-07	4.23693e-06
ENSMUSG00000087593.2	13.6733	17.7954	3.41983	0	208.622	75.301	113.295	110.709	Gm16174	67.8519	3.83757	0.612307	-6.26739	3.6714e-10	1.33488e-08
ENSMUSG00000109424.2	2.27888	4.23701	1.13994	2.21477	77.5867	15.2955	32.0645	19.9991	Gm44658	19.3521	3.83721	0.739975	-5.1856	2.15323e-07	4.31359e-06
ENSMUSG00000039518.8	13.6733	33.896	15.9592	27.6846	47.4141	351.797	606.02	295.701	Cdsn	174.018	3.82632	0.57444	-6.66097	2.72033e-11	1.23585e-09
ENSMUSG00000043740.16	1.13944	4.23701	4.55977	4.42954	82.7592	54.1226	21.3764	45.7122	B430306N03Rik	27.292	3.81747	0.598637	-6.37693	1.80668e-10	6.98865e-09
ENSMUSG00000026068.12	0	3.3896	2.27988	3.32215	86.2075	28.2379	5.34409	8.57104	Il18rap	17.169	3.81268	0.954224	-3.99558	6.4535e-05	0.000644688
ENSMUSG00000035385.6	15.9521	105.078	14.8193	15.5034	260.347	905.966	503.413	461.408	Ccl2	285.311	3.80764	0.792242	-4.80616	1.53857e-06	2.4207e-05
ENSMUSG00000031443.8	7.97607	1.6948	0	1.10738	53.4486	48.2397	6.41291	38.5697	F7	19.6812	3.7888	0.841494	-4.50246	6.71699e-06	8.89654e-05
ENSMUSG00000029762.7	25.0676	45.7597	31.9184	39.8659	292.243	504.752	587.85	568.546	Akr1b8	262	3.76634	0.295786	-12.7334	3.85878e-37	6.64808e-34
ENSMUSG00000087057.8	19.3705	17.7954	5.69971	3.32215	245.691	91.7732	173.148	124.28	Gm11730	85.1351	3.76561	0.486275	-7.74379	9.64969e-15	8.47545e-13
ENSMUSG00000047592.18	0	0	0	3.32215	18.9656	9.41263	4.27527	9.99955	Nxpe5	5.74691	3.74546	1.15816	-3.23398	0.00122077	0.00787264
ENSMUSG00000027420.14	61.5297	105.078	15.9592	188.255	424.141	197.665	4330.85	20.7134	Bfsp1	668.024	3.74519	1.36407	-2.7456	0.00603996	0.0294464
ENSMUSG00000058755.4	0	0	4.55977	1.10738	8.62075	21.1784	21.3764	20.7134	Osm	9.6945	3.7411	0.891583	-4.19602	2.71646e-05	0.000304812
ENSMUSG00000102353.2	0	0	1.13994	0	7.75867	2.35316	3.20645	3.57127	Gm38345	2.25369	3.74058	1.42898	-2.61766	0.00885346	0.0398626
ENSMUSG00000117239.2	0	0.847401	0	0	0.862075	4.70632	6.41291	4.99977	Gpr31c	2.22856	3.72801	1.47791	-2.5225	0.0116525	0.0497677
ENSMUSG00000107256.2	55.8325	51.6915	13.6793	5.53692	674.142	232.963	380.499	370.698	Gm13821	223.13	3.70421	0.548105	-6.75821	1.39704e-11	6.75798e-10
ENSMUSG00000103367.2	0	2.5422	0	0	6.03452	15.2955	6.41291	10.7138	Gm38158	5.12487	3.69415	1.14399	-3.22919	0.00124139	0.00797348
ENSMUSG00000022346.18	42.1592	89.8245	41.0379	43.188	305.174	1120.1	876.43	509.977	Myc	378.487	3.69266	0.410743	-8.99018	2.46836e-19	4.72512e-17
ENSMUSG00000022651.7	0	0	0	2.21477	9.48282	8.23605	1.06882	8.57104	Retnlg	3.69669	3.68928	1.38073	-2.67197	0.00754066	0.0350172
ENSMUSG00000045502.7	6.83663	14.4058	6.83965	3.32215	182.76	49.4163	42.7527	126.423	Hcar2	54.0945	3.65233	0.574745	-6.35469	2.08844e-10	7.95491e-09
ENSMUSG00000026073.14	4.55775	5.93181	7.9796	4.42954	135.346	89.42	19.2387	40.7125	Il1r2	38.4519	3.63574	0.619411	-5.86967	4.36659e-09	1.29432e-07
ENSMUSG00000053175.18	95.7128	180.496	55.8572	60.9062	1644.84	897.73	1156.46	1089.24	Bcl3	647.655	3.60059	0.360683	-9.98268	1.81496e-23	6.15904e-21
ENSMUSG00000057191.15	2.27888	15.2532	4.55977	13.2886	220.691	84.7137	47.028	82.8534	AB124611	58.8333	3.59859	0.588953	-6.11015	9.95398e-10	3.28335e-08
ENSMUSG00000040552.9	12.5338	31.3538	31.9184	24.3625	321.554	327.089	261.86	310.7	C3ar1	165.171	3.59532	0.263872	-13.6252	2.83492e-42	7.93671e-39
ENSMUSG00000070390.13	0	0.847401	0	2.21477	13.7932	16.4721	3.20645	4.28552	Nlrp1b	5.10243	3.59314	1.17411	-3.06031	0.00221105	0.0129704
ENSMUSG00000044092.9	4.55775	3.3896	0	4.42954	89.6558	28.2379	13.8946	17.8563	C130050O18Rik	20.2527	3.59199	0.784636	-4.5779	4.69668e-06	6.53364e-05
ENSMUSG00000043157.9	12.5338	6.77921	14.8193	6.64431	220.691	101.186	72.6796	89.9959	Arl11	65.6661	3.58865	0.463934	-7.73526	1.03189e-14	8.99272e-13
ENSMUSG00000113845.2	1.13944	0	2.27988	1.10738	8.62075	11.7658	16.0323	14.2851	Gm39473	6.90382	3.57429	0.912345	-3.9177	8.9398e-05	0.000854201
ENSMUSG00000085967.2	1.13944	0.847401	0	0	10.3449	4.70632	2.13764	7.14254	Gm12530	3.28978	3.57235	1.3092	-2.72866	0.00635919	0.0306008
ENSMUSG00000043333.13	5.69719	0.847401	4.55977	2.21477	5.17245	35.2974	64.1291	49.9977	Rhbdl2	20.9895	3.57215	0.782326	-4.56606	4.96988e-06	6.83724e-05
ENSMUSG00000060594.7	38.7409	51.6915	19.379	42.0806	300.864	531.814	480.968	473.55	Layn	242.386	3.54521	0.30045	-11.7996	3.91958e-32	3.37642e-29
ENSMUSG00000050359.8	1.13944	5.08441	1.13994	4.42954	25.0002	20.0018	60.9226	35.7127	Sprr1a	19.1788	3.53545	0.64795	-5.45637	4.85975e-08	1.12095e-06
ENSMUSG00000086653.2	2.27888	8.47401	4.55977	4.42954	41.3796	52.9461	59.8538	80.7107	9130015L21Rik	31.829	3.52758	0.479893	-7.35077	1.97071e-13	1.37075e-11
ENSMUSG00000024679.11	4.55775	22.0324	17.0991	36.5437	328.45	174.134	200.938	214.276	Ms4a6d	124.754	3.51188	0.425922	-8.24538	1.64642e-16	1.98252e-14
ENSMUSG00000040663.10	72.9241	122.026	50.1575	39.8659	489.658	1080.1	1019.65	667.827	Clcf1	442.776	3.50688	0.368352	-9.52045	1.72437e-21	4.6531e-19
ENSMUSG00000016763.16	71.7846	140.669	38.758	53.1545	1426.73	961.265	516.239	569.974	Scube1	472.322	3.50644	0.422809	-8.29319	1.10248e-16	1.39504e-14
ENSMUSG00000035042.3	0	7.62661	2.27988	26.5772	90.5178	88.2434	132.533	102.853	Ccl5	56.3289	3.50383	0.667735	-5.24733	1.54316e-07	3.21915e-06
ENSMUSG00000118106.2	0	2.5422	2.27988	0	13.7932	23.5316	13.8946	6.42828	ENSMUSG00000118106	7.80872	3.48888	0.921197	-3.78733	0.000152276	0.00135231
ENSMUSG00000049130.7	2.27888	33.896	10.2595	24.3625	166.38	296.498	118.639	221.419	C5ar1	109.217	3.48387	0.529099	-6.58453	4.56322e-11	1.96166e-09
ENSMUSG00000114680.2	5.69719	3.3896	2.27988	1.10738	81.035	14.1189	19.2387	24.2846	Gm47202	18.8939	3.47971	0.746124	-4.66372	3.10548e-06	4.50183e-05
ENSMUSG00000022584.15	1.13944	0	2.27988	5.53692	32.7588	9.41263	17.1011	35.7127	Ly6c2	12.9927	3.47329	0.80379	-4.32115	1.5522e-05	0.000187007
ENSMUSG00000078087.6	0	0	1.13994	1.10738	3.4483	7.05947	7.48172	5.71403	Rps12l1	3.24386	3.47267	1.26464	-2.74598	0.00603312	0.0294195
ENSMUSG00000024401.15	1.13944	4.23701	1.13994	0	31.0347	25.8847	7.48172	12.8566	Tnf	10.4718	3.46942	0.856131	-4.05244	5.06857e-05	0.000524291
ENSMUSG00000017697.4	7.97607	12.711	5.69971	9.96646	97.4144	78.8308	127.189	105.71	Ada	55.6872	3.46555	0.359644	-9.63605	5.63155e-22	1.6596e-19
ENSMUSG00000046245.14	6.83663	13.5584	7.9796	18.8255	252.588	125.894	51.3032	92.1387	Pilra	71.1405	3.46164	0.515889	-6.71005	1.94552e-11	9.11585e-10
ENSMUSG00000053063.12	0	0.847401	5.69971	2.21477	30.1726	23.5316	20.3075	19.2848	Clec12a	12.7573	3.46068	0.700967	-4.93701	7.93307e-07	1.34752e-05
ENSMUSG00000035004.4	3.41832	7.62661	10.2595	16.6108	189.656	105.892	50.2344	68.5683	Igsf6	56.5333	3.45524	0.524202	-6.59142	4.35632e-11	1.88356e-09
ENSMUSG00000045362.9	0	1.6948	1.13994	2.21477	26.7243	10.5892	9.61936	9.2853	Tnfrsf26	7.65846	3.4509	0.900725	-3.83125	0.000127494	0.0011556
ENSMUSG00000049037.9	0	0	0	8.85908	46.552	12.9424	17.1011	17.8563	Clec4a1	12.9139	3.44665	1.02601	-3.35928	0.000781461	0.0054003
ENSMUSG00000030107.11	25.0676	48.3019	62.6968	110.738	709.487	457.689	693.663	799.964	Usp18	363.451	3.43259	0.369712	-9.28451	1.62459e-20	3.56725e-18
ENSMUSG00000043613.9	0	9.32141	2.27988	6.64431	47.4141	81.1839	54.5097	20.7134	Mmp3	27.7583	3.42583	0.65351	-5.24221	1.58668e-07	3.2935e-06
ENSMUSG00000018930.4	4.55775	27.9642	1.13994	5.53692	46.552	88.2434	169.942	124.994	Ccl4	58.6163	3.4143	0.670835	-5.08962	3.58776e-07	6.73554e-06
ENSMUSG00000094651.3	0	1.6948	0	0	3.4483	8.23605	4.27527	5.71403	Gal3st2	2.92106	3.41157	1.33756	-2.55059	0.0107541	0.0466691
ENSMUSG00000029299.15	4.55775	0	0	4.42954	37.9313	24.7082	8.55054	20.7134	Abcg3	12.6113	3.41037	0.841142	-4.05445	5.02522e-05	0.000520957
ENSMUSG00000031490.7	46.717	72.0291	83.2158	107.416	356.037	781.248	1336.02	813.535	Eif4ebp1	449.528	3.40913	0.378335	-9.01087	2.0442e-19	3.9469e-17
ENSMUSG00000001131.12	56.9719	172.87	31.9184	126.242	1077.59	775.365	1144.7	1134.23	Timp1	564.987	3.40762	0.415455	-8.20214	2.36152e-16	2.72634e-14
ENSMUSG00000040298.7	0	0.847401	1.13994	1.10738	1.72415	16.4721	9.61936	5.71403	Btbd16	4.57805	3.40397	1.17347	-2.90076	0.00372255	0.0198699
ENSMUSG00000114660.2	0	3.3896	1.13994	1.10738	17.2415	24.7082	8.55054	12.8566	Gm47881	8.62421	3.38165	0.838917	-4.03097	5.55468e-05	0.000565492
ENSMUSG00000002791.18	2.27888	5.08441	1.13994	2.21477	59.4832	23.5316	13.8946	18.5706	Pdxk-ps	15.7747	3.38163	0.723348	-4.67497	2.9399e-06	4.29237e-05
ENSMUSG00000053101.4	0	0	2.27988	2.21477	13.7932	5.88289	10.6882	13.5708	Gpr141	6.05372	3.37706	0.968858	-3.4856	0.000491027	0.0036954
ENSMUSG00000042379.9	0	4.23701	0	6.64431	21.5519	48.2397	20.3075	25.7131	Esm1	15.8367	3.36536	0.729136	-4.61555	3.9206e-06	5.56109e-05
ENSMUSG00000064147.8	2.27888	0.847401	0	0	5.17245	14.1189	7.48172	5.71403	Rab44	4.45168	3.3581	1.11868	-3.00184	0.00268353	0.0152429
ENSMUSG00000086607.8	0	4.23701	0	1.10738	5.17245	18.8253	19.2387	17.1421	4930511M06Rik	8.21536	3.35659	0.935622	-3.58755	0.000333798	0.00266052
ENSMUSG00000047180.9	31.9043	17.7954	26.2187	33.2215	490.52	297.674	95.1248	227.133	Neurl3	152.449	3.3538	0.44331	-7.56537	3.86756e-14	3.08263e-12
ENSMUSG00000049988.6	4.55775	3.3896	9.11954	16.6108	133.622	89.42	36.3398	78.5679	Lrrc25	46.4534	3.34876	0.535601	-6.25236	4.04308e-10	1.44885e-08
ENSMUSG00000079293.12	102.549	57.6233	67.2566	85.2686	1182.77	374.152	827.265	771.394	Clec7a	433.534	3.33873	0.3376	-9.8896	4.61871e-23	1.47779e-20
ENSMUSG00000115247.2	0	3.3896	0	0	20.6898	5.88289	8.55054	2.85701	Gm6201	5.17123	3.31943	1.22148	-2.71754	0.00657689	0.0314011
ENSMUSG00000027947.12	14.8127	38.133	31.9184	31.0068	253.45	454.159	224.452	231.418	Il6ra	159.919	3.31642	0.341782	-9.70333	2.91818e-22	8.71446e-20
ENSMUSG00000112290.2	0	0	0	3.32215	7.75867	10.5892	6.41291	7.14254	Gm33782	4.40318	3.316	1.13687	-2.91679	0.00353655	0.0190313
ENSMUSG00000066682.12	0	2.5422	3.41983	2.21477	23.276	30.5911	13.8946	14.9993	Pilrb2	11.3672	3.31208	0.715584	-4.6285	3.68331e-06	5.26789e-05
ENSMUSG00000030187.16	5.69719	5.08441	3.41983	4.42954	81.8971	23.5316	28.8581	49.2835	Klra2	25.2752	3.30437	0.569439	-5.80285	6.5198e-09	1.86493e-07
ENSMUSG00000067235.15	3.41832	8.47401	6.83965	12.1812	172.415	70.5947	21.3764	41.4267	H2-Q10	42.0907	3.30301	0.636635	-5.18823	2.12306e-07	4.26843e-06
ENSMUSG00000030789.10	12.5338	6.77921	13.6793	23.2551	187.07	143.543	80.1613	132.851	Itgax	74.9841	3.29345	0.400505	-8.22323	1.98094e-16	2.35995e-14
ENSMUSG00000079419.5	41.0198	15.2532	18.2391	28.792	443.106	192.959	168.873	196.42	Ms4a6c	138.083	3.28751	0.407604	-8.06545	7.29666e-16	7.8193e-14
ENSMUSG00000029322.13	7.97607	2.5422	0	12.1812	86.2075	17.6487	67.3355	45.7122	Plac8	29.9504	3.27425	0.696101	-4.70369	2.55499e-06	3.77966e-05
ENSMUSG00000080002.3	13.6733	5.93181	4.55977	8.85908	102.587	47.0632	109.019	55.7118	Gm5566	43.4256	3.26514	0.463824	-7.03961	1.92781e-12	1.09866e-10
ENSMUSG00000026395.17	18.231	49.9967	29.6385	47.6176	573.28	430.628	147.497	249.274	Ptprc	193.27	3.26113	0.436459	-7.4718	7.91062e-14	5.8281e-12
ENSMUSG00000082579.2	2.27888	0	0	1.10738	9.48282	5.88289	8.55054	6.42828	Gm11979	4.21635	3.24831	1.09017	-2.97964	0.00288585	0.0161962
ENSMUSG00000037944.9	0	1.6948	2.27988	0	0.862075	9.41263	14.9634	13.5708	Ccr7	5.34796	3.24778	1.16102	-2.79736	0.00515223	0.0259065
ENSMUSG00000073699.4	2.27888	0	1.13994	0	2.58622	8.23605	12.8258	7.14254	Gm833	4.27618	3.24457	1.15791	-2.8021	0.00507713	0.0255933
ENSMUSG00000072620.4	42.1592	22.0324	42.1779	55.3692	730.177	252.964	255.447	284.987	Slfn2	210.664	3.24305	0.408443	-7.94003	2.0214e-15	1.9684e-13
ENSMUSG00000020407.14	28.486	73.7239	15.9592	37.6511	301.726	324.736	502.344	352.127	Upp1	204.594	3.23269	0.386358	-8.36708	5.90649e-17	7.87426e-15
ENSMUSG00000015340.11	19.3705	22.0324	25.0787	52.0471	338.795	245.905	238.346	282.13	Cybb	152.963	3.22813	0.313159	-10.3083	6.46527e-25	2.58576e-22
ENSMUSG00000113980.2	2.27888	1.6948	0	3.32215	18.9656	8.23605	28.8581	12.1423	Gm47655	9.43724	3.22252	0.801627	-4.01997	5.82055e-05	0.000588545
ENSMUSG00000073490.12	2.27888	4.23701	4.55977	6.64431	25.8622	35.2974	49.1656	54.2833	Ifi207	22.7911	3.21849	0.518078	-6.21235	5.21965e-10	1.8266e-08
ENSMUSG00000083838.2	0	1.6948	1.13994	0	10.3449	4.70632	4.27527	8.57104	Gm11957	3.84153	3.21479	1.1411	-2.81728	0.0048433	0.0246255
ENSMUSG00000091412.2	4.55775	5.93181	3.41983	3.32215	112.07	22.355	19.2387	6.42828	Gm2895	22.1654	3.20581	0.810754	-3.95411	7.68192e-05	0.000749029
ENSMUSG00000004709.15	3.41832	5.08441	1.13994	1.10738	45.69	25.8847	10.6882	19.9991	Cd244a	14.1265	3.20301	0.714759	-4.48124	7.4209e-06	9.70829e-05
ENSMUSG00000070526.3	9.11551	9.32141	4.55977	12.1812	50.8624	115.305	57.7161	100.71	Peg12	44.9714	3.19953	0.438655	-7.29396	3.00965e-13	2.04264e-11
ENSMUSG00000037731.6	1.13944	15.2532	9.11954	13.2886	127.587	90.5966	51.3032	86.4247	Themis2	49.339	3.17464	0.487637	-6.51025	7.50239e-11	3.11746e-09
ENSMUSG00000022221.15	0	0	3.41983	6.64431	26.7243	17.6487	29.9269	13.5708	Ripk3	12.2419	3.17322	0.79051	-4.01415	5.96615e-05	0.000601367
ENSMUSG00000048852.14	4.55775	3.3896	0	1.10738	36.2071	17.6487	6.41291	22.1419	Gm12185	11.4332	3.16801	0.806984	-3.92575	8.64607e-05	0.00083003
ENSMUSG00000001473.8	214.214	524.541	106.015	192.685	1485.35	2648.48	3374.26	1832.06	Tubb6	1297.2	3.16797	0.42792	-7.4032	1.32942e-13	9.51282e-12
ENSMUSG00000030589.16	3.41832	6.77921	5.69971	9.96646	100.863	72.9479	20.3075	38.5697	Rasgrp4	32.3189	3.16506	0.576465	-5.49046	4.00881e-08	9.45108e-07
ENSMUSG00000020077.15	115.083	86.4349	64.9767	152.819	1729.32	881.258	547.235	598.544	Srgn	521.959	3.16422	0.389587	-8.12198	4.58641e-16	5.08524e-14
ENSMUSG00000071713.7	2.27888	27.9642	19.379	33.2215	343.968	177.663	80.1613	139.994	Csf2rb	103.079	3.1568	0.569768	-5.54051	3.01597e-08	7.30255e-07
ENSMUSG00000029605.17	10.2549	13.5584	7.9796	27.6846	125.863	140.013	111.157	152.85	Oas1b	73.6701	3.15665	0.351247	-8.98699	2.54104e-19	4.82303e-17
ENSMUSG00000003882.6	0	0	1.13994	3.32215	15.5173	9.41263	7.48172	5.71403	Il7r	5.32348	3.15548	1.02599	-3.07554	0.00210123	0.0124205
ENSMUSG00000025498.16	444.381	365.23	414.939	519.364	6002.63	2266.09	3338.99	3898.4	Irf7	2156.25	3.15307	0.282374	-11.1663	5.96108e-29	3.92677e-26
ENSMUSG00000060093.7	10.2549	12.711	3.41983	1.10738	107.759	31.7676	87.643	19.9991	H4c1	34.3328	3.14479	0.682534	-4.60753	4.07489e-06	5.75806e-05
ENSMUSG00000110697.2	3.41832	2.5422	0	0	34.483	7.05947	3.20645	8.57104	Gm31718	7.41006	3.13829	1.07593	-2.91682	0.00353615	0.0190313
ENSMUSG00000059108.5	0	0.847401	4.55977	0	18.1036	7.05947	9.61936	11.4281	Ifitm6	6.4522	3.13739	0.956592	-3.27975	0.00103898	0.00688871
ENSMUSG00000022122.16	316.764	578.775	361.362	487.249	5137.97	5041.64	2992.69	2118.48	Ednrb	2129.37	3.13108	0.314026	-9.97076	2.04656e-23	6.84133e-21
ENSMUSG00000029373.8	1.13944	1.6948	1.13994	6.64431	25.8622	22.355	18.1699	24.9989	Pf4	12.7506	3.12678	0.645446	-4.84438	1.27009e-06	2.03915e-05
ENSMUSG00000018774.14	103.689	112.704	75.2362	100.772	722.419	801.25	898.876	982.813	Cd68	474.72	3.11364	0.191951	-16.221	3.58088e-59	8.0201e-55
ENSMUSG00000030148.16	2.27888	2.5422	3.41983	6.64431	72.4143	20.0018	7.48172	27.1416	Clec4a2	17.7406	3.11098	0.749976	-4.14811	3.35235e-05	0.000365543
ENSMUSG00000079017.4	14.8127	2.5422	13.6793	42.0806	383.623	34.1208	120.776	90.7102	Ifi27l2a	87.7932	3.11064	0.953885	-3.26102	0.00111012	0.00727424
ENSMUSG00000031779.4	0	1.6948	6.83965	0	8.62075	27.0613	27.7893	9.99955	Ccl22	10.2507	3.11058	0.905257	-3.43612	0.000590101	0.00427165
ENSMUSG00000003355.8	61.5297	40.6753	69.5365	55.3692	175.001	387.094	791.994	595.687	Fkbp11	272.111	3.10496	0.403578	-7.69359	1.43061e-14	1.22296e-12
ENSMUSG00000071715.13	5.69719	11.0162	19.379	22.1477	201.725	117.658	75.886	99.9955	Ncf4	69.1881	3.09605	0.439132	-7.05038	1.78428e-12	1.02468e-10
ENSMUSG00000105987.5	137.872	238.967	172.131	261.343	972.42	2376.69	1950.59	1532.07	AI506816	955.261	3.07409	0.304008	-10.1119	4.89491e-24	1.74018e-21
ENSMUSG00000046718.9	160.661	151.685	193.79	285.705	1619.84	969.501	1811.65	2203.47	Bst2	924.537	3.06178	0.292027	-10.4846	1.01723e-25	4.74645e-23
ENSMUSG00000118291.2	0	0	2.27988	1.10738	7.75867	9.41263	3.20645	6.42828	Csf1r-ps	3.77416	3.06058	1.14127	-2.68173	0.00732427	0.034154
ENSMUSG00000026581.15	15.9521	10.1688	9.11954	3.32215	137.932	94.1263	27.7893	59.9973	Sell	44.8009	3.05326	0.550181	-5.54955	2.86413e-08	6.97261e-07
ENSMUSG00000036480.10	3449.08	8632.47	5144.56	7212.4	5611.24	35870.4	104427	55901.8	Prss56	28281.1	3.04575	0.773722	-3.93649	8.26822e-05	0.000798204
ENSMUSG00000035778.18	20.5099	22.8798	22.7988	31.0068	211.208	203.548	157.116	227.133	Ggta1	112.025	3.04346	0.256436	-11.8683	1.72925e-32	1.68391e-29
ENSMUSG00000056888.12	5.69719	4.23701	2.27988	9.96646	31.0347	58.8289	55.5785	37.1412	Glipr1	25.5955	3.04291	0.496556	-6.12802	8.89794e-10	2.97e-08
ENSMUSG00000012519.15	2.27888	6.77921	0	4.42954	20.6898	22.355	34.2022	36.4269	Mlkl	15.8952	3.01309	0.615877	-4.89236	9.96332e-07	1.64122e-05
ENSMUSG00000042349.14	12.5338	2.5422	9.11954	7.75169	129.311	47.0632	25.6516	50.712	Ikbke	35.5857	3.01193	0.590248	-5.10282	3.34628e-07	6.34067e-06
ENSMUSG00000101952.2	0	2.5422	1.13994	0	7.75867	5.88289	10.6882	7.85679	Gm10550	4.48358	3.00348	1.01823	-2.94972	0.00318065	0.017503
ENSMUSG00000047798.16	33.0437	30.5064	15.9592	22.1477	426.727	176.487	75.886	136.422	Cd300lf	114.647	3.00184	0.486829	-6.1661	6.99932e-10	2.38243e-08
ENSMUSG00000021998.17	71.7846	154.227	137.933	239.195	1683.63	1560.14	555.785	992.098	Lcp1	674.35	2.98954	0.395454	-7.55977	4.03789e-14	3.20697e-12
ENSMUSG00000097101.4	3.41832	2.5422	2.27988	5.53692	14.6553	23.5316	30.9957	38.5697	1810034E14Rik	15.1912	2.98622	0.602664	-4.95503	7.23203e-07	1.24501e-05
ENSMUSG00000037321.18	78.6213	121.178	155.032	182.719	980.179	934.204	799.475	1529.93	Tap1	597.667	2.98208	0.294749	-10.1174	4.62705e-24	1.67148e-21
ENSMUSG00000025150.11	2.27888	2.5422	0	3.32215	18.1036	4.70632	8.55054	32.1414	Cbr2	8.95563	2.96618	0.872977	-3.39778	0.00067936	0.00482998
ENSMUSG00000014551.9	1488.11	1387.2	1337.15	1430.74	19630.3	6384.12	10683.9	7325.38	Mrps25	6208.36	2.96374	0.321308	-9.22398	2.86261e-20	5.99196e-18
ENSMUSG00000062585.12	1.13944	2.5422	4.55977	5.53692	42.2417	28.2379	9.61936	25.7131	Cnr2	14.9488	2.95817	0.663062	-4.46138	8.14351e-06	0.000105428
ENSMUSG00000056612.8	603.902	309.301	365.922	506.075	4516.41	2268.44	3943.94	3132	Ppp1r14b	1955.75	2.95787	0.277489	-10.6594	1.57603e-26	8.40435e-24
ENSMUSG00000033220.8	21.6493	38.133	36.4782	77.5169	491.383	445.923	151.772	257.846	Rac2	190.088	2.9547	0.43388	-6.80996	9.76231e-12	4.816e-10
ENSMUSG00000033107.7	13.6733	15.2532	6.83965	7.75169	71.5522	163.544	58.785	47.855	Rnf125	48.1568	2.95296	0.488373	-6.04652	1.48012e-09	4.73576e-08
ENSMUSG00000030208.16	54.6931	138.126	49.0175	56.4766	413.796	753.01	639.153	509.977	Emp1	326.781	2.94652	0.350583	-8.40463	4.29202e-17	5.79086e-15
ENSMUSG00000080875.5	35.3226	13.5584	11.3994	35.4363	237.933	149.426	199.869	143.565	Gm7332	103.314	2.94393	0.378791	-7.77191	7.7311e-15	6.92614e-13
ENSMUSG00000025491.15	28.486	25.422	11.3994	77.5169	273.278	151.779	262.929	407.125	Ifitm1	154.742	2.94222	0.480826	-6.1191	9.4106e-10	3.12251e-08
ENSMUSG00000029379.11	0	0	4.55977	2.21477	25.0002	11.7658	10.6882	2.85701	Cxcl3	7.13571	2.94154	1.03661	-2.83765	0.00454465	0.0233723
ENSMUSG00000053113.4	316.764	798.252	136.793	326.679	4904.34	3234.42	2207.11	1765.63	Socs3	1711.25	2.93844	0.461314	-6.36972	1.89373e-10	7.28761e-09
ENSMUSG00000038843.19	51.2747	54.2337	69.5365	66.4431	456.038	481.221	361.26	543.547	Gcnt1	260.444	2.93582	0.212962	-13.7857	3.1075e-43	1.15998e-39
ENSMUSG00000033777.5	21.6493	30.5064	34.1983	48.7249	331.037	311.793	127.189	260.703	Tlr13	145.725	2.93353	0.354267	-8.28056	1.22601e-16	1.51707e-14
ENSMUSG00000002325.16	593.647	855.875	466.236	679.934	5945.73	4548.65	4219.69	5127.63	Irf9	2804.67	2.93329	0.216082	-13.5748	5.64603e-42	1.26454e-38
ENSMUSG00000062345.11	4.55775	28.8116	0	1.10738	46.552	77.6542	74.8172	67.8541	Serpinb2	37.6693	2.9316	1.15058	-2.54794	0.0108361	0.0469706
ENSMUSG00000030088.16	695.058	816.047	552.872	1229.2	2615.53	6054.67	8587.95	7827.5	Aldh1l1	3547.35	2.92925	0.359072	-8.15783	3.41106e-16	3.89783e-14
ENSMUSG00000071068.8	4.55775	2.5422	3.41983	12.1812	103.449	29.4145	14.9634	22.8561	Treml2	24.173	2.92846	0.719865	-4.06807	4.74044e-05	0.000496361
ENSMUSG00000066361.4	2.27888	2.5422	3.41983	2.21477	19.8277	25.8847	18.1699	15.7136	Serpina3c	11.2565	2.92176	0.623525	-4.68588	2.78758e-06	4.09668e-05
ENSMUSG00000051498.8	1.13944	5.08441	2.27988	3.32215	30.1726	18.8253	11.757	30.7129	Tlr6	12.9117	2.91603	0.649558	-4.48925	7.14731e-06	9.38876e-05
ENSMUSG00000041707.9	6.83663	8.47401	3.41983	6.64431	97.4144	35.2974	30.9957	29.2844	Tmem273	27.2958	2.91452	0.560602	-5.19891	2.00461e-07	4.06679e-06
ENSMUSG00000026580.17	1.13944	7.62661	2.27988	4.42954	9.48282	38.8271	45.9592	26.4274	Selp	17.0215	2.90721	0.680451	-4.27247	1.93318e-05	0.000226875
ENSMUSG00000059631.7	20.5099	22.8798	10.2595	14.396	228.45	67.065	143.222	74.2824	1500035N22Rik	72.633	2.90625	0.456521	-6.36609	1.93907e-10	7.43653e-09
ENSMUSG00000024610.16	48.9959	41.5227	58.1371	74.1948	358.623	403.567	354.847	528.548	Cd74	233.554	2.89239	0.245481	-11.7825	4.804e-32	3.98501e-29
ENSMUSG00000022102.14	6.83663	5.08441	18.2391	15.5034	104.311	58.8289	66.2667	100.71	Dok2	46.9725	2.883	0.428108	-6.73429	1.64737e-11	7.90068e-10
ENSMUSG00000033538.14	6.83663	6.77921	0	3.32215	56.8969	14.1189	36.3398	19.2848	Casp4	17.9473	2.87892	0.692376	-4.15804	3.20995e-05	0.000352764
ENSMUSG00000074577.10	1.13944	6.77921	4.55977	4.42954	62.0694	20.0018	18.1699	25.7131	Ripor3	17.8578	2.87278	0.639045	-4.49542	6.94314e-06	9.16733e-05
ENSMUSG00000046805.11	159.521	207.613	338.563	251.376	2653.47	1877.82	930.94	1524.93	Mpeg1	993.029	2.86864	0.330182	-8.68805	3.68703e-18	5.94089e-16
ENSMUSG00000024672.12	9.11551	6.77921	6.83965	7.75169	82.7592	41.1803	40.6151	55.7118	Ms4a7	31.344	2.86695	0.434045	-6.60519	3.97004e-11	1.74006e-09
ENSMUSG00000087367.2	1.13944	3.3896	2.27988	3.32215	18.1036	18.8253	12.8258	24.9989	Gm15491	10.6106	2.86543	0.648219	-4.42046	9.84905e-06	0.000124768
ENSMUSG00000111875.2	36.462	37.2856	25.0787	32.1142	306.037	121.188	303.544	224.99	Gm5425	135.837	2.86541	0.331991	-8.63097	6.08334e-18	9.33209e-16
ENSMUSG00000041782.15	251.816	412.684	69.5365	131.779	2296.57	1366.01	1239.83	1412.79	Lad1	897.627	2.86455	0.440768	-6.499	8.08578e-11	3.32899e-09
ENSMUSG00000075302.11	6.83663	7.62661	7.9796	14.396	61.2073	21.1784	110.088	73.5681	Erich2	37.8601	2.85914	0.523289	-5.4638	4.66056e-08	1.08056e-06
ENSMUSG00000005087.18	595.926	1559.22	530.073	648.928	3628.47	8557.26	6011.03	6001.87	Cd44	3441.6	2.85866	0.36845	-7.75861	8.5863e-15	7.60108e-13
ENSMUSG00000073152.5	46.717	120.331	36.4782	47.6176	568.969	309.44	478.83	476.407	Gm10475	260.599	2.85782	0.367516	-7.77603	7.48345e-15	6.7312e-13
ENSMUSG00000073394.5	0	1.6948	3.41983	2.21477	6.8966	16.4721	17.1011	12.8566	Runx2os1	7.58197	2.85678	0.793831	-3.59873	0.00031978	0.00256248
ENSMUSG00000022769.10	437.544	249.136	381.881	561.444	1314.66	1487.2	5598.47	3395.56	Sdf2l1	1678.24	2.85583	0.429619	-6.64736	2.98392e-11	1.34469e-09
ENSMUSG00000044701.6	15.9521	32.2012	6.83965	19.9329	128.449	176.487	110.088	137.137	Il27	78.3859	2.85448	0.375414	-7.60353	2.88153e-14	2.37271e-12
ENSMUSG00000022150.17	30.7648	27.9642	39.898	62.0136	288.795	321.206	235.14	309.272	Dab2	164.382	2.85379	0.27235	-10.4784	1.08571e-25	4.96258e-23
ENSMUSG00000004552.17	2.27888	0.847401	0	3.32215	12.9311	9.41263	2.13764	20.7134	Ctse	6.4554	2.8487	0.974677	-2.92271	0.00346999	0.0187451
ENSMUSG00000024883.9	19.3705	23.7272	13.6793	31.0068	100.863	311.793	137.877	84.2819	Rin1	90.3249	2.84696	0.450882	-6.3142	2.71561e-10	1.01032e-08
ENSMUSG00000074361.12	4.55775	1.6948	3.41983	2.21477	44.8279	28.2379	2.13764	8.57104	C5ar2	11.9577	2.83588	0.880748	-3.21985	0.00128258	0.00819606
ENSMUSG00000037095.9	19.3705	43.2175	4.55977	17.7182	274.14	154.132	86.5742	91.4245	Lrg1	86.392	2.82038	0.54528	-5.17235	2.31162e-07	4.58577e-06
ENSMUSG00000022218.17	28.486	85.5875	2.27988	38.7585	225.864	358.857	302.475	207.134	Tgm1	156.18	2.81322	0.810184	-3.47233	0.000515969	0.00384464
ENSMUSG00000052837.8	1425.44	2833.71	891.435	1085.24	14443.2	10060.9	11739.9	7548.95	Junb	6253.6	2.81159	0.351453	-7.99991	1.24508e-15	1.27917e-13
ENSMUSG00000036594.16	43.2987	22.8798	34.1983	43.188	316.381	176.487	226.589	273.559	H2-Aa	142.073	2.80418	0.288146	-9.73181	2.20626e-22	6.769e-20
ENSMUSG00000085304.2	27.3465	23.7272	13.6793	25.4699	127.587	243.552	141.084	120.709	Gm12802	90.3943	2.80341	0.338542	-8.28083	1.22318e-16	1.51707e-14
ENSMUSG00000022667.19	0	4.23701	4.55977	3.32215	42.2417	16.4721	9.61936	17.1421	Cd200r1	12.1993	2.80328	0.740089	-3.78776	0.000152014	0.00135052
ENSMUSG00000086443.2	5.69719	2.5422	2.27988	0	7.75867	27.0613	18.1699	19.9991	4933421A08Rik	10.4385	2.79506	0.74401	-3.75674	0.000172138	0.00149723
ENSMUSG00000026536.10	4.55775	7.62661	1.13994	0	18.1036	14.1189	25.6516	37.1412	Ifi211	13.5425	2.78197	0.715668	-3.88724	0.000101392	0.000949364
ENSMUSG00000039232.13	12.5338	27.9642	12.5394	21.0403	106.897	136.483	147.497	127.851	Stx11	74.1008	2.77968	0.310498	-8.95234	3.48021e-19	6.49552e-17
ENSMUSG00000040345.11	5.69719	8.47401	7.9796	17.7182	102.587	82.3605	49.1656	39.2839	Arhgap9	39.1582	2.77855	0.471268	-5.8959	3.72636e-09	1.11726e-07
ENSMUSG00000111952.2	1.13944	2.5422	0	1.10738	17.2415	3.52974	8.55054	4.99977	Gm4489	4.88882	2.77635	1.0154	-2.73424	0.00625243	0.0302322
ENSMUSG00000021175.16	34.1832	33.0486	18.2391	40.9732	110.346	234.139	256.516	254.989	Cdca7l	122.804	2.75636	0.345699	-7.97329	1.54503e-15	1.53796e-13
ENSMUSG00000015950.14	55.8325	69.4869	85.4957	108.524	780.178	682.416	272.548	419.981	Ncf1	309.308	2.75553	0.347195	-7.93655	2.07881e-15	2.01554e-13
ENSMUSG00000054435.17	2.27888	7.62661	2.27988	5.53692	50.8624	21.1784	28.8581	21.4276	Gimap4	17.5061	2.74771	0.58303	-4.71281	2.44318e-06	3.63829e-05
ENSMUSG00000032577.17	59.2508	96.6037	55.8572	65.3357	298.278	550.639	525.858	494.978	Mapkapk3	268.35	2.74602	0.271827	-10.1021	5.40897e-24	1.86376e-21
ENSMUSG00000039899.6	43.2987	94.9089	22.7988	46.5102	503.452	430.628	262.929	204.277	Fgl2	201.1	2.74542	0.417149	-6.58139	4.6606e-11	1.99968e-09
ENSMUSG00000021822.4	6.83663	19.4902	14.8193	26.5772	69.828	96.4795	184.905	104.995	Plau	65.4914	2.74338	0.427562	-6.41632	1.3961e-10	5.51077e-09
ENSMUSG00000024399.6	14.8127	5.08441	4.55977	3.32215	81.035	50.5929	20.3075	32.1414	Ltb	26.482	2.74206	0.593131	-4.62303	3.78174e-06	5.38802e-05
ENSMUSG00000052087.15	6.83663	4.23701	5.69971	7.75169	67.2418	32.9442	18.1699	42.8552	Rgs14	23.217	2.73953	0.535509	-5.11576	3.1248e-07	5.99196e-06
ENSMUSG00000054932.7	0	1.6948	3.41983	1.10738	12.9311	5.88289	8.55054	13.5708	Afp	5.89467	2.7308	0.865641	-3.15466	0.00160686	0.00989795
ENSMUSG00000015468.15	83.179	76.2661	77.5161	102.987	256.898	649.472	669.08	672.827	Notch4	323.528	2.72602	0.312265	-8.72983	2.55051e-18	4.29502e-16
ENSMUSG00000032322.15	12.5338	8.47401	12.5394	14.396	159.484	65.8884	29.9269	59.283	Pstpip1	45.3157	2.72555	0.515588	-5.2863	1.24814e-07	2.65727e-06
ENSMUSG00000044827.11	3.41832	15.2532	3.41983	18.8255	75.8626	55.2992	82.2989	61.4258	Tlr1	39.4754	2.72502	0.476561	-5.7181	1.07724e-08	2.91741e-07
ENSMUSG00000066457.7	0	0	1.13994	4.42954	10.3449	9.41263	5.34409	9.99955	S100a11-ps	5.08383	2.71481	0.990391	-2.74115	0.00612246	0.0297644
ENSMUSG00000026628.14	466.03	855.028	400.12	417.484	5494	2930.86	3231.04	2392.04	Atf3	2023.32	2.71447	0.322225	-8.42414	3.63403e-17	4.98311e-15
ENSMUSG00000046993.7	3.41832	2.5422	6.83965	6.64431	19.8277	34.1208	28.8581	41.4267	Gm5637	17.9597	2.70738	0.528596	-5.12184	3.02564e-07	5.82677e-06
ENSMUSG00000027514.15	4.55775	8.47401	3.41983	23.2551	76.7246	25.8847	85.5054	69.9968	Zbp1	37.2273	2.70352	0.573961	-4.7103	2.47357e-06	3.67764e-05
ENSMUSG00000005202.3	6.83663	3.3896	2.27988	1.10738	27.5864	14.1189	25.6516	20.7134	Shbg	12.7105	2.70293	0.61174	-4.41843	9.94189e-06	0.000125696
ENSMUSG00000038147.15	25.0676	44.9123	26.2187	58.6914	350.002	203.548	228.727	228.561	Cd84	145.716	2.70186	0.317641	-8.50601	1.80019e-17	2.58454e-15
ENSMUSG00000026822.15	706.452	1409.23	663.446	1854.87	6162.11	7106.54	6811.57	10032.4	Lcn2	4343.33	2.69984	0.334016	-8.08296	6.32127e-16	6.87269e-14
ENSMUSG00000029622.17	268.908	355.061	235.968	486.142	1912.08	2257.85	2186.8	2383.46	Arpc1b	1260.78	2.69831	0.235407	-11.4623	2.03943e-30	1.52257e-27
ENSMUSG00000020865.17	21.6493	14.4058	14.8193	17.7182	187.07	118.834	53.4409	83.5677	Abcc3	63.9382	2.69707	0.420357	-6.41616	1.39756e-10	5.51077e-09
ENSMUSG00000116825.2	6.83663	0.847401	2.27988	3.32215	27.5864	12.9424	23.514	18.5706	Rps2-ps7	11.9874	2.69032	0.64719	-4.15692	3.22564e-05	0.000353794
ENSMUSG00000118339.2	4.55775	5.93181	3.41983	6.64431	32.7588	34.1208	38.4774	28.5701	4930592I03Rik	19.3101	2.68491	0.463125	-5.79738	6.73595e-09	1.92185e-07
ENSMUSG00000021457.15	19.3705	28.8116	42.1779	56.4766	423.279	212.961	115.432	189.277	Syk	135.973	2.68333	0.429775	-6.24357	4.27684e-10	1.52529e-08
ENSMUSG00000027322.12	2.27888	0	4.55977	12.1812	39.6554	21.1784	29.9269	27.8559	Siglec1	17.2046	2.68055	0.686666	-3.90372	9.47264e-05	0.000897836
ENSMUSG00000009687.15	132.175	85.5875	107.155	152.819	656.039	868.315	747.103	747.823	Fxyd5	437.127	2.66424	0.212453	-12.5404	4.48893e-36	6.70258e-33
ENSMUSG00000099974.2	0	5.93181	6.83965	7.75169	32.7588	29.4145	36.3398	31.4272	Bcl2a1d	18.8079	2.64933	0.5104	-5.1907	2.09506e-07	4.21969e-06
ENSMUSG00000053746.9	78.6213	75.4187	63.8368	78.6243	364.658	402.39	617.777	467.836	Ptrh1	268.645	2.64238	0.226242	-11.6794	1.62396e-31	1.299e-28
ENSMUSG00000097352.8	0	1.6948	2.27988	3.32215	14.6553	8.23605	11.757	10.7138	C920009B18Rik	6.58237	2.64187	0.787266	-3.35575	0.00079151	0.00546301
ENSMUSG00000059479.8	4.55775	2.5422	1.13994	9.96646	50.0003	27.0613	12.8258	22.1419	B3gnt8	16.2795	2.64011	0.667257	-3.95665	7.60075e-05	0.000743704
ENSMUSG00000079014.5	6.83663	5.93181	1.13994	3.32215	21.5519	45.8866	19.2387	22.8561	Serpina3i	15.8455	2.63759	0.590134	-4.46948	7.84096e-06	0.000101864
ENSMUSG00000030047.15	6.83663	8.47401	14.8193	17.7182	86.2075	97.656	48.0968	60.7116	Arhgap25	42.565	2.62207	0.406125	-6.45632	1.07282e-10	4.32158e-09
ENSMUSG00000000982.6	10.2549	49.1493	6.83965	3.32215	93.1041	84.7137	117.57	138.565	Ccl3	62.9399	2.61522	0.616449	-4.2424	2.21139e-05	0.000253473
ENSMUSG00000073902.6	11.3944	4.23701	0	6.64431	75.8626	17.6487	9.61936	32.1414	Gvin3	19.6935	2.61454	0.78985	-3.31018	0.000932366	0.00628982
ENSMUSG00000040747.10	64.948	78.8083	85.4957	126.242	919.834	428.275	393.325	429.981	Cd53	315.863	2.6121	0.330185	-7.91102	2.55296e-15	2.45402e-13
ENSMUSG00000031844.9	101.41	133.889	55.8572	106.309	268.105	747.128	759.929	658.542	Hsd17b2	353.896	2.61071	0.3571	-7.31086	2.65437e-13	1.81804e-11
ENSMUSG00000000290.14	30.7648	83.0453	115.134	114.061	689.66	576.524	350.572	477.121	Itgb2	304.61	2.60997	0.36686	-7.11435	1.12438e-12	6.75141e-11
ENSMUSG00000100648.2	1.13944	1.6948	1.13994	1.10738	8.62075	9.41263	9.61936	4.28552	Gm28659	4.62748	2.6097	0.910932	-2.86487	0.00417178	0.0217849
ENSMUSG00000026656.16	5.69719	43.2175	41.0379	52.0471	316.381	218.844	133.602	198.562	Fcgr2b	126.174	2.60781	0.473986	-5.50186	3.75796e-08	8.90656e-07
ENSMUSG00000115149.2	55.8325	168.633	19.379	31.0068	265.519	690.652	400.807	327.128	9330188P03Rik	244.87	2.60738	0.549647	-4.74373	2.09814e-06	3.17896e-05
ENSMUSG00000082241.5	1.13944	1.6948	3.41983	2.21477	8.62075	7.05947	20.3075	14.9993	Gng5-ps	7.43199	2.60696	0.768708	-3.39135	0.000695484	0.00492623
ENSMUSG00000045382.7	63.8086	38.9804	50.1575	84.1613	644.832	315.323	205.213	272.845	Cxcr4	209.415	2.60504	0.380004	-6.85529	7.11684e-12	3.5981e-10
ENSMUSG00000025877.15	17.0916	31.3538	9.11954	25.4699	151.725	118.834	132.533	109.281	Hk3	74.4261	2.60368	0.335075	-7.77043	7.82194e-15	6.9796e-13
ENSMUSG00000032860.6	30.7648	55.0811	47.8776	33.2215	189.656	398.86	205.213	227.133	P2ry2	148.476	2.60284	0.320001	-8.13384	4.15908e-16	4.63438e-14
ENSMUSG00000110545.2	19.3705	29.659	15.9592	23.2551	211.208	98.8326	133.602	94.9957	Gm7730	78.3603	2.59882	0.358566	-7.2478	4.23582e-13	2.7419e-11
ENSMUSG00000058099.17	30.7648	34.7434	55.8572	40.9732	446.555	295.321	74.8172	163.564	Nfam1	142.824	2.59609	0.466543	-5.56453	2.62865e-08	6.44135e-07
ENSMUSG00000043556.11	14.8127	10.1688	6.83965	5.53692	18.1036	58.8289	69.4731	79.2821	Fbxl7	32.8807	2.59304	0.526694	-4.92324	8.51239e-07	1.43562e-05
ENSMUSG00000029711.14	4.55775	3.3896	3.41983	3.32215	12.9311	18.8253	29.9269	26.4274	Epo	12.85	2.59067	0.585077	-4.42791	9.51491e-06	0.000121014
ENSMUSG00000020676.3	1.13944	0	2.27988	3.32215	16.3794	4.70632	9.61936	7.85679	Ccl11	5.66292	2.58594	0.909994	-2.84171	0.00448728	0.0231357
ENSMUSG00000070348.6	2082.89	1869.37	2627.57	3108.43	5505.21	15122.6	20296.8	17043.5	Ccnd1	8457.05	2.58101	0.347463	-7.42816	1.10117e-13	7.98155e-12
ENSMUSG00000043099.6	23.9282	19.4902	15.9592	21.0403	174.139	220.02	49.1656	38.5697	Hic1	70.2891	2.58075	0.534748	-4.8261	1.3923e-06	2.21315e-05
ENSMUSG00000090101.2	13.6733	3.3896	2.27988	4.42954	72.4143	11.7658	39.5462	16.4278	Snhg9	20.4908	2.57699	0.717867	-3.5898	0.000330937	0.00264456
ENSMUSG00000005465.10	1.13944	2.5422	3.41983	1.10738	12.9311	15.2955	12.8258	8.57104	Il27ra	7.22904	2.56881	0.734883	-3.49553	0.000473115	0.00357992
ENSMUSG00000060586.12	45.5775	22.0324	35.3382	31.0068	211.208	151.779	203.075	218.562	H2-Eb1	114.822	2.56702	0.268566	-9.55824	1.19773e-21	3.35319e-19
ENSMUSG00000030830.19	19.3705	26.2694	26.2187	19.9329	175.001	203.548	72.6796	94.9957	Itgal	79.752	2.56693	0.382139	-6.71727	1.85158e-11	8.80464e-10
ENSMUSG00000000386.17	4.55775	0.847401	0	8.85908	14.6553	3.52974	33.1333	31.4272	Mx1	12.1262	2.56278	0.906493	-2.82713	0.0046967	0.023989
ENSMUSG00000083505.2	0	1.6948	3.41983	2.21477	17.2415	9.41263	8.55054	7.85679	Gm7541	6.29886	2.56169	0.821761	-3.11732	0.00182501	0.0110537
ENSMUSG00000028480.15	112.804	233.883	62.6968	126.242	693.108	676.533	1047.44	749.966	Glipr2	462.834	2.55879	0.346249	-7.39003	1.46791e-13	1.0404e-11
ENSMUSG00000037613.17	3.41832	10.1688	5.69971	8.85908	73.2763	48.2397	22.4452	24.2846	Tnfrsf23	24.549	2.55867	0.552863	-4.62803	3.69165e-06	5.27645e-05
ENSMUSG00000046879.8	158.382	304.217	262.187	361.008	1601.73	1295.41	1398.01	2089.19	Irgm1	933.768	2.55536	0.267321	-9.55916	1.18717e-21	3.35319e-19
ENSMUSG00000020911.15	4.55775	5.93181	3.41983	1.10738	8.62075	32.9442	21.3764	27.1416	Krt19	13.1375	2.55086	0.652696	-3.90819	9.29905e-05	0.000884001
ENSMUSG00000103073.2	177.752	216.087	98.035	139.531	1153.46	663.59	1004.69	877.818	Gm37904	541.37	2.54783	0.272216	-9.3596	8.0038e-21	1.88696e-18
ENSMUSG00000104684.2	4.55775	4.23701	2.27988	11.0738	35.3451	25.8847	26.7204	39.2839	5430427N15Rik	18.6728	2.53923	0.511016	-4.96898	6.73074e-07	1.18049e-05
ENSMUSG00000043263.14	0	1.6948	11.3994	6.64431	32.7588	7.05947	40.6151	32.1414	Ifi209	16.5392	2.53664	0.784928	-3.23168	0.00123064	0.00792483
ENSMUSG00000024300.18	22.7888	37.2856	53.5773	64.2283	358.623	317.676	122.914	229.275	Myo1f	150.796	2.53352	0.389272	-6.50836	7.59756e-11	3.14533e-09
ENSMUSG00000039062.16	4.55775	1.6948	11.3994	13.2886	67.2418	43.5334	33.1333	31.4272	Anpep	25.7845	2.53289	0.549682	-4.60792	4.06711e-06	5.75432e-05
ENSMUSG00000028044.7	66.0874	50.8441	55.8572	83.0539	306.899	297.674	460.66	407.125	Cks1b	216.025	2.52987	0.244589	-10.3434	4.4844e-25	1.89504e-22
ENSMUSG00000104866.2	4.55775	12.711	9.11954	7.75169	112.07	43.5334	12.8258	29.9986	Gm42948	29.0709	2.52831	0.640022	-3.95035	7.80385e-05	0.000758606
ENSMUSG00000044811.14	29.6254	15.2532	23.9388	24.3625	210.346	130.6	92.9871	98.567	Cd300c2	78.2101	2.52672	0.359736	-7.0238	2.15906e-12	1.20891e-10
ENSMUSG00000001588.13	2.27888	5.93181	2.27988	0	24.1381	22.355	3.20645	12.8566	Acap1	9.13083	2.52292	0.861306	-2.92918	0.00339853	0.0184615
ENSMUSG00000009092.6	33.0437	29.659	18.2391	37.6511	27.5864	115.305	345.228	193.563	Derl3	100.034	2.52211	0.570703	-4.4193	9.90207e-06	0.000125368
ENSMUSG00000031103.13	12.5338	20.3376	11.3994	18.8255	143.966	127.071	34.2022	59.283	Elf4	53.4523	2.52098	0.481519	-5.23549	1.64551e-07	3.40615e-06
ENSMUSG00000028583.15	3706.59	4803.07	2980.95	5768.37	12758.7	25895.3	30228.3	29812.9	Pdpn	14494.3	2.51559	0.30142	-8.34579	7.07386e-17	9.21123e-15
ENSMUSG00000081833.2	0	5.08441	1.13994	2.21477	4.31037	18.8253	18.1699	9.99955	Gm13669	7.46803	2.51419	0.867687	-2.89758	0.00376055	0.0200221
ENSMUSG00000056737.15	134.454	138.974	85.4957	184.933	587.073	637.706	950.179	925.673	Capg	455.561	2.51087	0.269718	-9.30926	1.28729e-20	2.88314e-18
ENSMUSG00000041498.14	46.717	37.2856	23.9388	13.2886	299.14	114.128	130.396	144.993	Kif14	101.236	2.50453	0.423149	-5.91879	3.24319e-09	9.86179e-08
ENSMUSG00000115219.3	18.231	21.185	4.55977	17.7182	69.828	87.0668	117.57	77.8536	Eef1akmt4	51.7516	2.4948	0.387046	-6.44575	1.15034e-10	4.59253e-09
ENSMUSG00000052688.13	60.3902	80.5031	86.6356	110.738	334.485	503.576	505.551	553.546	Rab7b	279.428	2.48781	0.246196	-10.105	5.25072e-24	1.8375e-21
ENSMUSG00000022324.16	71.7846	126.263	115.134	283.491	407.761	702.418	1200.28	1031.38	Matn2	492.314	2.48584	0.423513	-5.86958	4.36891e-09	1.29432e-07
ENSMUSG00000078853.9	128.757	188.97	192.65	256.913	1131.04	785.955	827.265	1549.22	Igtp	632.596	2.48504	0.282631	-8.7925	1.46263e-18	2.57941e-16
ENSMUSG00000026177.12	31.9043	37.2856	26.2187	52.0471	325.002	211.784	143.222	145.708	Slc11a1	121.646	2.48428	0.344867	-7.20359	5.86456e-13	3.65873e-11
ENSMUSG00000041515.11	72.9241	159.311	119.694	135.101	840.523	636.529	511.964	742.109	Irf8	402.269	2.48415	0.263538	-9.42617	4.25323e-21	1.0243e-18
ENSMUSG00000002111.9	21.6493	50.8441	43.3178	93.0203	387.072	318.853	208.419	253.56	Spi1	172.092	2.48281	0.379014	-6.55071	5.72625e-11	2.41527e-09
ENSMUSG00000013974.4	18.231	2.5422	5.69971	14.396	130.173	35.2974	32.0645	27.8559	Mcemp1	33.2825	2.48195	0.662231	-3.74786	0.000178347	0.00154225
ENSMUSG00000118467.2	12.5338	3.3896	1.13994	3.32215	61.2073	8.23605	35.271	7.85679	Gm50481	16.6196	2.47724	0.828576	-2.98976	0.00279201	0.0157712
ENSMUSG00000048416.16	905.854	726.223	457.117	382.048	6674.18	1890.76	2781.06	2400.61	Mlf1	2027.23	2.47571	0.402438	-6.15179	7.66154e-10	2.57651e-08
ENSMUSG00000039911.14	46.717	133.889	69.5365	79.7317	210.346	794.191	453.179	382.126	Spsb1	271.214	2.47361	0.411491	-6.01133	1.84011e-09	5.80464e-08
ENSMUSG00000079445.4	0	5.08441	1.13994	4.42954	12.9311	16.4721	12.8258	19.2848	B3gnt7	9.02097	2.47243	0.705358	-3.50521	0.000456255	0.00347149
ENSMUSG00000051439.8	38.7409	83.0453	61.5569	88.5908	320.692	521.224	405.082	267.131	Cd14	223.258	2.47101	0.30619	-8.07019	7.01915e-16	7.55808e-14
ENSMUSG00000035021.14	27.3465	39.8278	21.6589	28.792	170.691	211.784	103.675	167.135	Baz1a	96.3639	2.46085	0.307726	-7.99687	1.27618e-15	1.29921e-13
ENSMUSG00000083382.2	1.13944	0.847401	1.13994	2.21477	7.75867	3.52974	6.41291	10.7138	Gm6433	4.21958	2.45828	0.940108	-2.61489	0.00892562	0.0400937
ENSMUSG00000010122.15	60.3902	83.8927	38.758	81.9465	466.382	351.797	384.774	259.274	Slc47a1	215.902	2.45806	0.286366	-8.58364	9.19175e-18	1.38166e-15
ENSMUSG00000040329.15	0	5.08441	1.13994	2.21477	17.2415	10.5892	12.8258	8.57104	Il7	7.20833	2.45617	0.789977	-3.10916	0.00187617	0.0112989
ENSMUSG00000036743.5	0	3.3896	1.13994	4.42954	1.72415	11.7658	20.3075	16.4278	Psma8	7.39805	2.45594	0.936699	-2.62191	0.00874396	0.0394358
ENSMUSG00000068220.7	1030.05	953.326	1033.93	1421.88	4283.65	5616.99	7750	6699.7	Lgals1	3598.69	2.45577	0.224287	-10.9492	6.70434e-28	3.9515e-25
ENSMUSG00000037913.13	1.13944	2.5422	2.27988	2.21477	24.1381	12.9424	5.34409	2.85701	Tmem156	6.68223	2.45285	0.902787	-2.71697	0.00658826	0.0314308
ENSMUSG00000086708.2	5.69719	2.5422	0	1.10738	6.8966	9.41263	16.0323	18.5706	Gm15577	7.53236	2.44939	0.811568	-3.01809	0.00254374	0.0145933
ENSMUSG00000090230.2	5.69719	6.77921	9.11954	8.85908	19.8277	51.7695	50.2344	44.2837	Gm16315	24.5713	2.44646	0.471224	-5.19172	2.08361e-07	4.20396e-06
ENSMUSG00000040528.16	11.3944	12.711	5.69971	11.0738	73.2763	40.0037	56.6473	54.2833	Milr1	33.1362	2.44585	0.387833	-6.30646	2.85482e-10	1.05685e-08
ENSMUSG00000086163.2	0	2.5422	5.69971	3.32215	15.5173	18.8253	20.3075	8.57104	Gm14206	9.34816	2.44419	0.708471	-3.44996	0.000560672	0.00410104
ENSMUSG00000061802.7	1.13944	1.6948	2.27988	1.10738	6.03452	4.70632	13.8946	9.2853	Odad2	5.01778	2.44417	0.874925	-2.79357	0.00521292	0.0261604
ENSMUSG00000004730.16	17.0916	46.6071	62.6968	45.4028	241.381	247.082	180.63	260.703	Adgre1	137.699	2.43492	0.324271	-7.50889	5.96308e-14	4.57381e-12
ENSMUSG00000015355.14	13.6733	17.7954	12.5394	28.792	139.656	74.1245	100.469	77.8536	Cd48	58.1129	2.42917	0.36303	-6.69137	2.21092e-11	1.03162e-09
ENSMUSG00000038037.6	33.0437	52.5389	20.519	15.5034	85.3454	231.786	199.869	144.279	Socs1	97.8606	2.42763	0.421661	-5.75731	8.54653e-09	2.36413e-07
ENSMUSG00000085025.2	10.2549	5.08441	3.41983	2.21477	37.0692	28.2379	28.8581	18.5706	Gm13715	16.7137	2.42745	0.540442	-4.4916	7.06887e-06	9.29662e-05
ENSMUSG00000004707.15	5.69719	11.0162	25.0787	13.2886	84.4833	71.7713	65.1979	72.1396	Ly9	43.5841	2.42515	0.381544	-6.35614	2.06881e-10	7.89356e-09
ENSMUSG00000082292.4	1.13944	7.62661	3.41983	9.96646	40.5175	28.2379	11.757	39.2839	Gm12250	17.7436	2.42287	0.620272	-3.90613	9.37853e-05	0.000890742
ENSMUSG00000020534.15	11.3944	26.2694	10.2595	27.6846	56.8969	160.015	106.882	84.9962	Shmt1	60.5497	2.41771	0.433011	-5.58349	2.3574e-08	5.86451e-07
ENSMUSG00000048612.17	313.346	772.83	392.14	614.599	1819.84	4474.53	2359.95	2508.46	Myof	1656.96	2.41403	0.342197	-7.05449	1.73238e-12	9.97432e-11
ENSMUSG00000025888.7	1.13944	9.32141	10.2595	18.8255	59.4832	56.4758	54.5097	40.7125	Casp1	31.3409	2.41309	0.481548	-5.01112	5.41135e-07	9.69584e-06
ENSMUSG00000052212.7	0	0	6.83965	3.32215	19.8277	9.41263	8.55054	14.2851	Cd177	7.77972	2.41292	0.892523	-2.70348	0.0068617	0.0324496
ENSMUSG00000037362.9	4.55775	5.08441	3.41983	0	6.03452	15.2955	23.514	25.7131	Ccn3	10.4524	2.4125	0.744153	-3.24195	0.00118717	0.00769135
ENSMUSG00000055368.15	34.1832	62.7077	7.9796	8.85908	218.105	188.253	112.226	91.4245	Slc6a2	90.4672	2.40955	0.565291	-4.2625	2.02152e-05	0.000235612
ENSMUSG00000117797.2	52.4142	105.078	31.9184	49.8323	314.657	250.611	380.499	332.128	2900057B20Rik	189.642	2.40606	0.332744	-7.23098	4.79513e-13	3.03881e-11
ENSMUSG00000038523.11	25.0676	20.3376	38.758	32.1142	98.2765	137.66	177.424	196.42	1700003F12Rik	90.7571	2.40161	0.319707	-7.5119	5.82744e-14	4.48512e-12
ENSMUSG00000006219.13	45.5775	126.263	78.656	73.0874	226.726	594.172	506.62	389.982	Fblim1	255.135	2.40131	0.359328	-6.68278	2.34449e-11	1.08491e-09
ENSMUSG00000009941.11	4.55775	11.0162	3.41983	6.64431	50.8624	14.1189	35.271	37.1412	Nxf2	20.379	2.39691	0.551821	-4.34364	1.40143e-05	0.0001704
ENSMUSG00000036083.16	34.1832	13.5584	10.2595	11.0738	111.208	51.7695	95.1248	102.138	Slc17a3	53.6644	2.39434	0.429217	-5.57839	2.42759e-08	5.9994e-07
ENSMUSG00000031805.18	177.752	193.207	92.3353	189.363	1231.9	782.425	630.602	775.679	Jak3	509.159	2.38863	0.288848	-8.26952	1.34498e-16	1.65514e-14
ENSMUSG00000020310.10	0	1.6948	3.41983	5.53692	4.31037	11.7658	28.8581	10.7138	Madcam1	8.28745	2.38775	0.864465	-2.76212	0.00574278	0.0282932
ENSMUSG00000108199.2	27.3465	5.93181	1.13994	5.53692	133.622	25.8847	26.7204	20.7134	Gm44249	30.8619	2.38207	0.806277	-2.95441	0.00313269	0.0173028
ENSMUSG00000073489.7	6.83663	8.47401	17.0991	43.188	79.3109	31.7676	174.217	105.71	Ifi204	58.3254	2.37784	0.603339	-3.94113	8.10993e-05	0.000784953
ENSMUSG00000027580.18	67.2269	56.7759	62.6968	79.7317	663.798	292.968	187.043	232.847	Helz2	205.386	2.37144	0.381736	-6.21226	5.22291e-10	1.8266e-08
ENSMUSG00000002602.17	600.484	1019.42	860.657	1176.04	2099.15	5882.89	5570.68	5366.19	Axl	2821.94	2.37102	0.326663	-7.25829	3.92006e-13	2.58228e-11
ENSMUSG00000032691.15	4.55775	6.77921	9.11954	14.396	57.759	62.3587	24.5828	34.9984	Nlrp3	26.8189	2.37081	0.486132	-4.87687	1.0778e-06	1.7556e-05
ENSMUSG00000026414.14	144.709	62.7077	26.2187	54.2619	821.557	154.132	221.245	287.844	Tnnt2	221.584	2.36818	0.551442	-4.29452	1.75073e-05	0.000208127
ENSMUSG00000026029.15	75.2029	70.3343	42.1779	77.5169	206.036	451.806	383.705	326.414	Casp8	204.149	2.36348	0.296013	-7.98439	1.41219e-15	1.42472e-13
ENSMUSG00000031662.9	14.8127	6.77921	11.3994	23.2551	111.208	47.0632	51.3032	74.9966	Snx20	42.6021	2.36057	0.445069	-5.30381	1.13408e-07	2.43996e-06
ENSMUSG00000026547.16	468.309	1071.11	387.58	626.78	3394.85	3248.53	3539.92	2910.58	Tagln2	1955.96	2.35681	0.294318	-8.0077	1.16872e-15	1.21185e-13
ENSMUSG00000054342.9	9.11551	0	2.27988	6.64431	17.2415	21.1784	21.3764	29.2844	Kcnn4	13.39	2.35319	0.675617	-3.48303	0.000495778	0.00372241
ENSMUSG00000025473.17	69.5058	57.6233	49.0175	55.3692	243.967	372.976	269.342	293.558	Adam8	176.42	2.34773	0.223016	-10.5272	6.47643e-26	3.29665e-23
ENSMUSG00000000682.8	37.6015	44.0649	49.0175	100.772	433.624	340.031	169.942	232.847	Cd52	175.987	2.34772	0.379259	-6.19027	6.00597e-10	2.06806e-08
ENSMUSG00000015652.10	6.83663	8.47401	18.2391	26.5772	35.3451	75.301	111.157	81.4249	Steap1	45.4194	2.34256	0.485903	-4.82106	1.42799e-06	2.26345e-05
ENSMUSG00000030681.19	377.154	525.389	306.645	495.001	1371.56	2910.86	2182.53	2173.47	Mvp	1292.83	2.34049	0.264359	-8.85346	8.48487e-19	1.545e-16
ENSMUSG00000070167.3	1.13944	2.5422	0	2.21477	7.75867	5.88289	11.757	5.71403	Snora57	4.62612	2.33947	0.900634	-2.59759	0.00938816	0.0417859
ENSMUSG00000050174.16	345.25	296.59	189.23	234.766	2131.91	828.312	1330.68	1099.24	Nudt6	806.997	2.33819	0.307961	-7.59249	3.13823e-14	2.56304e-12
ENSMUSG00000030474.10	17.0916	14.4058	17.0991	14.396	161.208	101.186	19.2387	36.4269	Siglece	47.6315	2.33775	0.57798	-4.04468	5.23948e-05	0.000538543
ENSMUSG00000090124.8	0	3.3896	4.55977	7.75169	21.5519	28.2379	8.55054	20.7134	Ugt1a7c	11.8443	2.33366	0.6882	-3.39096	0.000696478	0.00493016
ENSMUSG00000037280.13	5.69719	16.1006	7.9796	28.792	63.7935	64.7118	71.6108	94.9957	Galnt6	44.2102	2.32892	0.437527	-5.32291	1.02118e-07	2.22484e-06
ENSMUSG00000073412.7	10.2549	7.62661	14.8193	11.0738	92.242	49.4163	24.5828	50.712	Lst1	32.591	2.32612	0.47496	-4.89751	9.70582e-07	1.61023e-05
ENSMUSG00000022014.16	2.27888	3.3896	9.11954	16.6108	56.8969	38.8271	41.6839	18.5706	Epsti1	23.4222	2.32599	0.593801	-3.91712	8.9612e-05	0.000855881
ENSMUSG00000075463.4	15.9521	16.1006	10.2595	28.792	62.0694	83.5371	82.2989	127.137	4930594M22Rik	53.2684	2.32477	0.377476	-6.15873	7.33317e-10	2.47724e-08
ENSMUSG00000019832.6	42.1592	49.1493	41.0379	67.5505	357.761	216.491	164.598	257.846	Rab32	149.574	2.31962	0.297847	-7.78796	6.80988e-15	6.15003e-13
ENSMUSG00000095288.2	9.11551	8.47401	3.41983	4.42954	53.4486	14.1189	26.7204	32.8557	Gm7618	19.0728	2.31722	0.560154	-4.13675	3.52258e-05	0.000380769
ENSMUSG00000056313.6	30.7648	47.4545	42.1779	67.5505	116.38	324.736	288.581	208.562	Tcim	140.776	2.31621	0.358947	-6.45278	1.09817e-10	4.41574e-09
ENSMUSG00000069874.8	100.271	105.078	104.875	182.719	725.005	490.633	488.45	740.681	Irgm2	367.214	2.31264	0.263917	-8.76277	1.90511e-18	3.28221e-16
ENSMUSG00000022098.11	560.604	783.846	432.038	743.055	2199.15	3619.16	3522.82	3142	Bmp1	1875.33	2.30782	0.243128	-9.49219	2.26224e-21	5.8633e-19
ENSMUSG00000031875.8	99.1312	127.958	83.2158	140.638	268.967	607.115	704.351	654.256	Cmtm3	335.704	2.30713	0.315199	-7.31959	2.48726e-13	1.71936e-11
ENSMUSG00000004266.16	69.5058	56.7759	56.9971	86.376	394.83	430.628	211.626	290.701	Ptpn6	199.68	2.30179	0.278809	-8.25577	1.50926e-16	1.84716e-14
ENSMUSG00000058624.14	17.0916	42.3701	31.9184	39.8659	360.347	141.189	61.9914	82.8534	Gda	97.2034	2.29725	0.522249	-4.39876	1.08869e-05	0.000136068
ENSMUSG00000074604.10	1.13944	2.5422	0	3.32215	14.6553	3.52974	9.61936	7.14254	Mgst2	5.24384	2.29611	0.903126	-2.5424	0.0110093	0.0475754
ENSMUSG00000099719.2	3.41832	3.3896	2.27988	1.10738	25.8622	11.7658	8.55054	4.28552	Gm28802	7.58241	2.29148	0.812544	-2.82013	0.00480042	0.0244574
ENSMUSG00000085939.4	29.6254	32.2012	36.4782	46.5102	180.174	135.307	222.314	169.278	Cd63-ps	106.486	2.29144	0.259344	-8.83551	9.96405e-19	1.79972e-16
ENSMUSG00000073411.13	3191.57	3908.21	4025.14	5003.17	19283.7	12287	21527.1	25757.4	H2-D1	11872.9	2.28968	0.245065	-9.34314	9.35157e-21	2.18174e-18
ENSMUSG00000020592.15	52.4142	35.5908	46.7376	37.6511	101.725	204.725	274.686	256.417	Sdc1	126.243	2.28407	0.334484	-6.82864	8.57209e-12	4.24755e-10
ENSMUSG00000005413.9	213.075	295.743	200.63	189.363	790.522	1263.65	1201.35	1115.66	Hmox1	658.749	2.27854	0.220826	-10.3182	5.82764e-25	2.37312e-22
ENSMUSG00000026389.17	229.027	353.366	246.228	327.786	820.695	2008.42	1370.22	1417.08	Steap3	846.603	2.27842	0.279328	-8.15676	3.44127e-16	3.91239e-14
ENSMUSG00000021624.10	14.8127	52.5389	26.2187	57.584	80.1729	231.786	184.905	237.846	Cd180	110.733	2.27454	0.446985	-5.08863	3.60652e-07	6.76509e-06
ENSMUSG00000028571.16	14.8127	33.896	33.0583	48.7249	72.4143	175.31	208.419	176.421	Cyp2j13	95.3821	2.27417	0.403352	-5.63819	1.71849e-08	4.41894e-07
ENSMUSG00000042759.13	41.0198	19.4902	31.9184	43.188	214.657	140.013	131.465	162.136	Apobr	97.9858	2.27227	0.303501	-7.48688	7.05301e-14	5.28315e-12
ENSMUSG00000040138.8	401.082	590.639	444.578	498.323	1293.11	2642.6	2715.87	2682.74	Ndp	1408.62	2.26962	0.259982	-8.72989	2.54911e-18	4.29502e-16
ENSMUSG00000027907.5	241.561	349.129	168.711	403.088	1093.97	1537.79	1569.02	1388.51	S100a11	843.973	2.26401	0.272433	-8.31033	9.54346e-17	1.2214e-14
ENSMUSG00000086749.2	23.9282	16.1006	12.5394	12.1812	94.8282	41.1803	109.019	63.5686	Gm12037	46.6682	2.25505	0.40501	-5.56788	2.5786e-08	6.33255e-07
ENSMUSG00000026480.13	21.6493	43.2175	45.5977	50.9397	259.484	215.314	121.845	173.564	Ncf2	116.451	2.25274	0.326486	-6.89995	5.20214e-12	2.67844e-10
ENSMUSG00000093390.2	15.9521	27.9642	23.9388	12.1812	162.932	75.301	79.0925	65.7113	Gm20652	57.8842	2.24954	0.406337	-5.53614	3.09217e-08	7.46287e-07
ENSMUSG00000086953.2	5.69719	7.62661	2.27988	5.53692	54.3107	14.1189	19.2387	13.5708	Aknaos	15.2975	2.24575	0.651449	-3.44731	0.00056619	0.0041306
ENSMUSG00000037411.11	39.8804	105.078	119.694	368.759	133.622	755.364	1190.66	920.673	Serpine1	454.216	2.24402	0.831145	-2.69992	0.00693569	0.0326823
ENSMUSG00000031165.7	12.5338	22.8798	17.0991	24.3625	132.76	102.362	52.3721	77.1394	Was	55.1886	2.23902	0.378442	-5.91642	3.29027e-09	9.9854e-08
ENSMUSG00000029915.15	34.1832	10.1688	20.519	39.8659	182.76	151.779	53.4409	102.853	Clec5a	74.4461	2.23894	0.46767	-4.78744	1.68926e-06	2.6347e-05
ENSMUSG00000027966.21	121.92	39.8278	49.0175	116.275	224.139	404.743	418.976	486.407	Col11a1	232.663	2.23413	0.386702	-5.77739	7.58694e-09	2.13205e-07
ENSMUSG00000028599.11	66.0874	71.1817	90.0554	136.208	476.727	495.34	298.2	430.695	Tnfrsf1b	258.062	2.22882	0.276796	-8.0522	8.13157e-16	8.63141e-14
ENSMUSG00000071637.6	1746.76	2979.46	711.324	1638.93	8369.88	7884.26	9477.2	7399.67	Cebpd	5025.94	2.22671	0.344375	-6.46595	1.00665e-10	4.06967e-09
ENSMUSG00000049396.7	1.13944	2.5422	3.41983	5.53692	29.3105	8.23605	8.55054	12.1423	Gemin4	8.85973	2.22267	0.742949	-2.99169	0.00277438	0.0156953
ENSMUSG00000044734.17	3.41832	6.77921	4.55977	6.64431	15.5173	38.8271	34.2022	13.5708	Serpinb1a	15.4399	2.22139	0.577307	-3.84785	0.000119157	0.00109312
ENSMUSG00000074170.6	39.8804	39.8278	41.0379	66.4431	169.829	183.546	271.48	245.703	Plekhf1	132.218	2.22102	0.270715	-8.20426	2.32011e-16	2.69241e-14
ENSMUSG00000031821.12	125.338	122.026	61.5569	95.2351	826.73	318.853	395.462	342.842	Gins2	286.005	2.21963	0.35223	-6.30166	2.94483e-10	1.08658e-08
ENSMUSG00000110419.2	337.274	253.373	212.029	261.343	1697.43	711.83	1398.01	1143.52	AW046200	751.851	2.21878	0.275743	-8.04657	8.51447e-16	8.95298e-14
ENSMUSG00000024165.10	422.732	469.46	396.7	495.001	1074.15	2328.45	2492.48	2405.61	Jpt2	1260.57	2.21783	0.265153	-8.36434	6.0454e-17	8.01176e-15
ENSMUSG00000030353.16	4.55775	4.23701	7.9796	7.75169	32.7588	25.8847	24.5828	28.5701	Tead4	17.0403	2.2128	0.46287	-4.78061	1.74762e-06	2.71063e-05
ENSMUSG00000034957.11	100.271	127.11	102.595	161.678	553.452	575.347	511.964	639.257	Cebpa	346.459	2.21257	0.199001	-11.1184	1.02103e-28	6.53375e-26
ENSMUSG00000020473.14	126.478	140.669	126.534	159.463	384.485	818.899	713.97	648.542	Aebp1	389.88	2.21226	0.250708	-8.82406	1.10378e-18	1.96202e-16
ENSMUSG00000110162.2	9.11551	15.2532	5.69971	14.396	93.1041	28.2379	56.6473	29.2844	Gm45356	31.4673	2.20921	0.514556	-4.29343	1.75931e-05	0.000208593
ENSMUSG00000003872.10	448.939	259.305	266.747	238.088	2403.46	649.472	1446.11	1103.52	Lin7b	851.956	2.20812	0.367912	-6.00177	1.95182e-09	6.14836e-08
ENSMUSG00000025351.15	4812.99	4036.17	3683.15	4740.72	19922.5	15123.7	24239.7	20366.9	Cd63	12115.7	2.20527	0.184772	-11.9351	7.76709e-33	7.90725e-30
ENSMUSG00000081669.2	20.5099	9.32141	7.9796	14.396	90.5178	42.3568	58.785	46.4265	Npm3-ps1	36.2866	2.20332	0.421229	-5.23069	1.68883e-07	3.48403e-06
ENSMUSG00000023341.16	6.83663	12.711	19.379	36.5437	73.2763	62.3587	133.602	77.1394	Mx2	52.7309	2.20328	0.460614	-4.78336	1.72387e-06	2.68495e-05
ENSMUSG00000096727.4	72.9241	43.2175	61.5569	119.598	379.313	175.31	312.095	495.692	Psmb9	207.463	2.20181	0.372421	-5.91217	3.37638e-09	1.0219e-07
ENSMUSG00000033355.7	28.486	39.8278	45.5977	74.1948	192.243	117.658	267.204	285.701	Rtp4	131.364	2.2011	0.360637	-6.10336	1.03861e-09	3.39588e-08
ENSMUSG00000021886.8	6.83663	3.3896	3.41983	9.96646	18.1036	36.4739	13.8946	38.5697	Gpr65	16.3318	2.20094	0.579279	-3.79945	0.000145016	0.00129554
ENSMUSG00000020773.12	63.8086	92.3667	46.7376	53.1545	245.691	382.388	296.062	262.131	Trim47	180.293	2.20021	0.266621	-8.2522	1.55507e-16	1.89287e-14
ENSMUSG00000035208.17	4.55775	10.1688	9.11954	5.53692	18.9656	21.1784	32.0645	62.8543	Slfn8	20.5557	2.19689	0.552371	-3.9772	6.97313e-05	0.000688612
ENSMUSG00000024737.3	29.6254	27.1168	28.4986	69.7653	158.622	184.723	157.116	204.277	Slc15a3	107.468	2.19088	0.325691	-6.72687	1.73352e-11	8.29608e-10
ENSMUSG00000063506.15	95.7128	105.078	106.015	116.275	142.242	464.749	651.979	668.541	Arhgap22	293.824	2.18768	0.395084	-5.53726	3.07239e-08	7.42312e-07
ENSMUSG00000031146.7	95.7128	168.633	102.595	165	344.83	775.365	629.534	675.684	Plp2	369.669	2.18571	0.299848	-7.28938	3.11385e-13	2.10697e-11
ENSMUSG00000004864.14	25.0676	24.5746	26.2187	25.4699	63.7935	125.894	120.776	149.993	Mapk13	70.2235	2.18534	0.325346	-6.71696	1.85551e-11	8.80465e-10
ENSMUSG00000004609.12	25.0676	28.8116	47.8776	52.0471	375.002	174.134	37.4086	107.852	Cd33	106.025	2.17737	0.553276	-3.93542	8.30503e-05	0.000801067
ENSMUSG00000015312.10	796.468	1448.21	435.458	563.659	4353.48	3437.96	3857.36	3030.58	Gadd45b	2240.4	2.17712	0.335598	-6.48729	8.73951e-11	3.57188e-09
ENSMUSG00000000555.9	82.0396	96.6037	85.4957	89.6982	350.864	457.689	391.187	396.411	Itga5	243.749	2.16844	0.17406	-12.458	1.26482e-35	1.77051e-32
ENSMUSG00000002885.15	87.7368	44.0649	53.5773	50.9397	417.244	324.736	145.359	172.135	Adgre5	161.974	2.16763	0.376327	-5.75997	8.41273e-09	2.33456e-07
ENSMUSG00000044583.14	13.6733	20.3376	13.6793	24.3625	60.3452	87.0668	56.6473	119.995	Tlr7	49.5133	2.16725	0.373538	-5.80196	6.55449e-09	1.87246e-07
ENSMUSG00000078532.10	137.872	164.396	209.749	168.323	463.796	924.791	743.897	914.245	Nkain1	465.884	2.16301	0.25506	-8.48043	2.24371e-17	3.12127e-15
ENSMUSG00000047139.10	559.464	965.19	672.566	775.169	1902.6	3693.28	4254.96	3462.7	Cd24a	2035.74	2.16246	0.271285	-7.97117	1.5718e-15	1.55768e-13
ENSMUSG00000016758.5	22.7888	8.47401	17.0991	9.96646	93.1041	37.6505	63.0602	62.8543	Bik	39.3747	2.15985	0.423533	-5.09961	3.40362e-07	6.43045e-06
ENSMUSG00000042228.15	91.1551	98.2985	145.913	176.074	491.383	707.124	520.514	553.546	Lyn	348.001	2.15351	0.250213	-8.60671	7.51892e-18	1.14559e-15
ENSMUSG00000025225.16	157.243	233.883	135.653	165	479.314	1101.28	783.443	719.253	Nfkb2	471.883	2.15242	0.280961	-7.66092	1.84607e-14	1.54277e-12
ENSMUSG00000027435.9	100.271	72.8765	84.3557	89.6982	518.107	394.154	231.933	387.84	Cd93	234.904	2.14537	0.266509	-8.04989	8.28693e-16	8.75483e-14
ENSMUSG00000091366.2	14.8127	8.47401	4.55977	4.42954	49.1383	24.7082	38.4774	29.2844	Gm17040	21.7355	2.13581	0.486899	-4.38655	1.15162e-05	0.000142659
ENSMUSG00000034116.18	28.486	44.9123	46.7376	67.5505	249.14	230.609	135.74	208.562	Vav1	126.467	2.13512	0.302659	-7.05454	1.73172e-12	9.97432e-11
ENSMUSG00000001025.9	502.492	967.732	434.318	1230.3	2873.29	3155.58	3956.76	3731.97	S100a6	2106.56	2.12916	0.320171	-6.65008	2.92936e-11	1.32276e-09
ENSMUSG00000025140.16	27.3465	41.5227	63.8368	54.2619	42.2417	237.669	317.439	219.276	Pycr1	125.449	2.12656	0.496343	-4.28446	1.83186e-05	0.000216621
ENSMUSG00000039529.10	11.3944	17.7954	4.55977	22.1477	71.5522	45.8866	51.3032	75.7109	Atp8b1	37.5438	2.1219	0.422433	-5.02303	5.08614e-07	9.19405e-06
ENSMUSG00000041959.15	1821.96	1814.29	1346.27	1697.62	6360.39	6062.91	9247.41	7371.1	S100a10	4465.24	2.12001	0.188694	-11.2352	2.73909e-29	1.85901e-26
ENSMUSG00000042784.10	27.3465	52.5389	9.11954	28.792	131.897	164.721	100.469	120.709	Muc1	79.4491	2.11896	0.408521	-5.18691	2.13811e-07	4.29097e-06
ENSMUSG00000041974.11	631.249	879.602	555.152	727.552	3411.23	2869.68	3073.92	2789.16	Spidr	1867.19	2.11881	0.179391	-11.8111	3.41888e-32	3.0629e-29
ENSMUSG00000045761.17	14.8127	19.4902	17.0991	35.4363	143.966	74.1245	74.8172	82.8534	Togaram2	57.825	2.11761	0.374727	-5.65109	1.59438e-08	4.13301e-07
ENSMUSG00000040658.8	132.175	96.6037	100.315	122.92	443.968	422.392	628.465	462.836	Dnph1	301.209	2.11711	0.207654	-10.1954	2.07976e-24	7.76341e-22
ENSMUSG00000038451.14	281.441	249.136	194.93	261.343	1786.22	770.659	909.564	791.393	Spsb2	655.586	2.10946	0.293913	-7.17716	7.1173e-13	4.34349e-11
ENSMUSG00000029380.12	13.6733	43.2175	6.83965	11.0738	43.9658	210.608	42.7527	28.5701	Cxcl1	50.0876	2.1035	0.693984	-3.03105	0.00243706	0.0140787
ENSMUSG00000057802.9	93.434	40.6753	23.9388	31.0068	459.486	82.3605	117.57	150.707	Gm10030	124.897	2.10211	0.552387	-3.80551	0.00014151	0.00126792
ENSMUSG00000052942.14	94.5734	77.1135	46.7376	69.7653	180.174	560.052	226.589	271.416	Glis3	190.803	2.10048	0.371776	-5.64985	1.60589e-08	4.15324e-07
ENSMUSG00000062175.14	60.3902	101.688	66.1167	67.5505	221.553	345.914	331.333	376.412	Tgif2	196.37	2.10041	0.255878	-8.20862	2.23747e-16	2.62369e-14
ENSMUSG00000084333.2	1.13944	3.3896	1.13994	3.32215	12.9311	9.41263	5.34409	11.4281	Gm11599	6.01338	2.09752	0.768129	-2.73068	0.00632036	0.0304739
ENSMUSG00000042286.14	61.5297	71.1817	69.5365	70.8726	326.726	322.383	184.905	334.271	Stab1	180.176	2.09719	0.244249	-8.58629	8.98249e-18	1.35933e-15
ENSMUSG00000089929.2	1.13944	3.3896	0	6.64431	14.6553	11.7658	12.8258	9.2853	Bcl2a1b	7.46319	2.0961	0.752177	-2.7867	0.0053247	0.026614
ENSMUSG00000044986.11	340.692	351.671	213.169	463.994	850.868	1462.49	1917.46	1616.36	Tst	902.087	2.09367	0.296178	-7.06896	1.56096e-12	9.08071e-11
ENSMUSG00000047407.18	87.7368	127.11	75.2362	68.6579	256.898	471.808	491.656	314.986	Tgif1	236.761	2.09022	0.291317	-7.17509	7.22599e-13	4.39784e-11
ENSMUSG00000034248.8	1182.74	867.739	498.155	710.941	6077.63	2382.57	2544.85	2873.44	Slc25a37	2142.26	2.09015	0.349033	-5.98841	2.11897e-09	6.60981e-08
ENSMUSG00000040613.15	79.7607	83.0453	100.315	122.92	275.864	380.035	509.826	469.265	Apobec1	252.629	2.08422	0.253546	-8.22029	2.03006e-16	2.40567e-14
ENSMUSG00000034041.6	6.83663	13.5584	14.8193	13.2886	74.1384	63.5353	35.271	33.5699	Lyl1	31.8772	2.08172	0.430105	-4.84002	1.29826e-06	2.07249e-05
ENSMUSG00000037636.7	7.97607	3.3896	12.5394	14.396	27.5864	44.71	52.3721	34.9984	Slc25a43	24.746	2.081	0.468804	-4.43895	9.03997e-06	0.000115498
ENSMUSG00000030579.11	208.517	166.091	194.93	242.517	1308.63	736.538	727.865	657.828	Tyrobp	530.364	2.08047	0.258269	-8.05544	7.91905e-16	8.44585e-14
ENSMUSG00000052760.17	3.41832	2.5422	2.27988	8.85908	13.7932	17.6487	21.3764	18.5706	A630001G21Rik	11.061	2.0779	0.592532	-3.50681	0.000453516	0.00345255
ENSMUSG00000040212.13	15.9521	26.2694	37.6181	96.3425	128.449	202.372	214.832	194.991	Emp3	114.603	2.07436	0.457549	-4.53363	5.79797e-06	7.81801e-05
ENSMUSG00000030662.11	4259.22	7480.86	5263.11	5214.68	31009.7	23069.2	20741.5	18558.4	Ipo5	14449.6	2.07125	0.231007	-8.96615	3.07053e-19	5.77906e-17
ENSMUSG00000056515.10	331.577	325.402	307.784	385.37	987.938	1660.15	1442.9	1581.36	Rab31	877.811	2.07073	0.20017	-10.3449	4.41435e-25	1.89504e-22
ENSMUSG00000030577.15	1.13944	0.847401	7.9796	3.32215	5.17245	9.41263	16.0323	23.5704	Cd22	8.43454	2.07024	0.816024	-2.53699	0.0111811	0.0482048
ENSMUSG00000053004.10	42.1592	37.2856	35.3382	40.9732	38.7934	168.251	292.856	154.279	Hrh1	101.242	2.06888	0.472662	-4.37709	1.20275e-05	0.000148255
ENSMUSG00000023249.16	282.581	313.538	245.088	440.739	753.453	1487.2	1516.65	1614.21	Parp3	831.683	2.0668	0.280525	-7.36761	1.73719e-13	1.21587e-11
ENSMUSG00000074782.4	9.11551	5.08441	6.83965	7.75169	37.0692	10.5892	32.0645	38.5697	4833422C13Rik	18.3855	2.06534	0.529209	-3.9027	9.51274e-05	0.000900875
ENSMUSG00000070031.12	3.41832	2.5422	5.69971	18.8255	59.4832	11.7658	17.1011	37.1412	Sp140	19.4971	2.06347	0.711939	-2.89838	0.00375101	0.0199856
ENSMUSG00000030921.18	20.5099	18.6428	28.4986	77.5169	181.898	107.069	178.493	136.422	Trim30a	93.6312	2.06272	0.43484	-4.74363	2.09925e-06	3.17896e-05
ENSMUSG00000063628.3	10.2549	35.5908	7.9796	25.4699	68.966	83.5371	109.019	74.9966	Gm7665	51.9768	2.06135	0.433542	-4.75469	1.98756e-06	3.03859e-05
ENSMUSG00000026922.14	68.3663	74.5713	71.8164	89.6982	251.726	329.442	342.022	347.841	Agpat2	196.935	2.06134	0.199739	-10.3202	5.71144e-25	2.36887e-22
ENSMUSG00000059089.5	5.69719	11.0162	15.9592	28.792	70.6901	45.8866	60.9226	76.4251	Fcgr4	39.4236	2.05807	0.431104	-4.77396	1.8064e-06	2.78828e-05
ENSMUSG00000030786.19	6.83663	34.7434	39.898	64.2283	223.277	157.662	97.2624	127.851	Itgam	93.9699	2.05637	0.486031	-4.23093	2.32723e-05	0.000265257
ENSMUSG00000033213.17	9.11551	7.62661	12.5394	11.0738	89.6558	25.8847	14.9634	34.9984	AA467197	25.7322	2.05014	0.575526	-3.56221	0.000367742	0.00288892
ENSMUSG00000066245.6	14.8127	9.32141	17.0991	21.0403	78.4488	43.5334	83.3678	49.2835	Gm10156	39.6134	2.04734	0.385004	-5.31771	1.05083e-07	2.27836e-06
ENSMUSG00000020427.12	113.944	129.652	64.9767	116.275	425.003	770.659	299.269	262.131	Igfbp3	272.739	2.04479	0.361191	-5.66125	1.50274e-08	3.91359e-07
ENSMUSG00000028635.8	483.122	478.782	218.869	255.806	1752.6	953.029	1484.59	1727.07	Edn2	919.232	2.04171	0.309316	-6.60071	4.0918e-11	1.78643e-09
ENSMUSG00000037225.14	2356.36	3581.96	1542.34	2126.18	14514.8	8471.37	6541.16	9955.98	Fgf2	6136.26	2.03892	0.305201	-6.68058	2.38001e-11	1.09681e-09
ENSMUSG00000054779.6	160.661	244.899	111.714	108.524	635.349	284.732	813.37	839.248	Fgf2os	399.812	2.03753	0.367967	-5.53727	3.07227e-08	7.42312e-07
ENSMUSG00000086515.2	2.27888	1.6948	2.27988	3.32215	6.8966	9.41263	11.757	10.7138	Erich2os	6.04447	2.03415	0.726834	-2.79865	0.00513166	0.025822
ENSMUSG00000045322.11	1.13944	1.6948	3.41983	2.21477	11.207	8.23605	5.34409	9.2853	Tlr9	5.31766	2.0326	0.784533	-2.59084	0.00957408	0.0424699
ENSMUSG00000002289.17	102.549	54.2337	70.6764	157.249	181.036	442.394	538.684	407.125	Angptl4	244.243	2.03022	0.388583	-5.22468	1.74457e-07	3.57813e-06
ENSMUSG00000095427.3	7.97607	1.6948	2.27988	3.32215	16.3794	7.05947	26.7204	10.7138	Rps2-ps6	9.51826	2.0211	0.713062	-2.8344	0.0045912	0.0235847
ENSMUSG00000078771.11	33.0437	22.8798	20.519	34.3289	68.966	132.953	122.914	123.566	Evi2a	69.8963	2.02009	0.317462	-6.36326	1.97515e-10	7.56194e-09
ENSMUSG00000010830.9	68.3663	81.3505	76.3761	135.101	186.208	290.615	557.923	427.124	Kdelr3	227.883	2.01723	0.355999	-5.66639	1.45835e-08	3.8202e-07
ENSMUSG00000031841.20	429.568	796.557	767.181	972.284	1337.08	3260.3	3921.49	3471.99	Cdh13	1869.56	2.01533	0.341295	-5.90495	3.52744e-09	1.06046e-07
ENSMUSG00000059336.15	469.449	1482.1	706.764	850.472	1505.18	5369.91	4312.68	2990.58	Slc14a1	2210.89	2.01398	0.406138	-4.95885	7.09128e-07	1.22644e-05
ENSMUSG00000022514.15	275.744	371.162	414.939	357.685	933.627	2140.2	1422.6	1237.8	Il1rap	894.219	2.01332	0.265285	-7.5893	3.21637e-14	2.60062e-12
ENSMUSG00000028970.10	77.4818	52.5389	58.1371	68.6579	158.622	251.788	337.746	286.416	Abcb1b	161.423	2.0131	0.276942	-7.26905	3.62037e-13	2.39898e-11
ENSMUSG00000048865.17	37.6015	30.5064	49.0175	46.5102	235.346	194.136	102.606	124.994	Arhgap30	102.59	2.01092	0.326578	-6.15754	7.38835e-10	2.49212e-08
ENSMUSG00000040033.17	997.009	1045.69	877.756	1107.38	5502.62	3875.65	2883.67	3914.11	Stat2	2525.49	2.0058	0.212001	-9.46126	3.04241e-21	7.5712e-19
ENSMUSG00000113741.2	467.17	749.103	348.822	303.423	1985.36	1415.42	1869.36	2231.33	Gm48236	1171.25	2.00397	0.290573	-6.89662	5.3254e-12	2.73562e-10
ENSMUSG00000058715.12	76.3424	88.9771	133.373	156.141	576.728	415.332	380.499	442.123	Fcer1g	283.69	1.9994	0.2637	-7.58207	3.4008e-14	2.73893e-12
ENSMUSG00000016024.10	3.41832	4.23701	4.55977	3.32215	18.1036	10.5892	20.3075	12.8566	Lbp	9.67427	1.9885	0.590095	-3.3698	0.000752215	0.0052435
ENSMUSG00000053318.8	6.83663	0.847401	9.11954	4.42954	20.6898	8.23605	34.2022	18.5706	Slamf8	12.8665	1.9815	0.674482	-2.9378	0.00330546	0.0180561
ENSMUSG00000029304.15	669.99	1105.01	1499.02	1431.85	2475.88	4005.07	5685.04	6398.28	Spp1	2908.77	1.98006	0.330344	-5.99395	2.04801e-09	6.40633e-08
ENSMUSG00000015947.11	35.3226	31.3538	66.1167	80.8391	256.036	125.894	243.69	211.419	Fcgr1	131.334	1.97724	0.354143	-5.58316	2.36183e-08	5.86451e-07
ENSMUSG00000031562.17	41.0198	52.5389	55.8572	52.0471	113.794	231.786	234.071	213.562	Dctd	124.334	1.97399	0.284612	-6.93572	4.04164e-12	2.15014e-10
ENSMUSG00000041731.14	59.2508	79.6557	87.7756	131.779	49.1383	216.491	608.157	532.833	Pgm5	220.635	1.97273	0.563636	-3.5	0.000465252	0.00353349
ENSMUSG00000024331.12	26.2071	83.0453	29.6385	68.6579	135.346	327.089	151.772	204.991	Dsc2	128.343	1.9719	0.418042	-4.71699	2.39364e-06	3.58358e-05
ENSMUSG00000030669.14	76.3424	66.9447	87.7756	127.349	338.795	195.312	467.073	400.696	Calca	220.036	1.9713	0.310388	-6.35106	2.13831e-10	8.131e-09
ENSMUSG00000031273.17	62.6691	146.6	60.4169	167.215	237.933	550.639	472.417	453.551	Col4a6	268.93	1.96909	0.380377	-5.17667	2.25878e-07	4.48889e-06
ENSMUSG00000006732.15	321.322	363.535	289.545	339.967	876.73	1317.77	1511.31	1439.94	Mettl1	807.514	1.96797	0.205526	-9.57528	1.01585e-21	2.91692e-19
ENSMUSG00000042549.11	267.768	195.75	112.854	117.383	1009.49	448.277	606.02	647.828	Map2k3os	425.671	1.96674	0.335236	-5.86674	4.44455e-09	1.31152e-07
ENSMUSG00000022906.16	180.031	251.678	217.729	355.471	979.317	808.31	878.568	1257.8	Parp9	616.113	1.9657	0.246335	-7.97978	1.46593e-15	1.46574e-13
ENSMUSG00000025330.7	11.3944	1.6948	1.13994	5.53692	16.3794	22.355	21.3764	15.7136	Padi4	11.9488	1.96423	0.642288	-3.05818	0.00222689	0.0130459
ENSMUSG00000017057.10	80.9001	53.3863	53.5773	78.6243	365.52	242.375	196.662	230.704	Il13ra1	162.719	1.9628	0.271392	-7.23233	4.74783e-13	3.02441e-11
ENSMUSG00000064246.11	1259.08	938.073	782	2709.77	1965.53	4303.93	5025.58	10768.8	Chil1	3469.1	1.9556	0.481428	-4.06209	4.8636e-05	0.000508069
ENSMUSG00000052776.11	17.0916	13.5584	13.6793	36.5437	63.7935	25.8847	103.675	117.852	Oas1a	49.0098	1.95356	0.50442	-3.87288	0.000107556	0.000999555
ENSMUSG00000001228.15	28.486	27.1168	28.4986	50.9397	73.2763	111.775	156.047	179.992	Uhrf1	82.0165	1.95312	0.356803	-5.47393	4.40159e-08	1.02476e-06
ENSMUSG00000043953.13	13.6733	15.2532	7.9796	16.6108	81.035	67.065	26.7204	32.8557	Ccrl2	32.6491	1.94884	0.466792	-4.17496	2.98032e-05	0.000330611
ENSMUSG00000108900.2	12.5338	35.5908	17.0991	26.5772	52.5866	68.2416	88.7119	147.136	Ccdc194	56.0597	1.94878	0.428698	-4.5458	5.47258e-06	7.45555e-05
ENSMUSG00000022952.18	21.6493	62.7077	59.277	45.4028	136.208	312.97	123.983	159.279	Runx1	115.184	1.94693	0.392834	-4.95612	7.19161e-07	1.24091e-05
ENSMUSG00000022500.16	154.964	266.084	131.093	153.927	606.901	833.018	627.396	661.399	Litaf	429.348	1.94503	0.249413	-7.79843	6.26839e-15	5.70704e-13
ENSMUSG00000001555.11	194.844	277.948	261.047	321.142	467.244	1184.81	1310.37	1101.38	Fkbp10	639.849	1.9449	0.310851	-6.2567	3.93209e-10	1.41587e-08
ENSMUSG00000051506.18	11.3944	13.5584	19.379	27.6846	60.3452	89.42	42.7527	82.1392	Wdfy4	43.3342	1.93902	0.386254	-5.02008	5.16508e-07	9.32169e-06
ENSMUSG00000027412.13	69.5058	94.9089	60.4169	47.6176	152.587	241.199	375.155	279.987	Lpin3	165.172	1.93864	0.320375	-6.05116	1.43809e-09	4.61447e-08
ENSMUSG00000054434.15	207.378	193.207	168.711	167.215	950.006	552.992	688.318	628.543	Tmem120b	444.546	1.93704	0.212021	-9.13605	6.47737e-20	1.28384e-17
ENSMUSG00000038059.8	135.593	245.746	127.674	155.034	354.313	584.76	952.316	646.399	Smim3	400.229	1.93083	0.323074	-5.97645	2.28055e-09	7.08427e-08
ENSMUSG00000020712.12	18.231	5.08441	5.69971	4.42954	16.3794	36.4739	40.6151	32.8557	Tcam1	19.9711	1.92985	0.550154	-3.50784	0.000451768	0.00344275
ENSMUSG00000030793.5	64.948	48.3019	71.8164	117.383	352.589	174.134	294.994	325.7	Pycard	181.233	1.92962	0.32001	-6.02989	1.6407e-09	5.21971e-08
ENSMUSG00000026786.15	30.7648	44.0649	60.4169	70.8726	225.001	224.727	141.084	192.134	Apbb1ip	123.633	1.92815	0.291734	-6.60928	3.86198e-11	1.69935e-09
ENSMUSG00000024677.14	53.5536	26.2694	22.7988	24.3625	228.45	51.7695	110.088	89.9959	Ms4a6b	75.911	1.92473	0.465469	-4.13503	3.54914e-05	0.00038327
ENSMUSG00000027995.11	43.2987	44.9123	45.5977	60.9062	198.277	164.721	189.181	184.992	Tlr2	116.486	1.92463	0.20932	-9.19468	3.76102e-20	7.58878e-18
ENSMUSG00000027967.9	91.1551	157.617	158.452	129.564	147.415	618.88	680.837	592.116	Neurog2	322.004	1.92426	0.405263	-4.74818	2.05255e-06	3.11894e-05
ENSMUSG00000086291.2	370.318	244.052	140.213	232.551	1625.01	618.88	845.435	653.542	Gm15513	591.25	1.92313	0.364207	-5.28033	1.28952e-07	2.72723e-06
ENSMUSG00000079227.11	18.231	48.3019	17.0991	25.4699	113.794	67.065	123.983	113.566	Ccr5	65.9387	1.92197	0.377605	-5.0899	3.58244e-07	6.7312e-06
ENSMUSG00000030077.12	368.039	903.33	520.954	758.559	2634.5	2835.56	2038.23	2148.47	Chl1	1525.96	1.91949	0.276476	-6.94268	3.84736e-12	2.06147e-10
ENSMUSG00000019122.9	530.978	162.701	186.951	404.196	1814.67	504.752	1297.54	1224.94	Ccl9	765.842	1.91514	0.430553	-4.44809	8.66354e-06	0.000111452
ENSMUSG00000085623.2	29.6254	13.5584	14.8193	19.9329	165.518	18.8253	50.2344	57.1403	Gm16041	46.2068	1.91344	0.577536	-3.3131	0.000922666	0.00623942
ENSMUSG00000043850.16	519.584	430.48	368.201	578.055	1408.63	1334.24	2185.73	2191.33	Clrn1	1127.03	1.90918	0.238495	-8.00513	1.19337e-15	1.2317e-13
ENSMUSG00000031775.6	108.247	61.0129	41.0379	89.6982	297.416	201.195	346.297	279.273	Pllp	178.022	1.90889	0.308678	-6.1841	6.24563e-10	2.13562e-08
ENSMUSG00000044456.17	26.2071	24.5746	33.0583	32.1142	176.725	138.836	45.9592	72.1396	Rin3	68.7018	1.90546	0.421229	-4.52359	6.08003e-06	8.15415e-05
ENSMUSG00000038507.7	221.051	237.272	223.429	366.544	1025.87	841.254	867.88	1169.95	Parp12	619.156	1.89848	0.2199	-8.63336	5.95732e-18	9.2018e-16
ENSMUSG00000022468.13	124.199	147.448	145.913	172.752	319.83	756.54	526.927	590.688	Endou	348.037	1.89285	0.268564	-7.04805	1.81441e-12	1.03932e-10
ENSMUSG00000093954.9	60.3902	56.7759	68.3965	75.3022	222.415	125.894	316.37	300.701	Gm16867	153.281	1.89193	0.305504	-6.19281	5.90993e-10	2.03952e-08
ENSMUSG00000032661.10	1.13944	7.62661	6.83965	6.64431	16.3794	24.7082	21.3764	21.4276	Oas3	13.2677	1.88747	0.531007	-3.55451	0.000378687	0.00296347
ENSMUSG00000061815.12	10.2549	1.6948	9.11954	14.396	16.3794	45.8866	22.4452	44.2837	Rufy4	20.5575	1.88733	0.589064	-3.20394	0.0013556	0.00857181
ENSMUSG00000032495.9	2080.61	3237.92	1543.48	1556.98	10809.6	7626.58	6061.26	6618.27	Lrrc2	4941.83	1.88561	0.285616	-6.6019	4.05909e-11	1.77562e-09
ENSMUSG00000056498.14	5.69719	13.5584	17.0991	21.0403	55.1728	55.2992	54.5097	47.1407	Tmem154	33.6897	1.88397	0.367987	-5.11967	3.06079e-07	5.88433e-06
ENSMUSG00000117975.2	22.7888	20.3376	13.6793	25.4699	56.0349	116.481	70.542	60.7116	Itprip	48.2557	1.87556	0.357526	-5.24592	1.55501e-07	3.23719e-06
ENSMUSG00000026305.16	365.76	619.45	489.035	530.437	958.627	2942.62	1940.97	1517.79	Lrrfip1	1170.59	1.87537	0.320092	-5.85884	4.66109e-09	1.3718e-07
ENSMUSG00000042254.15	4.55775	20.3376	2.27988	4.42954	48.2762	40.0037	16.0323	14.9993	Cilp	18.8645	1.87453	0.69401	-2.70102	0.00691275	0.032629
ENSMUSG00000054626.12	22.7888	5.08441	3.41983	11.0738	58.6211	7.05947	55.5785	32.1414	Xlr	24.4709	1.87	0.691536	-2.70413	0.0068484	0.0324073
ENSMUSG00000030666.12	6.83663	5.93181	10.2595	12.1812	17.2415	41.1803	35.271	34.2842	Calcb	20.3983	1.86968	0.466848	-4.00491	6.20404e-05	0.000622824
ENSMUSG00000063268.13	266.629	260.152	189.23	248.054	985.351	775.365	597.469	1159.23	Parp10	560.186	1.86783	0.238767	-7.82282	5.16527e-15	4.74125e-13
ENSMUSG00000087168.2	911.551	994.849	836.718	950.136	3926.75	1756.63	3221.42	4558.37	Gm15983	2144.55	1.86625	0.269453	-6.92607	4.32706e-12	2.28031e-10
ENSMUSG00000097534.4	35.3226	38.9804	31.9184	27.6846	161.208	76.4776	144.29	106.424	Gm16675	77.7882	1.86437	0.306191	-6.0889	1.13689e-09	3.68495e-08
ENSMUSG00000043832.14	1.13944	3.3896	9.11954	14.396	40.5175	17.6487	20.3075	22.1419	Clec4a3	16.0825	1.86307	0.628571	-2.96397	0.00303694	0.0168571
ENSMUSG00000026167.15	46.717	81.3505	59.277	60.9062	91.3799	324.736	285.374	202.848	Wnt10a	144.074	1.85873	0.374198	-4.96723	6.7915e-07	1.18835e-05
ENSMUSG00000006301.18	575.416	921.972	622.409	805.069	1206.04	2937.92	3317.61	3141.29	Tmbim1	1690.97	1.8575	0.310052	-5.99093	2.08649e-09	6.51759e-08
ENSMUSG00000022372.15	29.6254	38.9804	27.3586	65.3357	229.312	147.072	110.088	97.1385	Sla	93.1139	1.85462	0.373979	-4.95916	7.08003e-07	1.22544e-05
ENSMUSG00000033488.12	259.792	183.886	124.254	204.866	901.73	550.639	571.817	767.108	Cryzl2	445.512	1.85404	0.263424	-7.03826	1.94654e-12	1.10651e-10
ENSMUSG00000022272.18	1738.78	1926.99	948.432	958.995	9011.27	4588.66	2855.88	3679.83	Myo10	3213.6	1.85302	0.37156	-4.98712	6.12848e-07	1.08249e-05
ENSMUSG00000059555.7	136.733	116.941	112.854	169.43	250.864	497.693	573.955	611.401	Tor4a	308.734	1.85217	0.292978	-6.32186	2.5843e-10	9.66286e-09
ENSMUSG00000087179.9	28.486	27.1168	19.379	18.8255	58.6211	125.894	75.886	80.7107	5730471H19Rik	54.3649	1.85129	0.337108	-5.49168	3.98124e-08	9.41583e-07
ENSMUSG00000002699.14	17.0916	27.9642	36.4782	52.0471	162.932	109.422	91.9183	114.995	Lcp2	76.606	1.84782	0.346046	-5.33982	9.30374e-08	2.03727e-06
ENSMUSG00000059182.9	323.601	413.532	235.968	326.679	1509.49	1089.51	972.624	1107.81	Skap2	747.402	1.84655	0.22183	-8.32419	8.49095e-17	1.09294e-14
ENSMUSG00000081289.2	3.41832	24.5746	13.6793	12.1812	54.3107	47.0632	43.8215	52.1405	Gm14857	31.3987	1.84621	0.445748	-4.14181	3.4457e-05	0.000374264
ENSMUSG00000030905.6	4193.13	6272.46	4674.9	6296.59	12073.4	22922.1	22016.6	19975.5	Crym	12303.1	1.84442	0.241998	-7.62165	2.50462e-14	2.07763e-12
ENSMUSG00000045679.15	7.97607	4.23701	6.83965	13.2886	28.4485	28.2379	32.0645	24.9989	Pqlc3	18.2614	1.83477	0.450916	-4.06898	4.72184e-05	0.000494645
ENSMUSG00000021281.16	148.127	39.8278	22.7988	73.0874	329.313	324.736	154.979	201.419	Tnfaip2	161.786	1.8344	0.483775	-3.79185	0.000149528	0.00133054
ENSMUSG00000032000.18	28.486	32.2012	19.379	32.1142	125.001	115.305	59.8538	100.71	Birc3	64.1312	1.83328	0.321953	-5.69425	1.23918e-08	3.30012e-07
ENSMUSG00000068129.6	2.27888	5.93181	9.11954	7.75169	18.9656	11.7658	18.1699	39.2839	Cst7	14.1584	1.83315	0.589524	-3.10955	0.00187376	0.0112874
ENSMUSG00000073802.6	60.3902	54.2337	37.6181	59.7988	97.4144	189.429	305.682	163.564	Cdkn2b	121.016	1.83107	0.35145	-5.21004	1.88801e-07	3.84416e-06
ENSMUSG00000026104.15	1106.39	1109.25	748.942	976.714	4385.37	3557.97	2502.1	3568.41	Stat1	2244.39	1.82995	0.215438	-8.49407	1.99531e-17	2.82841e-15
ENSMUSG00000001741.13	12.5338	18.6428	12.5394	27.6846	88.7937	78.8308	22.4452	63.5686	Il16	40.6299	1.82785	0.466999	-3.91404	9.07633e-05	0.000865769
ENSMUSG00000043549.14	13.6733	8.47401	2.27988	6.64431	42.2417	24.7082	20.3075	22.8561	Fam90a1b	17.6481	1.82539	0.527981	-3.4573	0.000545609	0.00401131
ENSMUSG00000036030.10	165.219	132.195	72.9563	63.1209	769.833	268.26	234.071	263.56	Prtg	246.152	1.8246	0.436455	-4.18051	2.90862e-05	0.000323662
ENSMUSG00000024177.10	94.5734	47.4545	63.8368	98.5573	281.898	185.899	328.127	276.416	Nme4	172.095	1.82339	0.287554	-6.34104	2.28221e-10	8.61967e-09
ENSMUSG00000009585.19	53.5536	72.0291	19.379	64.2283	141.38	203.548	173.148	222.133	Apobec3	118.675	1.81677	0.349807	-5.19364	2.06223e-07	4.1761e-06
ENSMUSG00000006519.12	223.33	144.906	202.91	297.887	999.145	544.756	784.512	726.396	Cyba	490.48	1.81622	0.265105	-6.85096	7.33583e-12	3.67563e-10
ENSMUSG00000097792.3	3.41832	1.6948	5.69971	5.53692	18.9656	21.1784	9.61936	7.14254	Gm27042	9.15696	1.81621	0.672878	-2.69916	0.0069514	0.0327356
ENSMUSG00000101797.2	4.55775	6.77921	7.9796	1.10738	18.9656	5.88289	25.6516	21.4276	Gm29266	11.544	1.81413	0.658154	-2.75639	0.00584435	0.0286902
ENSMUSG00000022056.10	54.6931	39.8278	22.7988	46.5102	37.0692	287.085	172.08	80.7107	Adam7	92.5968	1.81237	0.532076	-3.40621	0.000658704	0.0047074
ENSMUSG00000110354.2	17.0916	18.6428	4.55977	9.96646	24.1381	75.301	42.7527	37.1412	Gm45686	28.6992	1.812	0.503642	-3.59779	0.000320935	0.00256989
ENSMUSG00000027803.15	847.742	1043.15	734.123	743.055	3683.65	2970.86	2711.59	2460.6	Wwtr1	1899.35	1.81123	0.191624	-9.45199	3.32451e-21	8.18231e-19
ENSMUSG00000028862.7	34.1832	33.0486	22.7988	21.0403	44.8279	158.838	97.2624	90.7102	Map3k6	62.8387	1.80877	0.399155	-4.53151	5.85641e-06	7.88257e-05
ENSMUSG00000032508.9	395.385	551.658	354.522	415.269	2102.6	1234.23	1360.6	1317.08	Myd88	966.419	1.80764	0.230748	-7.83382	4.73277e-15	4.36213e-13
ENSMUSG00000022347.9	2.27888	5.93181	1.13994	5.53692	7.75867	12.9424	19.2387	13.5708	A1bg	8.54977	1.80407	0.667346	-2.70336	0.00686433	0.0324552
ENSMUSG00000005470.9	183.45	321.165	204.05	194.9	1027.59	597.702	738.553	794.964	Asf1b	507.797	1.80327	0.248212	-7.26503	3.72942e-13	2.46395e-11
ENSMUSG00000057596.14	9.11551	21.185	20.519	34.3289	92.242	52.9461	68.4043	82.8534	Trim30d	47.6993	1.80277	0.379926	-4.74504	2.08464e-06	3.16325e-05
ENSMUSG00000022061.9	10.2549	11.8636	3.41983	13.2886	34.483	38.8271	35.271	28.5701	Nkx3-1	21.9973	1.80092	0.423185	-4.25564	2.08452e-05	0.000241651
ENSMUSG00000001281.11	3.41832	7.62661	4.55977	13.2886	29.3105	18.8253	24.5828	27.8559	Itgb7	16.1835	1.7998	0.497956	-3.61438	0.000301066	0.00243429
ENSMUSG00000099875.2	15.9521	16.948	19.379	14.396	76.7246	55.2992	40.6151	58.5688	Rbm3-ps	37.2354	1.79923	0.339489	-5.29982	1.15915e-07	2.48912e-06
ENSMUSG00000003283.16	28.486	38.9804	39.898	87.4834	247.415	138.836	128.258	160.707	Hck	108.758	1.7965	0.370933	-4.84319	1.27769e-06	2.04989e-05
ENSMUSG00000022148.17	22.7888	38.133	37.6181	62.0136	134.484	175.31	105.813	142.136	Fyb	89.7871	1.79555	0.313801	-5.72194	1.05313e-08	2.85558e-07
ENSMUSG00000023031.9	222.191	156.769	173.271	362.115	823.281	437.687	1055.99	852.104	Cela1	510.426	1.79471	0.329459	-5.44744	5.10991e-08	1.17502e-06
ENSMUSG00000063558.5	66.0874	49.1493	39.898	59.7988	150.863	211.784	204.144	177.135	Aox1	119.857	1.79078	0.235873	-7.59213	3.14701e-14	2.56304e-12
ENSMUSG00000085812.2	2.27888	4.23701	7.9796	4.42954	26.7243	10.5892	12.8258	14.2851	Gm15843	10.4187	1.78354	0.612418	-2.9123	0.00358781	0.0192378
ENSMUSG00000030847.9	304.23	516.067	308.924	354.363	501.727	1533.08	1717.59	1343.51	Bag3	822.437	1.779	0.348481	-5.10503	3.30748e-07	6.29911e-06
ENSMUSG00000059498.14	71.7846	99.9933	118.554	190.47	506.9	318.853	367.673	452.837	Fcgr3	265.883	1.77785	0.300125	-5.9237	3.14782e-09	9.60515e-08
ENSMUSG00000082480.2	6.83663	5.08441	3.41983	2.21477	28.4485	5.88289	14.9634	10.7138	Gm11687	9.69553	1.77737	0.68692	-2.58746	0.00966874	0.0427797
ENSMUSG00000072789.5	15.9521	15.2532	4.55977	5.53692	50.0003	15.2955	42.7527	34.2842	Gm10420	22.9543	1.77603	0.535079	-3.31919	0.000902781	0.00612714
ENSMUSG00000048779.6	25.0676	38.9804	28.4986	52.0471	108.621	135.307	94.0559	154.279	P2ry6	79.6071	1.76579	0.301728	-5.85227	4.84917e-09	1.42342e-07
ENSMUSG00000032491.15	75.2029	55.9285	59.277	107.416	153.449	282.379	288.581	286.416	Nradd	163.581	1.76541	0.297116	-5.94183	2.81852e-09	8.6951e-08
ENSMUSG00000073599.11	43.2987	39.8278	34.1983	57.584	200.001	92.9497	182.768	117.138	Ecscr	95.9707	1.76339	0.317536	-5.55337	2.80218e-08	6.83664e-07
ENSMUSG00000022671.14	769.121	776.219	655.467	654.465	3895.72	1749.57	2320.4	1715.64	Mzt2	1567.07	1.76153	0.272005	-6.47608	9.4137e-11	3.81954e-09
ENSMUSG00000111157.2	205.099	120.331	38.758	46.5102	503.452	122.364	398.669	367.126	Gm47887	225.289	1.76089	0.521919	-3.37388	0.000741169	0.00517778
ENSMUSG00000050323.15	676.827	376.246	408.099	429.665	2626.74	796.544	1675.91	1305.66	Ndufaf6	1036.96	1.7608	0.342615	-5.1393	2.75767e-07	5.36171e-06
ENSMUSG00000022901.14	14.8127	20.3376	27.3586	37.6511	54.3107	69.4182	114.363	99.9955	Cd86	54.781	1.75948	0.372614	-4.72199	2.33543e-06	3.50816e-05
ENSMUSG00000038793.9	6.83663	5.93181	6.83965	14.396	18.1036	9.41263	42.7527	43.5695	Lefty1	18.4803	1.75901	0.593305	-2.96477	0.00302907	0.0168176
ENSMUSG00000045751.17	18.231	17.7954	9.11954	26.5772	57.759	77.6542	44.8903	62.8543	Mms22l	39.3601	1.75818	0.362561	-4.84933	1.23879e-06	1.99318e-05
ENSMUSG00000031167.17	2689.08	1428.72	1275.6	1373.16	7333.67	4713.38	5474.48	5317.62	Rbm3	3700.71	1.75522	0.269987	-6.50112	7.97231e-11	3.28832e-09
ENSMUSG00000114780.2	26.2071	32.2012	34.1983	40.9732	78.4488	108.245	145.359	119.28	AI197445	73.1142	1.75516	0.28653	-6.12557	9.03615e-10	3.00717e-08
ENSMUSG00000030671.10	159.521	475.392	279.286	347.719	525.003	1420.13	1212.04	1102.09	Pde3b	690.148	1.75328	0.362465	-4.8371	1.31749e-06	2.1017e-05
ENSMUSG00000043895.7	88.8762	164.396	112.854	120.705	212.07	548.286	415.77	468.55	S1pr2	266.438	1.75233	0.312426	-5.60878	2.03755e-08	5.15068e-07
ENSMUSG00000022722.19	11682.7	10456.1	8255.46	8285.45	49026.2	19235.9	31366.6	30449.3	Arl6	21094.7	1.74974	0.273626	-6.39464	1.60922e-10	6.29e-09
ENSMUSG00000021213.13	25.0676	16.1006	14.8193	33.2215	92.242	58.8289	83.3678	62.8543	Akr1c13	48.3128	1.74616	0.342521	-5.09796	3.43324e-07	6.47804e-06
ENSMUSG00000001521.13	745.193	824.521	734.123	815.035	1227.59	3510.91	2953.14	2727.02	Tulp3	1692.19	1.73974	0.285716	-6.08904	1.13592e-09	3.68495e-08
ENSMUSG00000060791.16	14.8127	12.711	14.8193	16.6108	105.173	40.0037	21.3764	29.2844	Gmfg	31.8489	1.73862	0.524265	-3.31631	0.000912142	0.00617384
ENSMUSG00000096755.3	14.8127	9.32141	7.9796	7.75169	15.5173	30.5911	48.0968	38.5697	Ftl1-ps2	21.58	1.73691	0.481906	-3.60425	0.000313051	0.00251809
ENSMUSG00000082693.4	41.0198	51.6915	36.4782	56.4766	219.829	83.5371	178.493	136.422	Gm15190	100.493	1.73501	0.328626	-5.27958	1.29483e-07	2.73587e-06
ENSMUSG00000039405.8	544.652	683.853	532.353	605.74	986.213	2327.27	2544.85	2004.2	Prss23	1278.64	1.73151	0.277879	-6.23118	4.6292e-10	1.64834e-08
ENSMUSG00000051515.12	54.6931	72.8765	88.9155	70.8726	71.5522	291.792	299.269	292.13	Fam181b	155.263	1.73126	0.403028	-4.29563	1.742e-05	0.000207309
ENSMUSG00000078945.11	12.5338	19.4902	18.2391	53.1545	106.035	77.6542	50.2344	107.852	Naip2	55.6492	1.73074	0.453853	-3.81344	0.000137044	0.00123169
ENSMUSG00000007041.10	2286.85	1903.26	1322.33	1815	6649.18	4720.43	7739.31	5197.62	Clic1	3954.25	1.72991	0.227483	-7.60456	2.85872e-14	2.36261e-12
ENSMUSG00000064057.13	2.27888	4.23701	2.27988	5.53692	12.069	8.23605	10.6882	16.4278	Scgb3a1	7.71922	1.72953	0.64616	-2.67663	0.00743659	0.0345855
ENSMUSG00000014599.11	185.728	352.519	241.668	356.578	751.729	1148.34	922.39	944.243	Csf1	612.899	1.72662	0.247441	-6.97792	2.99579e-12	1.63651e-10
ENSMUSG00000081434.4	21.6493	66.0973	12.5394	13.2886	51.7245	207.078	53.4409	67.8541	Gm14165	61.709	1.72623	0.605578	-2.85054	0.00436449	0.0226277
ENSMUSG00000061536.14	3661.02	6371.61	2961.57	2809.44	19001.9	13104.7	9191.83	10958.8	Sec22c	8507.6	1.72522	0.311964	-5.53018	3.19902e-08	7.69585e-07
ENSMUSG00000030431.9	83.179	90.6719	56.9971	67.5505	231.898	264.73	259.723	234.275	Tmem238	161.128	1.7227	0.203056	-8.48388	2.17806e-17	3.05928e-15
[truncated: 2,042 more rows]

## Sheet: Ca2 signaling
gene id	PBS_1	PBS_2	PBS_3	PBS_4	NMDA_1	NMDA_2	NMDA_3	NMDA_4	gene	baseMean	log2FoldChange	lfcSE	stat	pvalue	padj
[truncated: 222 more rows]

[truncated: 1 more sheets: Glu receptors and transporters]
