# Supplementary material for: Molecular mechanisms of NMDA excitotoxicity in the retina
Source: Sci Rep. 2023 Oct 27;13:18471. doi: 10.1038/s41598-023-45855-0 (PMC10611720; doi:10.1038/s41598-023-45855-0)
Supplement: Supplementary file 2 — Supplementary Information 2. [file 41598_2023_45855_MOESM2_ESM.xlsx]

## Sheet: title page 
Title: Molecular Mechanisms of NMDA Excitotoxicity in the Retina
Galina Dvoriantchikova1, Michelle Fleishaker1, Dmitry Ivanov1,2*
1Bascom Palmer Eye Institute, Department of Ophthalmology, University of Miami Miller School of Medicine, Miami, FL, USA
2Department of Microbiology and Immunology, University of Miami Miller School of Medicine, Miami, FL, USA
*corresponding author
Correspondence: Dr. D. Ivanov, Bascom Palmer Eye Institute, Department of Ophthalmology, University of Miami Miller School of Medicine, 1638 NW 10th Ave, Miami, FL 33136, USA, E-mail: divanov@med.miami.edu.

## Sheet: GO BP up
GS DETAILS	SIZE	ES	NES	NOM p-val	FDR q-val	RANK AT MAX	LEADING EDGE
GOBP_ACTIVATION_OF_INNATE_IMMUNE_RESPONSE	213	0.66	2.95	0	0	3355	tags=49%, list=16%, signal=58%
GOBP_INNATE_IMMUNE_RESPONSE_ACTIVATING_SIGNALING_PATHWAY	180	0.66	2.92	0	0	3279	tags=50%, list=15%, signal=58%
GOBP_RIBOSOME_BIOGENESIS	299	0.61	2.86	0	0	5692	tags=66%, list=26%, signal=89%
GOBP_RESPONSE_TO_TYPE_II_INTERFERON	133	0.67	2.85	0	0	2000	tags=41%, list=9%, signal=45%
GOBP_POSITIVE_REGULATION_OF_RESPONSE_TO_BIOTIC_STIMULUS	298	0.61	2.84	0	0	3355	tags=45%, list=16%, signal=53%
GOBP_POSITIVE_REGULATION_OF_TUMOR_NECROSIS_FACTOR_SUPERFAMILY_CYTOKINE_PRODUCTION	104	0.69	2.84	0	0	2847	tags=54%, list=13%, signal=62%
GOBP_REGULATION_OF_INNATE_IMMUNE_RESPONSE	339	0.6	2.83	0	0	3355	tags=45%, list=16%, signal=53%
GOBP_REGULATION_OF_RESPONSE_TO_BIOTIC_STIMULUS	422	0.58	2.79	0	0	3355	tags=42%, list=16%, signal=49%
GOBP_CYTOKINE_MEDIATED_SIGNALING_PATHWAY	358	0.59	2.78	0	0	2384	tags=39%, list=11%, signal=44%
GOBP_RIBOSOMAL_LARGE_SUBUNIT_BIOGENESIS	69	0.73	2.77	0	0	4385	tags=74%, list=20%, signal=92%
GOBP_TUMOR_NECROSIS_FACTOR_SUPERFAMILY_CYTOKINE_PRODUCTION	175	0.63	2.76	0	0	2847	tags=46%, list=13%, signal=53%
GOBP_NEUTROPHIL_CHEMOTAXIS	88	0.69	2.76	0	0	2586	tags=55%, list=12%, signal=62%
GOBP_CELLULAR_RESPONSE_TO_TYPE_II_INTERFERON	107	0.67	2.76	0	0	1870	tags=38%, list=9%, signal=42%
GOBP_POSITIVE_REGULATION_OF_INTERLEUKIN_8_PRODUCTION	53	0.75	2.75	0	0	3087	tags=62%, list=14%, signal=72%
GOBP_POSITIVE_REGULATION_OF_DEFENSE_RESPONSE	401	0.57	2.75	0	0	3355	tags=45%, list=16%, signal=52%
GOBP_RRNA_METABOLIC_PROCESS	241	0.6	2.73	0	0	5853	tags=65%, list=27%, signal=88%
GOBP_DEFENSE_RESPONSE_TO_BACTERIUM	216	0.6	2.73	0	0	2904	tags=44%, list=13%, signal=51%
GOBP_NEUTROPHIL_MIGRATION	112	0.66	2.71	0	0	2586	tags=51%, list=12%, signal=58%
GOBP_POSITIVE_REGULATION_OF_INTERLEUKIN_6_PRODUCTION	98	0.67	2.7	0	0	2847	tags=54%, list=13%, signal=62%
GOBP_NEGATIVE_REGULATION_OF_VIRAL_PROCESS	100	0.66	2.7	0	0	3253	tags=51%, list=15%, signal=60%
GOBP_CELLULAR_RESPONSE_TO_BIOTIC_STIMULUS	213	0.6	2.69	0	0	2897	tags=42%, list=13%, signal=48%
GOBP_DEFENSE_RESPONSE_TO_SYMBIONT	268	0.58	2.69	0	0	3591	tags=41%, list=17%, signal=49%
GOBP_CELLULAR_RESPONSE_TO_INTERLEUKIN_1	70	0.71	2.69	0	0	2343	tags=50%, list=11%, signal=56%
GOBP_RESPONSE_TO_VIRUS	323	0.57	2.68	0	0	3591	tags=41%, list=17%, signal=48%
GOBP_LYMPHOCYTE_ACTIVATION_INVOLVED_IN_IMMUNE_RESPONSE	173	0.61	2.68	0	0	3577	tags=43%, list=17%, signal=52%
GOBP_NEGATIVE_REGULATION_OF_VIRAL_GENOME_REPLICATION	59	0.73	2.68	0	0	3148	tags=61%, list=15%, signal=71%
GOBP_RIBONUCLEOPROTEIN_COMPLEX_BIOGENESIS	412	0.56	2.66	0	0	5708	tags=58%, list=26%, signal=77%
GOBP_CELL_ACTIVATION_INVOLVED_IN_IMMUNE_RESPONSE	259	0.58	2.66	0	0	1620	tags=33%, list=8%, signal=35%
GOBP_REGULATION_OF_ADAPTIVE_IMMUNE_RESPONSE	198	0.6	2.66	0	0	3125	tags=43%, list=14%, signal=50%
GOBP_ADAPTIVE_IMMUNE_RESPONSE_BASED_ON_SOMATIC_RECOMBINATION_OF_IMMUNE_RECEPTORS_BUILT_FROM_IMMUNOGLOBULIN_SUPERFAMILY_DOMAINS	304	0.57	2.65	0	0	3978	tags=48%, list=18%, signal=58%
GOBP_INTERFERON_MEDIATED_SIGNALING_PATHWAY	69	0.7	2.64	0	0	2384	tags=49%, list=11%, signal=55%
GOBP_ACTIVATION_OF_IMMUNE_RESPONSE	397	0.55	2.64	0	0	3279	tags=39%, list=15%, signal=45%
GOBP_IMMUNE_RESPONSE_REGULATING_SIGNALING_PATHWAY	339	0.56	2.64	0	0	3279	tags=40%, list=15%, signal=46%
GOBP_LEUKOCYTE_MEDIATED_IMMUNITY	373	0.55	2.63	0	0	4085	tags=48%, list=19%, signal=58%
GOBP_RESPONSE_TO_MOLECULE_OF_BACTERIAL_ORIGIN	271	0.57	2.63	0	0	3606	tags=46%, list=17%, signal=55%
GOBP_INTERLEUKIN_8_PRODUCTION	68	0.69	2.62	0	0	3087	tags=57%, list=14%, signal=67%
GOBP_MYELOID_LEUKOCYTE_MIGRATION	209	0.58	2.62	0	0	3377	tags=49%, list=16%, signal=58%
GOBP_T_CELL_ACTIVATION_INVOLVED_IN_IMMUNE_RESPONSE	94	0.65	2.61	0	0	3515	tags=50%, list=16%, signal=59%
GOBP_POSITIVE_REGULATION_OF_CYTOKINE_PRODUCTION	446	0.53	2.61	0	0	3096	tags=41%, list=14%, signal=47%
GOBP_INTERLEUKIN_6_PRODUCTION	161	0.61	2.6	0	0	3406	tags=51%, list=16%, signal=60%
GOBP_INNATE_IMMUNE_RESPONSE_ACTIVATING_CELL_SURFACE_RECEPTOR_SIGNALING_PATHWAY	63	0.69	2.6	0	0	3087	tags=57%, list=14%, signal=66%
GOBP_POSITIVE_REGULATION_OF_RESPONSE_TO_CYTOKINE_STIMULUS	62	0.69	2.6	0	0	1728	tags=47%, list=8%, signal=51%
GOBP_CYTOSOLIC_PATTERN_RECOGNITION_RECEPTOR_SIGNALING_PATHWAY	88	0.65	2.59	0	0	3279	tags=49%, list=15%, signal=57%
GOBP_REGULATION_OF_IMMUNE_EFFECTOR_PROCESS	361	0.55	2.59	0	0	4073	tags=47%, list=19%, signal=57%
GOBP_POSITIVE_REGULATION_OF_INTERLEUKIN_1_PRODUCTION	69	0.69	2.59	0	0	3087	tags=62%, list=14%, signal=72%
GOBP_ADAPTIVE_IMMUNE_RESPONSE	397	0.54	2.59	0	0	3978	tags=44%, list=18%, signal=53%
GOBP_GRANULOCYTE_MIGRATION	136	0.61	2.58	0	0	2586	tags=47%, list=12%, signal=53%
GOBP_GRANULOCYTE_CHEMOTAXIS	110	0.63	2.58	0	0	2586	tags=49%, list=12%, signal=55%
GOBP_RESPONSE_TO_INTERFERON_BETA	64	0.69	2.58	0	0	2682	tags=56%, list=12%, signal=64%
GOBP_MONOCYTE_CHEMOTAXIS	44	0.73	2.57	0	0	2895	tags=59%, list=13%, signal=68%
GOBP_REGULATION_OF_RESPONSE_TO_CYTOKINE_STIMULUS	143	0.61	2.57	0	0	3367	tags=47%, list=16%, signal=55%
GOBP_LYMPHOCYTE_MEDIATED_IMMUNITY	276	0.56	2.56	0	0	3978	tags=47%, list=18%, signal=57%
GOBP_MYD88_DEPENDENT_TOLL_LIKE_RECEPTOR_SIGNALING_PATHWAY	19	0.89	2.56	0	0	1822	tags=84%, list=8%, signal=92%
GOBP_REGULATION_OF_LEUKOCYTE_MEDIATED_IMMUNITY	233	0.56	2.56	0	0	3879	tags=48%, list=18%, signal=57%
GOBP_GRANULOCYTE_ACTIVATION	39	0.75	2.55	0	0	1959	tags=54%, list=9%, signal=59%
GOBP_LEUKOCYTE_CHEMOTAXIS	199	0.58	2.55	0	0	2897	tags=45%, list=13%, signal=52%
GOBP_PRODUCTION_OF_MOLECULAR_MEDIATOR_OF_IMMUNE_RESPONSE	241	0.56	2.55	0	0	3591	tags=41%, list=17%, signal=49%
GOBP_RESPONSE_TO_INTERLEUKIN_1	85	0.65	2.55	0	0	2343	tags=44%, list=11%, signal=49%
GOBP_ANTIGEN_PROCESSING_AND_PRESENTATION_OF_PEPTIDE_ANTIGEN	59	0.69	2.55	0	0	3750	tags=68%, list=17%, signal=82%
GOBP_TRANSLATION_AT_SYNAPSE	48	0.72	2.55	0	0	4551	tags=79%, list=21%, signal=100%
GOBP_TYPE_I_INTERFERON_PRODUCTION	111	0.62	2.55	0	0	2384	tags=38%, list=11%, signal=42%
GOBP_POSITIVE_REGULATION_OF_CHEMOKINE_PRODUCTION	68	0.67	2.54	0	0	3377	tags=56%, list=16%, signal=66%
GOBP_NCRNA_PROCESSING	399	0.53	2.54	0	0	5864	tags=53%, list=27%, signal=72%
GOBP_TOLL_LIKE_RECEPTOR_SIGNALING_PATHWAY	63	0.69	2.54	0	0	2030	tags=44%, list=9%, signal=49%
GOBP_RESPONSE_TO_TYPE_I_INTERFERON	57	0.69	2.53	0	0	2682	tags=49%, list=12%, signal=56%
GOBP_MYELOID_LEUKOCYTE_ACTIVATION	230	0.55	2.52	0	0	2194	tags=38%, list=10%, signal=42%
GOBP_PHAGOCYTOSIS	213	0.56	2.52	0	0	2372	tags=34%, list=11%, signal=38%
GOBP_LEUKOCYTE_MIGRATION	336	0.53	2.52	0	0	3516	tags=46%, list=16%, signal=54%
GOBP_POSITIVE_REGULATION_OF_INFLAMMATORY_RESPONSE	134	0.6	2.51	0	0	2610	tags=49%, list=12%, signal=56%
GOBP_POSITIVE_REGULATION_OF_ADAPTIVE_IMMUNE_RESPONSE	129	0.6	2.51	0	0	3125	tags=43%, list=14%, signal=50%
GOBP_POSITIVE_REGULATION_OF_IMMUNE_EFFECTOR_PROCESS	253	0.55	2.51	0	0	4073	tags=47%, list=19%, signal=58%
GOBP_MACROPHAGE_CYTOKINE_PRODUCTION	45	0.71	2.51	0	0	1546	tags=47%, list=7%, signal=50%
GOBP_REGULATION_OF_VIRAL_GENOME_REPLICATION	91	0.63	2.5	0	0	3250	tags=44%, list=15%, signal=52%
GOBP_B_CELL_MEDIATED_IMMUNITY	131	0.59	2.5	0	0	2584	tags=39%, list=12%, signal=44%
GOBP_REGULATION_OF_PATTERN_RECOGNITION_RECEPTOR_SIGNALING_PATHWAY	97	0.61	2.49	0	0	1916	tags=35%, list=9%, signal=38%
GOBP_RIBOSOMAL_SMALL_SUBUNIT_BIOGENESIS	74	0.65	2.49	0	0	6003	tags=74%, list=28%, signal=103%
GOBP_MITOCHONDRIAL_TRANSLATION	131	0.59	2.49	0	0	7391	tags=75%, list=34%, signal=113%
GOBP_MYELOID_LEUKOCYTE_CYTOKINE_PRODUCTION	60	0.68	2.49	0	0	1546	tags=45%, list=7%, signal=48%
GOBP_NIK_NF_KAPPAB_SIGNALING	112	0.61	2.48	0	0	3316	tags=46%, list=15%, signal=55%
GOBP_CHEMOKINE_PRODUCTION	102	0.61	2.48	0	0	3377	tags=47%, list=16%, signal=56%
GOBP_REGULATION_OF_VIRAL_LIFE_CYCLE	141	0.59	2.47	0	0	3254	tags=41%, list=15%, signal=48%
GOBP_NEGATIVE_REGULATION_OF_IMMUNE_RESPONSE	172	0.57	2.47	0	0	2600	tags=40%, list=12%, signal=45%
GOBP_RESPONSE_TO_DSRNA	40	0.72	2.47	0	0	3591	tags=58%, list=17%, signal=69%
GOBP_REGULATION_OF_VIRAL_PROCESS	170	0.57	2.46	0	0	3254	tags=38%, list=15%, signal=45%
GOBP_CYTOPLASMIC_TRANSLATION	141	0.57	2.46	0	0	5274	tags=62%, list=24%, signal=82%
GOBP_MYELOID_CELL_ACTIVATION_INVOLVED_IN_IMMUNE_RESPONSE	92	0.61	2.46	0	0	1367	tags=41%, list=6%, signal=44%
GOBP_POSITIVE_REGULATION_OF_TYPE_I_INTERFERON_PRODUCTION	70	0.64	2.45	0	0	2847	tags=46%, list=13%, signal=52%
GOBP_REGULATION_OF_NIK_NF_KAPPAB_SIGNALING	92	0.61	2.45	0	0	3316	tags=49%, list=15%, signal=58%
GOBP_I_KAPPAB_KINASE_NF_KAPPAB_SIGNALING	218	0.54	2.44	0	0	1951	tags=29%, list=9%, signal=32%
GOBP_REGULATION_OF_PRODUCTION_OF_MOLECULAR_MEDIATOR_OF_IMMUNE_RESPONSE	168	0.56	2.43	0	0	3591	tags=43%, list=17%, signal=52%
GOBP_CYTOKINE_PRODUCTION_INVOLVED_IN_IMMUNE_RESPONSE	127	0.58	2.43	0	0	3100	tags=43%, list=14%, signal=50%
GOBP_CELLULAR_RESPONSE_TO_INTERFERON_BETA	52	0.67	2.43	0	0	2682	tags=54%, list=12%, signal=61%
GOBP_LEUKOCYTE_MEDIATED_CYTOTOXICITY	117	0.59	2.43	0	0	4046	tags=54%, list=19%, signal=66%
GOBP_IMMUNOGLOBULIN_PRODUCTION	124	0.58	2.42	0	0	4090	tags=45%, list=19%, signal=55%
GOBP_POSITIVE_REGULATION_OF_NIK_NF_KAPPAB_SIGNALING	65	0.64	2.42	0	0	3316	tags=52%, list=15%, signal=62%
GOBP_POSITIVE_REGULATION_OF_I_KAPPAB_KINASE_NF_KAPPAB_SIGNALING	117	0.59	2.42	0	0	1951	tags=32%, list=9%, signal=36%
GOBP_CELL_SURFACE_PATTERN_RECOGNITION_RECEPTOR_SIGNALING_PATHWAY	57	0.67	2.42	0	0	3087	tags=54%, list=14%, signal=63%
GOBP_INTERFERON_BETA_PRODUCTION	65	0.64	2.42	0	0	2847	tags=43%, list=13%, signal=49%
GOBP_POSITIVE_REGULATION_OF_PRODUCTION_OF_MOLECULAR_MEDIATOR_OF_IMMUNE_RESPONSE	118	0.58	2.42	0	0	3577	tags=45%, list=17%, signal=54%
GOBP_INTRINSIC_APOPTOTIC_SIGNALING_PATHWAY_IN_RESPONSE_TO_DNA_DAMAGE	110	0.59	2.42	0	0	1918	tags=31%, list=9%, signal=34%
GOBP_POSITIVE_REGULATION_OF_LEUKOCYTE_MEDIATED_IMMUNITY	140	0.56	2.4	0	0	4046	tags=49%, list=19%, signal=59%
GOBP_REGULATION_OF_PHAGOCYTOSIS	110	0.58	2.4	0	0	3087	tags=43%, list=14%, signal=50%
GOBP_ANTIGEN_PROCESSING_AND_PRESENTATION_OF_EXOGENOUS_PEPTIDE_ANTIGEN	26	0.76	2.4	0	0	2632	tags=69%, list=12%, signal=79%
GOBP_EOSINOPHIL_MIGRATION	20	0.83	2.4	0	0	1691	tags=70%, list=8%, signal=76%
GOBP_ANTIGEN_PROCESSING_AND_PRESENTATION	103	0.59	2.4	0	0	2692	tags=46%, list=12%, signal=52%
GOBP_CELL_KILLING	161	0.55	2.39	0	0	4046	tags=49%, list=19%, signal=60%
GOBP_POSITIVE_REGULATION_OF_INTERFERON_BETA_PRODUCTION	45	0.68	2.39	0	0	2847	tags=51%, list=13%, signal=59%
GOBP_REGULATION_OF_LEUKOCYTE_APOPTOTIC_PROCESS	98	0.58	2.39	0	0	1719	tags=32%, list=8%, signal=34%
GOBP_ANTIGEN_PROCESSING_AND_PRESENTATION_OF_EXOGENOUS_ANTIGEN	33	0.74	2.39	0	0	2632	tags=61%, list=12%, signal=69%
GOBP_CELL_CHEMOTAXIS	260	0.52	2.39	0	0	2897	tags=39%, list=13%, signal=45%
GOBP_REGULATION_OF_LYMPHOCYTE_APOPTOTIC_PROCESS	67	0.64	2.39	0	0	1719	tags=34%, list=8%, signal=37%
GOBP_VIRAL_GENOME_REPLICATION	120	0.57	2.38	0	0	3250	tags=38%, list=15%, signal=44%
GOBP_REGULATION_OF_LYMPHOCYTE_MEDIATED_IMMUNITY	169	0.54	2.38	0	0	3879	tags=46%, list=18%, signal=56%
GOBP_TRNA_METABOLIC_PROCESS	176	0.54	2.38	0	0	5792	tags=50%, list=27%, signal=68%
GOBP_MACROPHAGE_ACTIVATION_INVOLVED_IN_IMMUNE_RESPONSE	17	0.86	2.38	0	0	1278	tags=76%, list=6%, signal=81%
GOBP_PRODUCTION_OF_MOLECULAR_MEDIATOR_INVOLVED_IN_INFLAMMATORY_RESPONSE	89	0.59	2.38	0	0	2046	tags=39%, list=9%, signal=43%
GOBP_NEGATIVE_REGULATION_OF_LEUKOCYTE_CELL_CELL_ADHESION	130	0.56	2.37	0	0	2847	tags=39%, list=13%, signal=45%
GOBP_NEUTROPHIL_ACTIVATION_INVOLVED_IN_IMMUNE_RESPONSE	17	0.86	2.37	0	0	1367	tags=71%, list=6%, signal=75%
GOBP_POSITIVE_REGULATION_OF_MYELOID_LEUKOCYTE_MEDIATED_IMMUNITY	25	0.78	2.37	0	0	3483	tags=76%, list=16%, signal=91%
GOBP_TYPE_II_INTERFERON_PRODUCTION	114	0.57	2.37	0	0	4073	tags=57%, list=19%, signal=70%
GOBP_IMMUNE_RESPONSE_REGULATING_CELL_SURFACE_RECEPTOR_SIGNALING_PATHWAY	228	0.52	2.37	0	0	3245	tags=37%, list=15%, signal=43%
GOBP_INTERLEUKIN_10_PRODUCTION	56	0.66	2.37	0	0	3327	tags=55%, list=15%, signal=65%
GOBP_NEGATIVE_REGULATION_OF_IMMUNE_SYSTEM_PROCESS	442	0.48	2.36	0	0	2634	tags=33%, list=12%, signal=37%
GOBP_INTERLEUKIN_1_BETA_PRODUCTION	98	0.59	2.35	0	0	3316	tags=52%, list=15%, signal=61%
GOBP_MITOCHONDRIAL_GENE_EXPRESSION	166	0.54	2.35	0	0	7391	tags=70%, list=34%, signal=105%
GOBP_PHAGOCYTOSIS_ENGULFMENT	53	0.65	2.35	0	0	2703	tags=45%, list=13%, signal=52%
GOBP_POSITIVE_REGULATION_OF_CELL_ACTIVATION	363	0.49	2.35	0	0	3515	tags=37%, list=16%, signal=44%
GOBP_INTERLEUKIN_1_PRODUCTION	115	0.57	2.35	0	0	3316	tags=52%, list=15%, signal=61%
GOBP_MATURATION_OF_LSU_RRNA	24	0.76	2.35	0	0	4385	tags=88%, list=20%, signal=110%
GOBP_REGULATION_OF_T_HELPER_1_TYPE_IMMUNE_RESPONSE	29	0.74	2.35	0	0	2994	tags=66%, list=14%, signal=76%
GOBP_IMMUNOGLOBULIN_PRODUCTION_INVOLVED_IN_IMMUNOGLOBULIN_MEDIATED_IMMUNE_RESPONSE	68	0.61	2.34	0	0	3515	tags=40%, list=16%, signal=47%
GOBP_ANTIGEN_PROCESSING_AND_PRESENTATION_OF_PEPTIDE_OR_POLYSACCHARIDE_ANTIGEN_VIA_MHC_CLASS_II	24	0.76	2.34	0	0	2294	tags=54%, list=11%, signal=61%
GOBP_POSITIVE_REGULATION_OF_MYELOID_LEUKOCYTE_CYTOKINE_PRODUCTION_INVOLVED_IN_IMMUNE_RESPONSE	38	0.69	2.34	0	0	1436	tags=47%, list=7%, signal=51%
GOBP_TOLL_LIKE_RECEPTOR_4_SIGNALING_PATHWAY	44	0.67	2.34	0	0	3087	tags=55%, list=14%, signal=64%
GOBP_NEGATIVE_REGULATION_OF_IMMUNE_EFFECTOR_PROCESS	114	0.56	2.34	0	0	2534	tags=39%, list=12%, signal=44%
GOBP_RESPONSE_TO_CHEMOKINE	67	0.62	2.34	0	0	2288	tags=43%, list=11%, signal=48%
GOBP_NEUTROPHIL_MEDIATED_IMMUNITY	33	0.73	2.34	0	0	1870	tags=52%, list=9%, signal=56%
GOBP_REGULATION_OF_INFLAMMATORY_RESPONSE	316	0.49	2.33	0	0	2610	tags=37%, list=12%, signal=41%
GOBP_LIPOPOLYSACCHARIDE_MEDIATED_SIGNALING_PATHWAY	60	0.64	2.33	0	0	2815	tags=47%, list=13%, signal=54%
GOBP_REGULATION_OF_LYMPHOCYTE_ACTIVATION	450	0.48	2.33	0	0	3862	tags=37%, list=18%, signal=44%
GOBP_LEUKOCYTE_PROLIFERATION	325	0.49	2.32	0	0	2926	tags=36%, list=14%, signal=41%
GOBP_NEGATIVE_REGULATION_OF_LYMPHOCYTE_ACTIVATION	152	0.54	2.32	0	0	2847	tags=39%, list=13%, signal=44%
GOBP_POSITIVE_REGULATION_OF_PHAGOCYTOSIS	78	0.6	2.32	0	0	2621	tags=44%, list=12%, signal=49%
GOBP_TYPE_II_INTERFERON_MEDIATED_SIGNALING_PATHWAY	24	0.77	2.31	0	0	1114	tags=50%, list=5%, signal=53%
GOBP_POSITIVE_REGULATION_OF_LEUKOCYTE_MIGRATION	147	0.54	2.31	0	0	3367	tags=45%, list=16%, signal=53%
GOBP_T_CELL_MEDIATED_IMMUNITY	126	0.55	2.31	0	0	4178	tags=51%, list=19%, signal=63%
GOBP_LEUKOCYTE_CELL_CELL_ADHESION	356	0.48	2.31	0	0	3515	tags=37%, list=16%, signal=44%
GOBP_INTERLEUKIN_12_PRODUCTION	55	0.63	2.3	0	0	2000	tags=44%, list=9%, signal=48%
GOBP_RIBOSOME_ASSEMBLY	62	0.61	2.3	0	0	5641	tags=60%, list=26%, signal=81%
GOBP_REGULATION_OF_T_CELL_MEDIATED_IMMUNITY	88	0.58	2.3	0	0	4314	tags=58%, list=20%, signal=72%
GOBP_B_CELL_ACTIVATION	254	0.5	2.3	0	0	3941	tags=40%, list=18%, signal=48%
GOBP_POSITIVE_REGULATION_OF_MACROPHAGE_CYTOKINE_PRODUCTION	27	0.74	2.3	0	0	1436	tags=52%, list=7%, signal=55%
GOBP_NEGATIVE_REGULATION_OF_RESPONSE_TO_BIOTIC_STIMULUS	117	0.55	2.29	0	0	3274	tags=42%, list=15%, signal=49%
GOBP_REGULATION_OF_LEUKOCYTE_MIGRATION	209	0.52	2.29	0	0	3367	tags=43%, list=16%, signal=51%
GOBP_T_CELL_DIFFERENTIATION_INVOLVED_IN_IMMUNE_RESPONSE	71	0.6	2.29	0	0	3080	tags=42%, list=14%, signal=49%
GOBP_RESPONSE_TO_INTERLEUKIN_4	29	0.71	2.29	0	0	4063	tags=69%, list=19%, signal=85%
GOBP_T_HELPER_1_TYPE_IMMUNE_RESPONSE	47	0.65	2.28	0	0	3100	tags=55%, list=14%, signal=64%
GOBP_POSITIVE_REGULATION_OF_PATTERN_RECOGNITION_RECEPTOR_SIGNALING_PATHWAY	46	0.66	2.28	0	0	1916	tags=43%, list=9%, signal=48%
GOBP_B_CELL_ACTIVATION_INVOLVED_IN_IMMUNE_RESPONSE	83	0.57	2.28	0	0	4138	tags=42%, list=19%, signal=52%
GOBP_POSITIVE_REGULATION_OF_LEUKOCYTE_CELL_CELL_ADHESION	234	0.5	2.28	0	0	3515	tags=38%, list=16%, signal=45%
GOBP_REGULATION_OF_I_KAPPAB_KINASE_NF_KAPPAB_SIGNALING	179	0.52	2.27	0	0	1951	tags=28%, list=9%, signal=30%
GOBP_TOLL_LIKE_RECEPTOR_2_SIGNALING_PATHWAY	17	0.81	2.27	0	0	3087	tags=82%, list=14%, signal=96%
GOBP_MATURATION_OF_SSU_RRNA	49	0.64	2.27	0	0	5692	tags=71%, list=26%, signal=97%
GOBP_MYELOID_LEUKOCYTE_MEDIATED_IMMUNITY	102	0.56	2.27	0	0	2506	tags=40%, list=12%, signal=45%
GOBP_REGULATION_OF_CELL_KILLING	102	0.56	2.27	0	0	4167	tags=54%, list=19%, signal=66%
GOBP_LYMPHOCYTE_APOPTOTIC_PROCESS	89	0.58	2.27	0	0	2030	tags=33%, list=9%, signal=36%
GOBP_REGULATION_OF_ANTIGEN_PROCESSING_AND_PRESENTATION	19	0.79	2.27	0	0	1650	tags=53%, list=8%, signal=57%
GOBP_MEMBRANE_INVAGINATION	70	0.6	2.27	0	0	3316	tags=41%, list=15%, signal=49%
GOBP_ANTIGEN_PROCESSING_AND_PRESENTATION_OF_PEPTIDE_ANTIGEN_VIA_MHC_CLASS_I	38	0.66	2.27	0	0	3750	tags=71%, list=17%, signal=86%
GOBP_NEGATIVE_REGULATION_OF_CD4_POSITIVE_ALPHA_BETA_T_CELL_ACTIVATION	32	0.7	2.26	0	0	2847	tags=50%, list=13%, signal=58%
GOBP_MATURATION_OF_SSU_RRNA_FROM_TRICISTRONIC_RRNA_TRANSCRIPT_SSU_RRNA_5_8S_RRNA_LSU_RRNA	35	0.69	2.26	0	0	5692	tags=80%, list=26%, signal=108%
GOBP_DEFENSE_RESPONSE_TO_GRAM_POSITIVE_BACTERIUM	85	0.58	2.26	0	0	3583	tags=45%, list=17%, signal=53%
GOBP_REGULATION_OF_CD4_POSITIVE_ALPHA_BETA_T_CELL_DIFFERENTIATION	45	0.65	2.26	0	0	2847	tags=49%, list=13%, signal=56%
GOBP_CD4_POSITIVE_ALPHA_BETA_T_CELL_DIFFERENTIATION	85	0.57	2.26	0	0	3103	tags=41%, list=14%, signal=48%
GOBP_POSITIVE_REGULATION_OF_PEPTIDASE_ACTIVITY	177	0.51	2.26	0	0	3316	tags=39%, list=15%, signal=46%
GOBP_CELLULAR_RESPONSE_TO_DSRNA	20	0.78	2.26	0	0	2682	tags=60%, list=12%, signal=68%
GOBP_T_CELL_PROLIFERATION	212	0.5	2.25	0	0	2876	tags=37%, list=13%, signal=43%
GOBP_POSITIVE_REGULATION_OF_CYTOKINE_PRODUCTION_INVOLVED_IN_IMMUNE_RESPONSE	72	0.6	2.25	0	0	3483	tags=49%, list=16%, signal=58%
GOBP_POSITIVE_REGULATION_OF_CELL_KILLING	71	0.58	2.25	0	0	4314	tags=58%, list=20%, signal=72%
GOBP_REGULATION_OF_T_CELL_APOPTOTIC_PROCESS	45	0.65	2.25	0	0	1719	tags=36%, list=8%, signal=39%
GOBP_POSITIVE_REGULATION_OF_LYMPHOCYTE_ACTIVATION	291	0.48	2.25	0	0	3515	tags=35%, list=16%, signal=42%
GOBP_ANTIGEN_PROCESSING_AND_PRESENTATION_OF_EXOGENOUS_PEPTIDE_ANTIGEN_VIA_MHC_CLASS_II	18	0.79	2.25	0	0	2294	tags=61%, list=11%, signal=68%
GOBP_LEUKOCYTE_APOPTOTIC_PROCESS	123	0.54	2.25	0	0	2030	tags=31%, list=9%, signal=34%
GOBP_LEUKOCYTE_HOMEOSTASIS	123	0.54	2.24	0	0	4199	tags=46%, list=19%, signal=57%
GOBP_REGULATION_OF_NEUTROPHIL_MIGRATION	48	0.62	2.24	0	0	3366	tags=52%, list=16%, signal=62%
GOBP_REGULATION_OF_INTRINSIC_APOPTOTIC_SIGNALING_PATHWAY_IN_RESPONSE_TO_DNA_DAMAGE_BY_P53_CLASS_MEDIATOR	15	0.82	2.24	0	0	536	tags=33%, list=2%, signal=34%
GOBP_RESPONSE_TO_PROTOZOAN	38	0.66	2.24	0	0	2168	tags=45%, list=10%, signal=50%
GOBP_REGULATION_OF_T_CELL_ACTIVATION	328	0.48	2.24	0	0	2876	tags=31%, list=13%, signal=36%
GOBP_REGULATION_OF_NEUTROPHIL_ACTIVATION	15	0.83	2.24	0	0	1367	tags=67%, list=6%, signal=71%
GOBP_NEGATIVE_REGULATION_OF_INNATE_IMMUNE_RESPONSE	79	0.58	2.24	0	0	2462	tags=44%, list=11%, signal=50%
GOBP_REGULATION_OF_LEUKOCYTE_PROLIFERATION	248	0.49	2.24	0	0	2926	tags=36%, list=14%, signal=41%
GOBP_SUPEROXIDE_METABOLIC_PROCESS	61	0.61	2.23	0	0	2722	tags=44%, list=13%, signal=51%
GOBP_DETECTION_OF_EXTERNAL_BIOTIC_STIMULUS	22	0.75	2.23	0	0	2862	tags=59%, list=13%, signal=68%
GOBP_POSITIVE_REGULATION_OF_CYSTEINE_TYPE_ENDOPEPTIDASE_ACTIVITY_INVOLVED_IN_APOPTOTIC_PROCESS	118	0.53	2.23	0	0	3095	tags=36%, list=14%, signal=41%
GOBP_REGULATION_OF_MYELOID_LEUKOCYTE_MEDIATED_IMMUNITY	61	0.61	2.23	0	0	3666	tags=54%, list=17%, signal=65%
GOBP_REGULATION_OF_MEMBRANE_INVAGINATION	21	0.77	2.23	0	0	3316	tags=67%, list=15%, signal=79%
GOBP_B_CELL_APOPTOTIC_PROCESS	30	0.69	2.23	0	0	3795	tags=53%, list=18%, signal=65%
GOBP_NEGATIVE_REGULATION_OF_LEUKOCYTE_MEDIATED_IMMUNITY	63	0.59	2.23	0	0	2093	tags=41%, list=10%, signal=46%
GOBP_MONONUCLEAR_CELL_MIGRATION	160	0.51	2.22	0	0	3516	tags=44%, list=16%, signal=52%
GOBP_INTRINSIC_APOPTOTIC_SIGNALING_PATHWAY_IN_RESPONSE_TO_DNA_DAMAGE_BY_P53_CLASS_MEDIATOR	44	0.64	2.22	0	0	574	tags=27%, list=3%, signal=28%
GOBP_ENDOLYSOSOMAL_TOLL_LIKE_RECEPTOR_SIGNALING_PATHWAY	39	0.66	2.22	0	0	1739	tags=44%, list=8%, signal=47%
GOBP_REGULATION_OF_CD4_POSITIVE_ALPHA_BETA_T_CELL_ACTIVATION	65	0.59	2.22	0	0	2847	tags=43%, list=13%, signal=49%
GOBP_NEGATIVE_REGULATION_OF_TYPE_I_INTERFERON_MEDIATED_SIGNALING_PATHWAY	19	0.78	2.22	0	0	2384	tags=47%, list=11%, signal=53%
GOBP_MACROPHAGE_ACTIVATION	96	0.55	2.22	0	0	2035	tags=38%, list=9%, signal=41%
GOBP_POSITIVE_REGULATION_OF_LYMPHOCYTE_APOPTOTIC_PROCESS	20	0.75	2.22	0	0	1452	tags=45%, list=7%, signal=48%
GOBP_REGULATION_OF_TYPE_I_INTERFERON_MEDIATED_SIGNALING_PATHWAY	38	0.66	2.22	0	0	2682	tags=42%, list=12%, signal=48%
GOBP_DETECTION_OF_BIOTIC_STIMULUS	33	0.66	2.21	0	0	2862	tags=52%, list=13%, signal=59%
GOBP_DEFENSE_RESPONSE_TO_GRAM_NEGATIVE_BACTERIUM	59	0.59	2.21	0	0	2046	tags=39%, list=9%, signal=43%
GOBP_NECROPTOTIC_PROCESS	37	0.65	2.21	0	0	1951	tags=38%, list=9%, signal=42%
GOBP_SUPEROXIDE_ANION_GENERATION	39	0.65	2.21	0	0	1932	tags=46%, list=9%, signal=51%
GOBP_VIRAL_LIFE_CYCLE	229	0.48	2.2	0	0	3254	tags=31%, list=15%, signal=36%
GOBP_CD4_POSITIVE_ALPHA_BETA_T_CELL_ACTIVATION	111	0.54	2.2	0	0	3327	tags=41%, list=15%, signal=48%
GOBP_REGULATION_OF_LEUKOCYTE_DIFFERENTIATION	312	0.47	2.2	0	0	3406	tags=36%, list=16%, signal=42%
GOBP_POSITIVE_REGULATION_OF_ENDOPEPTIDASE_ACTIVITY	166	0.51	2.2	0	0	3316	tags=39%, list=15%, signal=46%
GOBP_TYPE_2_IMMUNE_RESPONSE	38	0.66	2.2	0	0	2864	tags=45%, list=13%, signal=51%
GOBP_POSITIVE_REGULATION_OF_NF_KAPPAB_TRANSCRIPTION_FACTOR_ACTIVITY	147	0.51	2.2	0	0	3316	tags=39%, list=15%, signal=46%
GOBP_DENDRITIC_CELL_CYTOKINE_PRODUCTION	18	0.78	2.2	0	0	1131	tags=50%, list=5%, signal=53%
GOBP_REGULATION_OF_B_CELL_ACTIVATION	129	0.53	2.19	0	0	3856	tags=41%, list=18%, signal=50%
GOBP_POSITIVE_REGULATION_OF_MACROPHAGE_ACTIVATION	28	0.7	2.19	0	0	3712	tags=71%, list=17%, signal=86%
GOBP_REGULATION_OF_B_CELL_PROLIFERATION	63	0.58	2.19	0	0	3335	tags=48%, list=15%, signal=56%
GOBP_REGULATION_OF_PROGRAMMED_NECROTIC_CELL_DEATH	27	0.68	2.19	0	0	2180	tags=41%, list=10%, signal=45%
GOBP_PROGRAMMED_NECROTIC_CELL_DEATH	47	0.61	2.19	0	0	3064	tags=40%, list=14%, signal=47%
GOBP_TRNA_PROCESSING	122	0.52	2.18	0	0	7014	tags=57%, list=32%, signal=83%
GOBP_POSITIVE_REGULATION_OF_T_CELL_APOPTOTIC_PROCESS	15	0.8	2.18	0	0	1452	tags=47%, list=7%, signal=50%
GOBP_REGULATION_OF_TYPE_2_IMMUNE_RESPONSE	27	0.71	2.18	0	0	2864	tags=52%, list=13%, signal=60%
GOBP_LYMPHOCYTE_CHEMOTAXIS	44	0.63	2.18	0.002	0	3516	tags=52%, list=16%, signal=62%
GOBP_MYELOID_LEUKOCYTE_DIFFERENTIATION	242	0.48	2.18	0	0	3368	tags=37%, list=16%, signal=43%
GOBP_RESPONSE_TO_FUNGUS	51	0.61	2.17	0	0	2333	tags=45%, list=11%, signal=50%
GOBP_MATURATION_OF_5_8S_RRNA	35	0.66	2.17	0	0	5098	tags=71%, list=24%, signal=93%
GOBP_VIRAL_PROCESS	303	0.46	2.17	0	0	3254	tags=29%, list=15%, signal=33%
GOBP_POSITIVE_REGULATION_OF_INTERLEUKIN_12_PRODUCTION	35	0.64	2.17	0	0	1822	tags=46%, list=8%, signal=50%
GOBP_RESPIRATORY_BURST	25	0.72	2.17	0	0	1898	tags=56%, list=9%, signal=61%
GOBP_MONONUCLEAR_CELL_DIFFERENTIATION	444	0.45	2.16	0	0	3132	tags=30%, list=15%, signal=35%
GOBP_POSITIVE_REGULATION_OF_HEMOPOIESIS	185	0.49	2.16	0	0	3406	tags=38%, list=16%, signal=45%
GOBP_POSITIVE_REGULATION_OF_PHAGOCYTOSIS_ENGULFMENT	17	0.79	2.16	0	0	3316	tags=71%, list=15%, signal=83%
GOBP_T_HELPER_1_CELL_DIFFERENTIATION	23	0.74	2.16	0	0	2994	tags=65%, list=14%, signal=76%
GOBP_POSITIVE_REGULATION_OF_NEUTROPHIL_MIGRATION	38	0.65	2.16	0	0	3366	tags=55%, list=16%, signal=65%
GOBP_MYELOID_CELL_DIFFERENTIATION	422	0.45	2.16	0	0	3317	tags=32%, list=15%, signal=37%
GOBP_REGULATION_OF_LEUKOCYTE_CHEMOTAXIS	112	0.52	2.16	0	0	2895	tags=40%, list=13%, signal=46%
GOBP_B_CELL_PROLIFERATION	83	0.55	2.15	0	0	3335	tags=45%, list=15%, signal=53%
GOBP_NEGATIVE_REGULATION_OF_ADAPTIVE_IMMUNE_RESPONSE	50	0.6	2.15	0	0	2093	tags=36%, list=10%, signal=40%
GOBP_INFLAMMASOME_COMPLEX_ASSEMBLY	34	0.65	2.15	0	0	2904	tags=44%, list=13%, signal=51%
GOBP_NEGATIVE_REGULATION_OF_CELL_ACTIVATION	206	0.48	2.15	0	0	2634	tags=34%, list=12%, signal=39%
GOBP_POSITIVE_REGULATION_OF_LEUKOCYTE_APOPTOTIC_PROCESS	32	0.66	2.15	0	0	1595	tags=41%, list=7%, signal=44%
GOBP_POSITIVE_REGULATION_OF_INTERLEUKIN_10_PRODUCTION	36	0.64	2.15	0	0	3856	tags=61%, list=18%, signal=74%
GOBP_ALPHA_BETA_T_CELL_ACTIVATION	168	0.49	2.14	0	0	3103	tags=36%, list=14%, signal=41%
GOBP_CHEMOKINE_C_X_C_MOTIF_LIGAND_2_PRODUCTION	23	0.73	2.14	0	0	3667	tags=61%, list=17%, signal=73%
GOBP_POSITIVE_REGULATION_OF_CELL_CELL_ADHESION	279	0.47	2.14	0	0	3515	tags=37%, list=16%, signal=44%
GOBP_NEGATIVE_REGULATION_OF_CELL_CELL_ADHESION	186	0.48	2.14	0	0	2854	tags=34%, list=13%, signal=39%
GOBP_POST_TRANSLATIONAL_PROTEIN_MODIFICATION	58	0.58	2.13	0	0	1484	tags=26%, list=7%, signal=28%
GOBP_POSITIVE_REGULATION_OF_CELL_ADHESION	461	0.44	2.13	0	0	3540	tags=34%, list=16%, signal=39%
GOBP_T_CELL_APOPTOTIC_PROCESS	62	0.57	2.13	0	0	1820	tags=32%, list=8%, signal=35%
GOBP_CELLULAR_METABOLIC_COMPOUND_SALVAGE	31	0.65	2.13	0	0	2339	tags=39%, list=11%, signal=43%
GOBP_RESPONSE_TO_TUMOR_NECROSIS_FACTOR	167	0.49	2.13	0	0	3383	tags=33%, list=16%, signal=39%
GOBP_LYMPH_NODE_DEVELOPMENT	26	0.69	2.12	0	0	1572	tags=46%, list=7%, signal=50%
GOBP_SYNCYTIUM_FORMATION	63	0.57	2.12	0	0	1983	tags=38%, list=9%, signal=42%
GOBP_ANTIGEN_PROCESSING_AND_PRESENTATION_OF_ENDOGENOUS_ANTIGEN	31	0.66	2.12	0	0	4167	tags=68%, list=19%, signal=84%
GOBP_CELL_ADHESION_MEDIATED_BY_INTEGRIN	81	0.54	2.12	0	0	2272	tags=37%, list=11%, signal=41%
GOBP_NEGATIVE_REGULATION_OF_TYPE_II_INTERFERON_PRODUCTION	30	0.66	2.12	0	0	4422	tags=70%, list=20%, signal=88%
GOBP_REGULATION_OF_HEMOPOIESIS	390	0.44	2.12	0	0	3406	tags=33%, list=16%, signal=38%
GOBP_RIBOSOMAL_LARGE_SUBUNIT_ASSEMBLY	25	0.7	2.12	0	0	3986	tags=60%, list=18%, signal=73%
GOBP_NEGATIVE_REGULATION_OF_DEFENSE_RESPONSE	230	0.47	2.12	0	0	2565	tags=34%, list=12%, signal=38%
GOBP_RNA_PHOSPHODIESTER_BOND_HYDROLYSIS	69	0.56	2.12	0	0	6491	tags=68%, list=30%, signal=97%
GOBP_REGULATION_OF_B_CELL_APOPTOTIC_PROCESS	23	0.71	2.11	0	0	2815	tags=48%, list=13%, signal=55%
GOBP_NEGATIVE_REGULATION_OF_ALPHA_BETA_T_CELL_ACTIVATION	41	0.61	2.11	0	0	2847	tags=44%, list=13%, signal=50%
GOBP_REGULATION_OF_DEFENSE_RESPONSE_TO_VIRUS	78	0.55	2.11	0	0	1648	tags=26%, list=8%, signal=28%
GOBP_POSITIVE_REGULATION_OF_NITRIC_OXIDE_SYNTHASE_BIOSYNTHETIC_PROCESS	19	0.73	2.11	0	0	777	tags=37%, list=4%, signal=38%
GOBP_NEGATIVE_REGULATION_OF_LEUKOCYTE_APOPTOTIC_PROCESS	59	0.58	2.11	0	0	2029	tags=32%, list=9%, signal=35%
GOBP_TRNA_MODIFICATION	84	0.54	2.11	0	0	5951	tags=49%, list=28%, signal=67%
GOBP_ACTIVATION_OF_CYSTEINE_TYPE_ENDOPEPTIDASE_ACTIVITY_INVOLVED_IN_APOPTOTIC_PROCESS	73	0.55	2.11	0	0	2990	tags=38%, list=14%, signal=44%
GOBP_REGULATION_OF_LYMPHOCYTE_DIFFERENTIATION	197	0.48	2.11	0	0	3467	tags=33%, list=16%, signal=39%
GOBP_RESPONSE_TO_INTERFERON_ALPHA	29	0.66	2.11	0	0	2384	tags=48%, list=11%, signal=54%
GOBP_POSITIVE_REGULATION_OF_EXTRINSIC_APOPTOTIC_SIGNALING_PATHWAY	57	0.57	2.11	0	0	3536	tags=46%, list=16%, signal=54%
GOBP_MACROPHAGE_MIGRATION	62	0.57	2.11	0	0	2288	tags=42%, list=11%, signal=47%
GOBP_NEGATIVE_REGULATION_OF_CD4_POSITIVE_ALPHA_BETA_T_CELL_DIFFERENTIATION	21	0.73	2.1	0	0	2847	tags=52%, list=13%, signal=60%
GOBP_MATURATION_OF_LSU_RRNA_FROM_TRICISTRONIC_RRNA_TRANSCRIPT_SSU_RRNA_5_8S_RRNA_LSU_RRNA	17	0.77	2.1	0	0	4372	tags=88%, list=20%, signal=111%
GOBP_REGULATION_OF_BIOLOGICAL_PROCESS_INVOLVED_IN_SYMBIOTIC_INTERACTION	58	0.57	2.1	0	0	3253	tags=41%, list=15%, signal=49%
GOBP_POSITIVE_REGULATION_OF_GRANULOCYTE_CHEMOTAXIS	26	0.67	2.1	0	0	2895	tags=58%, list=13%, signal=67%
GOBP_REGULATION_OF_TOLL_LIKE_RECEPTOR_4_SIGNALING_PATHWAY	23	0.7	2.1	0	0	3087	tags=57%, list=14%, signal=66%
GOBP_POSITIVE_REGULATION_OF_LYMPHOCYTE_DIFFERENTIATION	125	0.5	2.1	0	0	3406	tags=34%, list=16%, signal=41%
GOBP_NEGATIVE_REGULATION_OF_CYTOKINE_PRODUCTION	257	0.46	2.1	0	0	3879	tags=37%, list=18%, signal=45%
GOBP_NEGATIVE_REGULATION_OF_VIRAL_LIFE_CYCLE	32	0.64	2.1	0	0	3253	tags=47%, list=15%, signal=55%
GOBP_REGULATION_OF_T_CELL_PROLIFERATION	171	0.48	2.09	0	0	2876	tags=35%, list=13%, signal=40%
GOBP_T_CELL_DIFFERENTIATION	293	0.45	2.09	0	0	3406	tags=31%, list=16%, signal=36%
GOBP_NITRIC_OXIDE_SYNTHASE_BIOSYNTHETIC_PROCESS	25	0.68	2.09	0	0	3080	tags=44%, list=14%, signal=51%
GOBP_NUCLEOSIDE_MONOPHOSPHATE_BIOSYNTHETIC_PROCESS	41	0.61	2.09	0	0	2802	tags=39%, list=13%, signal=45%
GOBP_MAST_CELL_ACTIVATION	74	0.54	2.09	0	0	1404	tags=35%, list=7%, signal=37%
GOBP_CLEAVAGE_INVOLVED_IN_RRNA_PROCESSING	28	0.66	2.09	0	0	4441	tags=68%, list=21%, signal=85%
GOBP_LYMPHOCYTE_MIGRATION	94	0.52	2.09	0	0	3516	tags=43%, list=16%, signal=51%
GOBP_NEGATIVE_REGULATION_OF_B_CELL_PROLIFERATION	19	0.73	2.09	0	0	3795	tags=58%, list=18%, signal=70%
GOBP_POSITIVE_REGULATION_OF_ACUTE_INFLAMMATORY_RESPONSE	25	0.69	2.09	0	0	2506	tags=52%, list=12%, signal=59%
GOBP_REGULATION_OF_DEFENSE_RESPONSE_TO_VIRUS_BY_HOST	40	0.61	2.09	0	0	1110	tags=25%, list=5%, signal=26%
GOBP_REGULATION_OF_T_HELPER_CELL_DIFFERENTIATION	32	0.65	2.08	0	0	2755	tags=41%, list=13%, signal=46%
GOBP_NEGATIVE_REGULATION_OF_INTERLEUKIN_12_PRODUCTION	18	0.75	2.08	0	0	2000	tags=50%, list=9%, signal=55%
GOBP_SOMATIC_DIVERSIFICATION_OF_IMMUNE_RECEPTORS	75	0.54	2.08	0	0	3132	tags=31%, list=15%, signal=36%
GOBP_REGULATION_OF_RESPONSE_TO_TYPE_II_INTERFERON	16	0.76	2.08	0	0	1870	tags=56%, list=9%, signal=62%
GOBP_POSITIVE_REGULATION_OF_MONONUCLEAR_CELL_MIGRATION	61	0.56	2.08	0	0	3367	tags=48%, list=16%, signal=56%
GOBP_REGULATION_OF_TOLL_LIKE_RECEPTOR_SIGNALING_PATHWAY	30	0.66	2.08	0	0	1802	tags=37%, list=8%, signal=40%
GOBP_B_CELL_DIFFERENTIATION	138	0.5	2.08	0	0	4342	tags=44%, list=20%, signal=55%
GOBP_POSITIVE_REGULATION_OF_LEUKOCYTE_ADHESION_TO_VASCULAR_ENDOTHELIAL_CELL	24	0.69	2.08	0	0	4136	tags=71%, list=19%, signal=88%
GOBP_LEUKOCYTE_DEGRANULATION	74	0.54	2.08	0	0	1367	tags=32%, list=6%, signal=35%
GOBP_SOMATIC_DIVERSIFICATION_OF_IMMUNOGLOBULINS	65	0.55	2.07	0	0	2209	tags=28%, list=10%, signal=31%
GOBP_POSITIVE_REGULATION_OF_T_CELL_MEDIATED_IMMUNITY	63	0.55	2.07	0	0	4314	tags=56%, list=20%, signal=69%
GOBP_CELLULAR_EXTRAVASATION	72	0.54	2.07	0	0	3366	tags=49%, list=16%, signal=57%
GOBP_RNA_MODIFICATION	146	0.49	2.07	0	0	6657	tags=54%, list=31%, signal=78%
GOBP_REGULATION_OF_LEUKOCYTE_ADHESION_TO_VASCULAR_ENDOTHELIAL_CELL	30	0.65	2.07	0	0	4136	tags=63%, list=19%, signal=78%
GOBP_LYMPHOCYTE_HOMEOSTASIS	82	0.53	2.07	0	0	3838	tags=45%, list=18%, signal=55%
GOBP_CELLULAR_RESPONSE_TO_EXOGENOUS_DSRNA	15	0.77	2.07	0	0	3591	tags=67%, list=17%, signal=80%
GOBP_NEGATIVE_REGULATION_OF_NIK_NF_KAPPAB_SIGNALING	25	0.69	2.06	0	0	1864	tags=44%, list=9%, signal=48%
GOBP_SOMATIC_DIVERSIFICATION_OF_IMMUNOGLOBULINS_INVOLVED_IN_IMMUNE_RESPONSE	50	0.58	2.06	0	0	2209	tags=30%, list=10%, signal=33%
GOBP_PURINE_CONTAINING_COMPOUND_SALVAGE	21	0.7	2.06	0	0	993	tags=38%, list=5%, signal=40%
GOBP_NEGATIVE_REGULATION_OF_LEUKOCYTE_PROLIFERATION	95	0.52	2.06	0	0	2800	tags=39%, list=13%, signal=45%
GOBP_T_CELL_MIGRATION	59	0.55	2.06	0	0	3383	tags=42%, list=16%, signal=50%
GOBP_POSITIVE_REGULATION_OF_DEFENSE_RESPONSE_TO_VIRUS_BY_HOST	31	0.64	2.06	0	0	1097	tags=29%, list=5%, signal=31%
GOBP_REACTIVE_OXYGEN_SPECIES_METABOLIC_PROCESS	221	0.46	2.06	0	0	3095	tags=31%, list=14%, signal=36%
GOBP_NUCLEIC_ACID_PHOSPHODIESTER_BOND_HYDROLYSIS	88	0.51	2.05	0	0	6491	tags=63%, list=30%, signal=89%
GOBP_EXTRINSIC_APOPTOTIC_SIGNALING_PATHWAY	223	0.45	2.05	0	0	3064	tags=33%, list=14%, signal=38%
GOBP_REGULATION_OF_ALPHA_BETA_T_CELL_DIFFERENTIATION	65	0.55	2.05	0	0	3095	tags=40%, list=14%, signal=47%
GOBP_INFLAMMATORY_RESPONSE_TO_WOUNDING	20	0.72	2.05	0	0	2030	tags=40%, list=9%, signal=44%
GOBP_REGULATION_OF_T_CELL_MEDIATED_CYTOTOXICITY	45	0.58	2.05	0	0	4314	tags=60%, list=20%, signal=75%
GOBP_REGULATION_OF_MONOCYTE_CHEMOTAXIS	25	0.68	2.05	0	0	2895	tags=56%, list=13%, signal=65%
GOBP_REGULATION_OF_ALPHA_BETA_T_CELL_ACTIVATION	105	0.5	2.05	0	0	2847	tags=35%, list=13%, signal=40%
GOBP_REGULATION_OF_CELL_CELL_ADHESION	435	0.42	2.05	0	0	2854	tags=29%, list=13%, signal=33%
GOBP_REGULATION_OF_LEUKOCYTE_DEGRANULATION	47	0.58	2.05	0	0	1367	tags=34%, list=6%, signal=36%
GOBP_REGULATION_OF_MONONUCLEAR_CELL_MIGRATION	107	0.5	2.04	0	0	3367	tags=41%, list=16%, signal=48%
GOBP_REGULATION_OF_NEUTROPHIL_CHEMOTAXIS	33	0.63	2.04	0	0	2586	tags=48%, list=12%, signal=55%
GOBP_PYRIMIDINE_RIBONUCLEOTIDE_BIOSYNTHETIC_PROCESS	17	0.72	2.04	0	0	3697	tags=59%, list=17%, signal=71%
GOBP_T_CELL_MEDIATED_CYTOTOXICITY	56	0.56	2.04	0	0	4314	tags=57%, list=20%, signal=71%
GOBP_REGULATION_OF_MYELOID_LEUKOCYTE_DIFFERENTIATION	128	0.48	2.04	0	0	3368	tags=41%, list=16%, signal=48%
GOBP_REGULATION_OF_CYSTEINE_TYPE_ENDOPEPTIDASE_ACTIVITY_INVOLVED_IN_APOPTOTIC_PROCESS	194	0.46	2.04	0	0	3718	tags=35%, list=17%, signal=42%
GOBP_ENDONUCLEOLYTIC_CLEAVAGE_INVOLVED_IN_RRNA_PROCESSING	16	0.75	2.03	0	0	4105	tags=81%, list=19%, signal=100%
GOBP_OSTEOCLAST_DIFFERENTIATION	118	0.49	2.03	0	0	2232	tags=33%, list=10%, signal=37%
GOBP_DNA_STRAND_ELONGATION	36	0.61	2.03	0	0	7547	tags=75%, list=35%, signal=115%
GOBP_POSITIVE_REGULATION_OF_B_CELL_ACTIVATION	81	0.52	2.03	0	0	3577	tags=40%, list=17%, signal=47%
GOBP_POSITIVE_REGULATION_OF_APOPTOTIC_SIGNALING_PATHWAY	155	0.47	2.03	0	0	3064	tags=30%, list=14%, signal=34%
GOBP_REGULATION_OF_INTRINSIC_APOPTOTIC_SIGNALING_PATHWAY_BY_P53_CLASS_MEDIATOR	35	0.61	2.03	0	0	627	tags=20%, list=3%, signal=21%
GOBP_NEGATIVE_REGULATION_OF_RESPONSE_TO_CYTOKINE_STIMULUS	69	0.53	2.03	0	0	2384	tags=36%, list=11%, signal=41%
GOBP_REGULATION_OF_B_CELL_MEDIATED_IMMUNITY	57	0.56	2.02	0	0.001	2506	tags=32%, list=12%, signal=36%
GOBP_NEGATIVE_REGULATION_OF_INTERLEUKIN_10_PRODUCTION	19	0.71	2.02	0	0.001	2093	tags=47%, list=10%, signal=52%
GOBP_REGULATION_OF_CYSTEINE_TYPE_ENDOPEPTIDASE_ACTIVITY	228	0.45	2.02	0	0	3095	tags=33%, list=14%, signal=38%
GOBP_MATURE_B_CELL_DIFFERENTIATION_INVOLVED_IN_IMMUNE_RESPONSE	30	0.63	2.02	0	0	4138	tags=57%, list=19%, signal=70%
GOBP_NEGATIVE_REGULATION_OF_PHAGOCYTOSIS	24	0.66	2.02	0	0	2847	tags=42%, list=13%, signal=48%
GOBP_REGULATION_OF_B_CELL_DIFFERENTIATION	37	0.6	2.02	0	0	4314	tags=54%, list=20%, signal=67%
GOBP_REGULATION_OF_PEPTIDASE_ACTIVITY	354	0.42	2.02	0	0.001	3316	tags=34%, list=15%, signal=39%
GOBP_RIG_I_SIGNALING_PATHWAY	26	0.65	2.02	0.002	0.001	3960	tags=50%, list=18%, signal=61%
GOBP_INTRINSIC_APOPTOTIC_SIGNALING_PATHWAY_BY_P53_CLASS_MEDIATOR	93	0.51	2.02	0	0.001	3005	tags=33%, list=14%, signal=39%
GOBP_ACUTE_INFLAMMATORY_RESPONSE	87	0.51	2.02	0	0.001	4046	tags=46%, list=19%, signal=56%
GOBP_MACROPHAGE_CHEMOTAXIS	42	0.59	2.02	0	0.001	2640	tags=45%, list=12%, signal=51%
GOBP_REGULATION_OF_ENDOPEPTIDASE_ACTIVITY	299	0.43	2.02	0	0.001	3316	tags=34%, list=15%, signal=40%
GOBP_NEGATIVE_REGULATION_OF_DNA_BINDING	54	0.56	2.02	0	0.001	3644	tags=41%, list=17%, signal=49%
GOBP_POSITIVE_REGULATION_OF_TYPE_II_INTERFERON_PRODUCTION	73	0.53	2.02	0	0.001	3653	tags=49%, list=17%, signal=59%
GOBP_DETECTION_OF_OTHER_ORGANISM	16	0.75	2.01	0	0.001	3467	tags=63%, list=16%, signal=74%
GOBP_REGULATION_OF_T_CELL_DIFFERENTIATION	166	0.46	2.01	0	0.001	3204	tags=30%, list=15%, signal=35%
GOBP_NUCLEOSIDE_MONOPHOSPHATE_METABOLIC_PROCESS	63	0.54	2.01	0	0.001	2802	tags=33%, list=13%, signal=38%
GOBP_NUCLEOTIDE_SALVAGE	23	0.67	2.01	0	0.001	2339	tags=39%, list=11%, signal=44%
GOBP_FIBROBLAST_PROLIFERATION	142	0.47	2.01	0	0.001	3342	tags=32%, list=15%, signal=37%
GOBP_INTERFERON_ALPHA_PRODUCTION	33	0.62	2.01	0	0.001	2847	tags=42%, list=13%, signal=49%
GOBP_NEGATIVE_REGULATION_OF_PRODUCTION_OF_MOLECULAR_MEDIATOR_OF_IMMUNE_RESPONSE	39	0.6	2.01	0	0.001	2433	tags=44%, list=11%, signal=49%
GOBP_REGULATION_OF_MYELOID_CELL_DIFFERENTIATION	202	0.45	2.01	0	0.001	3368	tags=35%, list=16%, signal=41%
GOBP_POSITIVE_REGULATION_OF_VASCULATURE_DEVELOPMENT	160	0.46	2.01	0	0.001	4353	tags=39%, list=20%, signal=49%
GOBP_ALPHA_BETA_T_CELL_DIFFERENTIATION	119	0.48	2.01	0	0.001	3103	tags=34%, list=14%, signal=40%
GOBP_PYROPTOSIS	27	0.66	2.01	0	0.001	2904	tags=52%, list=13%, signal=60%
GOBP_B_CELL_RECEPTOR_SIGNALING_PATHWAY	48	0.58	2	0	0.001	2503	tags=40%, list=12%, signal=45%
GOBP_NEGATIVE_REGULATION_OF_TUMOR_NECROSIS_FACTOR_SUPERFAMILY_CYTOKINE_PRODUCTION	60	0.55	2	0	0.001	2600	tags=40%, list=12%, signal=45%
GOBP_MACROPHAGE_DIFFERENTIATION	52	0.55	2	0	0.001	1421	tags=31%, list=7%, signal=33%
GOBP_NATURAL_KILLER_CELL_ACTIVATION	73	0.52	2	0	0.001	4073	tags=40%, list=19%, signal=49%
GOBP_ENDOPLASMIC_RETICULUM_UNFOLDED_PROTEIN_RESPONSE	70	0.53	2	0	0.001	3452	tags=37%, list=16%, signal=44%
GOBP_POSITIVE_REGULATION_OF_DNA_BINDING_TRANSCRIPTION_FACTOR_ACTIVITY	254	0.44	2	0	0.001	3382	tags=34%, list=16%, signal=40%
GOBP_MATURATION_OF_5_8S_RRNA_FROM_TRICISTRONIC_RRNA_TRANSCRIPT_SSU_RRNA_5_8S_RRNA_LSU_RRNA	24	0.67	2	0	0.001	4441	tags=71%, list=21%, signal=89%
GOBP_NEGATIVE_REGULATION_OF_HEMOPOIESIS	107	0.49	2	0	0.001	2980	tags=39%, list=14%, signal=45%
GOBP_LEUKOCYTE_ACTIVATION_INVOLVED_IN_INFLAMMATORY_RESPONSE	46	0.58	2	0	0.001	2035	tags=41%, list=9%, signal=46%
GOBP_IMMUNE_SYSTEM_DEVELOPMENT	193	0.45	1.99	0	0.001	3409	tags=30%, list=16%, signal=35%
GOBP_NEGATIVE_REGULATION_OF_NF_KAPPAB_TRANSCRIPTION_FACTOR_ACTIVITY	81	0.51	1.99	0	0.001	3326	tags=33%, list=15%, signal=39%
GOBP_LEUKOCYTE_ADHESION_TO_VASCULAR_ENDOTHELIAL_CELL	47	0.57	1.99	0	0.001	4136	tags=57%, list=19%, signal=71%
GOBP_POSITIVE_REGULATION_OF_VIRAL_LIFE_CYCLE	22	0.67	1.99	0	0.001	3162	tags=45%, list=15%, signal=53%
GOBP_ENTRY_INTO_HOST	87	0.5	1.99	0	0.001	3253	tags=32%, list=15%, signal=38%
GOBP_REGULATION_OF_IMMUNOGLOBULIN_PRODUCTION	70	0.52	1.99	0	0.001	4073	tags=43%, list=19%, signal=53%
GOBP_INTERLEUKIN_1_MEDIATED_SIGNALING_PATHWAY	24	0.66	1.99	0	0.001	2343	tags=50%, list=11%, signal=56%
GOBP_REGULATION_OF_NUCLEASE_ACTIVITY	25	0.65	1.99	0.002	0.001	3148	tags=44%, list=15%, signal=51%
GOBP_PURINE_DEOXYRIBONUCLEOTIDE_METABOLIC_PROCESS	21	0.67	1.99	0	0.001	2577	tags=33%, list=12%, signal=38%
GOBP_MODULATION_BY_SYMBIONT_OF_ENTRY_INTO_HOST	51	0.56	1.98	0	0.001	3253	tags=39%, list=15%, signal=46%
GOBP_REGULATION_OF_ACUTE_INFLAMMATORY_RESPONSE	44	0.57	1.98	0	0.001	2506	tags=41%, list=12%, signal=46%
GOBP_NECROTIC_CELL_DEATH	65	0.52	1.98	0	0.001	3064	tags=37%, list=14%, signal=43%
GOBP_RESPONSE_TO_INTERLEUKIN_6	30	0.62	1.98	0	0.001	3240	tags=50%, list=15%, signal=59%
GOBP_INTERLEUKIN_17_PRODUCTION	44	0.57	1.98	0	0.001	3978	tags=43%, list=18%, signal=53%
GOBP_REGULATION_OF_SYNCYTIUM_FORMATION_BY_PLASMA_MEMBRANE_FUSION	30	0.62	1.98	0	0.001	2502	tags=50%, list=12%, signal=56%
GOBP_RIBOSOMAL_SUBUNIT_EXPORT_FROM_NUCLEUS	17	0.69	1.98	0	0.001	3451	tags=59%, list=16%, signal=70%
GOBP_POSITIVE_REGULATION_OF_LEUKOCYTE_CHEMOTAXIS	88	0.5	1.98	0	0.001	2895	tags=40%, list=13%, signal=46%
GOBP_TETRAHYDROFOLATE_METABOLIC_PROCESS	16	0.72	1.98	0	0.001	4368	tags=63%, list=20%, signal=78%
GOBP_LEUKOCYTE_MIGRATION_INVOLVED_IN_INFLAMMATORY_RESPONSE	21	0.68	1.98	0	0.001	2121	tags=48%, list=10%, signal=53%
GOBP_MATURE_B_CELL_DIFFERENTIATION	39	0.58	1.98	0	0.001	4138	tags=54%, list=19%, signal=66%
GOBP_REGULATION_OF_CELL_ADHESION_MEDIATED_BY_INTEGRIN	45	0.57	1.98	0	0.001	2046	tags=38%, list=9%, signal=42%
GOBP_POSITIVE_REGULATION_OF_CHEMOTAXIS	137	0.47	1.97	0	0.001	3367	tags=39%, list=16%, signal=46%
GOBP_SIGNAL_TRANSDUCTION_BY_P53_CLASS_MEDIATOR	157	0.46	1.97	0	0.001	3342	tags=32%, list=15%, signal=38%
GOBP_PYRIMIDINE_CONTAINING_COMPOUND_BIOSYNTHETIC_PROCESS	26	0.63	1.97	0.002	0.001	2802	tags=46%, list=13%, signal=53%
GOBP_DEOXYRIBONUCLEOTIDE_METABOLIC_PROCESS	45	0.57	1.97	0	0.001	2684	tags=31%, list=12%, signal=35%
GOBP_POSITIVE_REGULATION_OF_INTERFERON_ALPHA_PRODUCTION	26	0.64	1.97	0	0.001	2847	tags=46%, list=13%, signal=53%
GOBP_POSITIVE_REGULATION_OF_B_CELL_MEDIATED_IMMUNITY	38	0.58	1.96	0	0.001	2506	tags=32%, list=12%, signal=36%
GOBP_TOLERANCE_INDUCTION	25	0.65	1.96	0	0.001	1572	tags=44%, list=7%, signal=47%
GOBP_NEGATIVE_REGULATION_OF_B_CELL_APOPTOTIC_PROCESS	16	0.71	1.96	0.002	0.001	2815	tags=44%, list=13%, signal=50%
GOBP_POSITIVE_REGULATION_OF_LEUKOCYTE_PROLIFERATION	148	0.46	1.96	0	0.001	1620	tags=28%, list=8%, signal=30%
GOBP_RRNA_MODIFICATION	29	0.62	1.96	0	0.001	6500	tags=79%, list=30%, signal=113%
GOBP_POSITIVE_REGULATION_OF_INTERLEUKIN_4_PRODUCTION	19	0.68	1.96	0	0.001	1232	tags=47%, list=6%, signal=50%
GOBP_REGULATION_OF_REACTIVE_OXYGEN_SPECIES_METABOLIC_PROCESS	153	0.46	1.96	0	0.001	4776	tags=42%, list=22%, signal=53%
GOBP_REGULATION_OF_DNA_BINDING_TRANSCRIPTION_FACTOR_ACTIVITY	415	0.41	1.95	0	0.001	3326	tags=29%, list=15%, signal=34%
GOBP_POSITIVE_REGULATION_OF_REACTIVE_OXYGEN_SPECIES_METABOLIC_PROCESS	73	0.52	1.95	0	0.001	2061	tags=33%, list=10%, signal=36%
GOBP_RIBONUCLEOSIDE_MONOPHOSPHATE_BIOSYNTHETIC_PROCESS	32	0.6	1.95	0	0.001	3697	tags=44%, list=17%, signal=53%
GOBP_ANTIGEN_PROCESSING_AND_PRESENTATION_VIA_MHC_CLASS_IB	28	0.62	1.95	0	0.001	4167	tags=64%, list=19%, signal=80%
GOBP_POSITIVE_REGULATION_OF_B_CELL_PROLIFERATION	42	0.56	1.95	0	0.001	1620	tags=38%, list=8%, signal=41%
GOBP_NEGATIVE_REGULATION_OF_LYMPHOCYTE_DIFFERENTIATION	53	0.54	1.95	0	0.001	2847	tags=42%, list=13%, signal=48%
GOBP_POSITIVE_REGULATION_OF_B_CELL_DIFFERENTIATION	18	0.68	1.95	0.002	0.001	4314	tags=61%, list=20%, signal=76%
GOBP_REGULATION_OF_ANTIGEN_RECEPTOR_MEDIATED_SIGNALING_PATHWAY	56	0.54	1.95	0	0.001	2433	tags=32%, list=11%, signal=36%
GOBP_T_HELPER_2_CELL_DIFFERENTIATION	17	0.69	1.95	0	0.001	2534	tags=47%, list=12%, signal=53%
GOBP_INTEGRIN_MEDIATED_SIGNALING_PATHWAY	96	0.49	1.95	0	0.001	3512	tags=36%, list=16%, signal=43%
GOBP_EXTRINSIC_APOPTOTIC_SIGNALING_PATHWAY_VIA_DEATH_DOMAIN_RECEPTORS	78	0.5	1.95	0	0.001	2964	tags=33%, list=14%, signal=38%
GOBP_BIOLOGICAL_PROCESS_INVOLVED_IN_SYMBIOTIC_INTERACTION	219	0.43	1.95	0	0.001	3253	tags=27%, list=15%, signal=31%
GOBP_T_HELPER_17_TYPE_IMMUNE_RESPONSE	44	0.57	1.95	0	0.001	2956	tags=36%, list=14%, signal=42%
GOBP_ACTIVATION_OF_CYSTEINE_TYPE_ENDOPEPTIDASE_ACTIVITY	27	0.62	1.95	0	0.001	3005	tags=52%, list=14%, signal=60%
GOBP_NEGATIVE_REGULATION_OF_LYMPHOCYTE_MEDIATED_IMMUNITY	50	0.55	1.95	0	0.001	2093	tags=38%, list=10%, signal=42%
GOBP_DNA_TEMPLATED_DNA_REPLICATION	145	0.46	1.95	0	0.001	6287	tags=48%, list=29%, signal=68%
GOBP_RNA_PHOSPHODIESTER_BOND_HYDROLYSIS_ENDONUCLEOLYTIC	31	0.61	1.95	0	0.001	4105	tags=61%, list=19%, signal=76%
GOBP_DEOXYRIBONUCLEOSIDE_MONOPHOSPHATE_METABOLIC_PROCESS	29	0.62	1.95	0	0.001	2684	tags=38%, list=12%, signal=43%
GOBP_REGULATION_OF_SIGNAL_TRANSDUCTION_BY_P53_CLASS_MEDIATOR	81	0.5	1.94	0.002	0.001	4040	tags=37%, list=19%, signal=45%
GOBP_POSITIVE_REGULATION_OF_IMMUNOGLOBULIN_PRODUCTION	47	0.56	1.94	0	0.001	3856	tags=43%, list=18%, signal=52%
GOBP_INFLAMMATORY_RESPONSE_TO_ANTIGENIC_STIMULUS	57	0.53	1.94	0	0.001	3176	tags=42%, list=15%, signal=49%
GOBP_PSEUDOURIDINE_SYNTHESIS	18	0.71	1.94	0	0.002	3896	tags=67%, list=18%, signal=81%
GOBP_NEGATIVE_REGULATION_OF_LYMPHOCYTE_APOPTOTIC_PROCESS	40	0.57	1.94	0	0.002	2029	tags=30%, list=9%, signal=33%
GOBP_RECEPTOR_SIGNALING_PATHWAY_VIA_STAT	142	0.46	1.94	0	0.002	3327	tags=34%, list=15%, signal=40%
GOBP_INTRINSIC_APOPTOTIC_SIGNALING_PATHWAY	310	0.41	1.93	0	0.002	3005	tags=25%, list=14%, signal=29%
GOBP_REGULATION_OF_VIRAL_INDUCED_CYTOPLASMIC_PATTERN_RECOGNITION_RECEPTOR_SIGNALING_PATHWAY	47	0.55	1.93	0	0.002	1648	tags=30%, list=8%, signal=32%
GOBP_NEGATIVE_REGULATION_OF_T_CELL_PROLIFERATION	72	0.5	1.93	0	0.002	2800	tags=39%, list=13%, signal=45%
GOBP_NEGATIVE_REGULATION_OF_CYTOKINE_PRODUCTION_INVOLVED_IN_IMMUNE_RESPONSE	29	0.6	1.93	0	0.002	2093	tags=45%, list=10%, signal=50%
GOBP_REGULATION_OF_NLRP3_INFLAMMASOME_COMPLEX_ASSEMBLY	29	0.61	1.93	0	0.002	2682	tags=38%, list=12%, signal=43%
GOBP_NEGATIVE_REGULATION_OF_T_HELPER_CELL_DIFFERENTIATION	17	0.69	1.93	0	0.002	2534	tags=41%, list=12%, signal=47%
GOBP_REGULATION_OF_APOPTOTIC_SIGNALING_PATHWAY	391	0.4	1.93	0	0.002	2964	tags=25%, list=14%, signal=29%
GOBP_TYROSINE_PHOSPHORYLATION_OF_STAT_PROTEIN	64	0.52	1.93	0	0.002	3327	tags=38%, list=15%, signal=44%
GOBP_REGULATION_OF_DNA_BINDING	123	0.46	1.93	0	0.002	3342	tags=35%, list=15%, signal=41%
GOBP_HYDROGEN_PEROXIDE_BIOSYNTHETIC_PROCESS	15	0.7	1.93	0	0.002	518	tags=27%, list=2%, signal=27%
GOBP_POSITIVE_REGULATION_OF_ALPHA_BETA_T_CELL_ACTIVATION	68	0.5	1.92	0	0.002	2755	tags=37%, list=13%, signal=42%
GOBP_CELLULAR_RESPONSE_TO_UNFOLDED_PROTEIN	90	0.49	1.92	0	0.002	3823	tags=36%, list=18%, signal=43%
GOBP_POSITIVE_REGULATION_OF_FIBROBLAST_PROLIFERATION	75	0.5	1.92	0	0.002	3316	tags=33%, list=15%, signal=39%
GOBP_POSITIVE_REGULATION_OF_CD4_POSITIVE_ALPHA_BETA_T_CELL_DIFFERENTIATION	27	0.62	1.92	0	0.002	2755	tags=48%, list=13%, signal=55%
GOBP_NEGATIVE_REGULATION_OF_PROGRAMMED_NECROTIC_CELL_DEATH	18	0.68	1.92	0	0.002	2180	tags=39%, list=10%, signal=43%
GOBP_ACUTE_PHASE_RESPONSE	31	0.59	1.92	0	0.002	3269	tags=52%, list=15%, signal=61%
GOBP_PROTEIN_FOLDING	161	0.44	1.92	0	0.002	6399	tags=48%, list=30%, signal=67%
GOBP_POSITIVE_REGULATION_OF_CYTOKINE_PRODUCTION_INVOLVED_IN_INFLAMMATORY_RESPONSE	23	0.63	1.92	0	0.002	2326	tags=48%, list=11%, signal=54%
GOBP_POSITIVE_REGULATION_OF_MYELOID_CELL_DIFFERENTIATION	100	0.48	1.92	0	0.002	3368	tags=38%, list=16%, signal=45%
GOBP_RNA_5_END_PROCESSING	20	0.67	1.92	0	0.002	4787	tags=65%, list=22%, signal=83%
GOBP_ANTIGEN_RECEPTOR_MEDIATED_SIGNALING_PATHWAY	142	0.45	1.91	0	0.002	2503	tags=27%, list=12%, signal=30%
GOBP_REGULATION_OF_T_CELL_CYTOKINE_PRODUCTION	31	0.59	1.91	0.002	0.002	4073	tags=52%, list=19%, signal=64%
GOBP_NEGATIVE_REGULATION_OF_CELL_ADHESION	286	0.41	1.91	0	0.002	2860	tags=29%, list=13%, signal=33%
GOBP_CELLULAR_RESPONSE_TO_LIPOPROTEIN_PARTICLE_STIMULUS	31	0.59	1.91	0	0.002	3671	tags=48%, list=17%, signal=58%
GOBP_MYELOID_DENDRITIC_CELL_ACTIVATION	34	0.58	1.91	0	0.002	2194	tags=41%, list=10%, signal=46%
GOBP_B_CELL_HOMEOSTASIS	43	0.56	1.91	0	0.002	3795	tags=44%, list=18%, signal=53%
GOBP_REGULATION_OF_INTRINSIC_APOPTOTIC_SIGNALING_PATHWAY	175	0.44	1.91	0	0.002	2964	tags=25%, list=14%, signal=28%
GOBP_REGULATION_OF_EXTRINSIC_APOPTOTIC_SIGNALING_PATHWAY	156	0.45	1.91	0	0.002	3064	tags=33%, list=14%, signal=39%
GOBP_PURINE_NUCLEOSIDE_MONOPHOSPHATE_METABOLIC_PROCESS	38	0.56	1.91	0	0.002	2784	tags=34%, list=13%, signal=39%
GOBP_CELLULAR_RESPONSE_TO_VIRUS	44	0.55	1.91	0.002	0.002	2756	tags=34%, list=13%, signal=39%
GOBP_RESPONSE_TO_VITAMIN	33	0.59	1.91	0	0.002	2432	tags=36%, list=11%, signal=41%
GOBP_T_CELL_DIFFERENTIATION_IN_THYMUS	96	0.47	1.9	0	0.002	3101	tags=28%, list=14%, signal=33%
GOBP_REGULATION_OF_DNA_TEMPLATED_DNA_REPLICATION	53	0.53	1.9	0	0.002	5804	tags=57%, list=27%, signal=77%
GOBP_REGULATION_OF_MITOCHONDRIAL_TRANSLATION	26	0.61	1.9	0	0.002	7244	tags=73%, list=34%, signal=110%
GOBP_POSITIVE_REGULATION_OF_ALPHA_BETA_T_CELL_DIFFERENTIATION	47	0.54	1.9	0	0.003	3095	tags=43%, list=14%, signal=50%
GOBP_PINOCYTOSIS	22	0.65	1.9	0	0.003	5369	tags=64%, list=25%, signal=85%
GOBP_REGULATION_OF_GRANULOCYTE_CHEMOTAXIS	52	0.53	1.9	0.002	0.003	2586	tags=40%, list=12%, signal=46%
GOBP_NEUROINFLAMMATORY_RESPONSE	70	0.49	1.89	0	0.003	2343	tags=37%, list=11%, signal=42%
GOBP_SPLICEOSOMAL_SNRNP_ASSEMBLY	34	0.59	1.89	0	0.003	5708	tags=62%, list=26%, signal=84%
GOBP_REGULATION_OF_INFLAMMATORY_RESPONSE_TO_ANTIGENIC_STIMULUS	31	0.58	1.89	0.002	0.003	3838	tags=55%, list=18%, signal=67%
GOBP_NEGATIVE_REGULATION_OF_INTERLEUKIN_17_PRODUCTION	16	0.69	1.89	0.002	0.003	2182	tags=50%, list=10%, signal=56%
GOBP_NUCLEOBASE_BIOSYNTHETIC_PROCESS	16	0.67	1.89	0.004	0.003	3697	tags=56%, list=17%, signal=68%
GOBP_REGULATION_OF_THYMOCYTE_APOPTOTIC_PROCESS	19	0.66	1.89	0.002	0.003	1719	tags=32%, list=8%, signal=34%
GOBP_HOMEOSTASIS_OF_NUMBER_OF_CELLS	344	0.4	1.89	0	0.003	3216	tags=27%, list=15%, signal=31%
GOBP_MOVEMENT_IN_HOST	107	0.47	1.88	0	0.003	3253	tags=28%, list=15%, signal=33%
GOBP_DNA_DAMAGE_RESPONSE_SIGNAL_TRANSDUCTION_BY_P53_CLASS_MEDIATOR	66	0.5	1.87	0	0.003	4040	tags=38%, list=19%, signal=46%
GOBP_ZYMOGEN_ACTIVATION	67	0.49	1.87	0	0.003	3005	tags=37%, list=14%, signal=43%
GOBP_REGULATION_OF_MAST_CELL_ACTIVATION	47	0.52	1.87	0	0.003	2703	tags=38%, list=13%, signal=44%
GOBP_POSITIVE_REGULATION_OF_T_HELPER_1_TYPE_IMMUNE_RESPONSE	18	0.66	1.87	0	0.003	2994	tags=56%, list=14%, signal=64%
GOBP_TUMOR_NECROSIS_FACTOR_MEDIATED_SIGNALING_PATHWAY	76	0.48	1.87	0	0.003	3367	tags=36%, list=16%, signal=42%
GOBP_SEQUESTERING_OF_TRIGLYCERIDE	17	0.67	1.87	0.004	0.003	3643	tags=59%, list=17%, signal=71%
GOBP_RESPONSE_TO_UNFOLDED_PROTEIN	116	0.45	1.87	0	0.003	3823	tags=32%, list=18%, signal=39%
GOBP_T_CELL_HOMEOSTASIS	47	0.53	1.87	0	0.003	3838	tags=49%, list=18%, signal=59%
GOBP_C_TERMINAL_PROTEIN_AMINO_ACID_MODIFICATION	15	0.7	1.87	0	0.003	562	tags=27%, list=3%, signal=27%
GOBP_ENDOTHELIUM_DEVELOPMENT	130	0.44	1.87	0	0.004	3095	tags=29%, list=14%, signal=34%
GOBP_WOUND_HEALING	347	0.39	1.86	0	0.004	3087	tags=28%, list=14%, signal=32%
GOBP_INTERLEUKIN_6_MEDIATED_SIGNALING_PATHWAY	18	0.66	1.86	0.002	0.004	1174	tags=39%, list=5%, signal=41%
GOBP_MONOCYTE_CHEMOTACTIC_PROTEIN_1_PRODUCTION	22	0.63	1.86	0.002	0.004	3377	tags=45%, list=16%, signal=54%
GOBP_REGULATION_OF_RRNA_PROCESSING	16	0.69	1.86	0	0.004	5547	tags=75%, list=26%, signal=101%
GOBP_RIBONUCLEOPROTEIN_COMPLEX_SUBUNIT_ORGANIZATION	176	0.42	1.86	0	0.004	5708	tags=41%, list=26%, signal=55%
GOBP_NEUTROPHIL_HOMEOSTASIS	30	0.59	1.86	0.004	0.004	4928	tags=53%, list=23%, signal=69%
GOBP_BIOLOGICAL_PROCESS_INVOLVED_IN_INTERACTION_WITH_HOST	139	0.44	1.86	0	0.004	3718	tags=29%, list=17%, signal=35%
GOBP_POSITIVE_REGULATION_OF_MYELOID_LEUKOCYTE_DIFFERENTIATION	63	0.5	1.85	0	0.004	3368	tags=44%, list=16%, signal=53%
GOBP_CELL_REDOX_HOMEOSTASIS	32	0.57	1.85	0	0.004	4353	tags=50%, list=20%, signal=63%
GOBP_NEGATIVE_REGULATION_OF_INTERLEUKIN_6_PRODUCTION	50	0.51	1.85	0	0.004	1864	tags=36%, list=9%, signal=39%
GOBP_SERINE_FAMILY_AMINO_ACID_METABOLIC_PROCESS	33	0.57	1.85	0	0.004	4675	tags=52%, list=22%, signal=66%
GOBP_POSITIVE_REGULATION_OF_ANTIGEN_RECEPTOR_MEDIATED_SIGNALING_PATHWAY	25	0.59	1.85	0.004	0.004	2815	tags=40%, list=13%, signal=46%
GOBP_MYELOID_CELL_HOMEOSTASIS	192	0.42	1.85	0	0.004	2646	tags=24%, list=12%, signal=28%
GOBP_POSITIVE_REGULATION_OF_T_HELPER_CELL_DIFFERENTIATION	18	0.67	1.85	0.002	0.004	2755	tags=50%, list=13%, signal=57%
GOBP_POSITIVE_REGULATION_OF_MITOCHONDRIAL_TRANSLATION	17	0.66	1.85	0	0.004	3836	tags=47%, list=18%, signal=57%
GOBP_DNA_CONFORMATION_CHANGE	58	0.5	1.85	0	0.004	7022	tags=52%, list=33%, signal=76%
GOBP_REGULATION_OF_LYMPHOCYTE_MIGRATION	58	0.49	1.84	0	0.004	3695	tags=40%, list=17%, signal=48%
GOBP_TOLL_LIKE_RECEPTOR_9_SIGNALING_PATHWAY	15	0.68	1.84	0	0.004	962	tags=40%, list=4%, signal=42%
GOBP_DEFENSE_RESPONSE_TO_FUNGUS	41	0.54	1.84	0	0.005	2815	tags=44%, list=13%, signal=50%
GOBP_CYTOKINE_PRODUCTION_INVOLVED_IN_INFLAMMATORY_RESPONSE	57	0.51	1.84	0	0.005	2326	tags=33%, list=11%, signal=37%
GOBP_PURINE_RIBONUCLEOTIDE_SALVAGE	15	0.68	1.84	0.004	0.005	993	tags=33%, list=5%, signal=35%
GOBP_REGULATION_OF_MACROPHAGE_ACTIVATION	52	0.51	1.84	0	0.005	2035	tags=37%, list=9%, signal=40%
GOBP_TRANSCRIPTION_BY_RNA_POLYMERASE_I	61	0.49	1.84	0	0.005	7687	tags=64%, list=36%, signal=99%
GOBP_REGULATION_OF_MYOBLAST_FUSION	21	0.61	1.84	0.004	0.005	2502	tags=52%, list=12%, signal=59%
GOBP_AMINO_ACID_ACTIVATION	45	0.53	1.83	0	0.005	5716	tags=49%, list=26%, signal=66%
GOBP_NEGATIVE_REGULATION_OF_TOLL_LIKE_RECEPTOR_SIGNALING_PATHWAY	19	0.64	1.83	0.002	0.005	1728	tags=32%, list=8%, signal=34%
GOBP_RESPONSE_TO_GAMMA_RADIATION	49	0.52	1.83	0	0.005	4359	tags=35%, list=20%, signal=43%
GOBP_NEGATIVE_REGULATION_OF_ALPHA_BETA_T_CELL_DIFFERENTIATION	26	0.6	1.83	0.006	0.005	2847	tags=46%, list=13%, signal=53%
GOBP_REGULATION_OF_SUPEROXIDE_METABOLIC_PROCESS	33	0.56	1.83	0.006	0.005	4353	tags=52%, list=20%, signal=64%
GOBP_REGULATION_OF_ENDOTHELIAL_CELL_DIFFERENTIATION	40	0.53	1.83	0.002	0.005	2402	tags=33%, list=11%, signal=36%
GOBP_AMP_BIOSYNTHETIC_PROCESS	15	0.69	1.83	0	0.005	3433	tags=53%, list=16%, signal=63%
GOBP_REGULATION_OF_VASCULATURE_DEVELOPMENT	278	0.39	1.83	0	0.005	2508	tags=26%, list=12%, signal=29%
GOBP_POSITIVE_REGULATION_OF_INTRINSIC_APOPTOTIC_SIGNALING_PATHWAY	70	0.48	1.83	0	0.005	2964	tags=27%, list=14%, signal=31%
GOBP_CELLULAR_RESPONSE_TO_TOPOLOGICALLY_INCORRECT_PROTEIN	111	0.45	1.83	0	0.005	3823	tags=31%, list=18%, signal=37%
GOBP_COLLAGEN_FIBRIL_ORGANIZATION	59	0.49	1.83	0	0.005	2961	tags=31%, list=14%, signal=35%
GOBP_REGULATION_OF_T_CELL_RECEPTOR_SIGNALING_PATHWAY	42	0.52	1.83	0	0.005	2094	tags=26%, list=10%, signal=29%
GOBP_NEGATIVE_REGULATION_OF_RECEPTOR_SIGNALING_PATHWAY_VIA_STAT	29	0.58	1.83	0.002	0.005	3468	tags=45%, list=16%, signal=53%
GOBP_GLIAL_CELL_ACTIVATION	51	0.51	1.82	0	0.005	2343	tags=37%, list=11%, signal=42%
GOBP_FOLIC_ACID_CONTAINING_COMPOUND_METABOLIC_PROCESS	24	0.59	1.82	0	0.006	3476	tags=46%, list=16%, signal=55%
GOBP_REGULATION_OF_DNA_DAMAGE_RESPONSE_SIGNAL_TRANSDUCTION_BY_P53_CLASS_MEDIATOR	35	0.54	1.82	0.002	0.006	4040	tags=40%, list=19%, signal=49%
GOBP_MITOTIC_G1_S_TRANSITION_CHECKPOINT_SIGNALING	24	0.61	1.82	0.006	0.006	3305	tags=33%, list=15%, signal=39%
GOBP_NEGATIVE_REGULATION_OF_INTRINSIC_APOPTOTIC_SIGNALING_PATHWAY_BY_P53_CLASS_MEDIATOR	21	0.62	1.82	0.002	0.006	1784	tags=24%, list=8%, signal=26%
GOBP_POSITIVE_REGULATION_OF_CELL_ADHESION_MEDIATED_BY_INTEGRIN	20	0.62	1.82	0.006	0.006	4080	tags=55%, list=19%, signal=68%
GOBP_DNA_UNWINDING_INVOLVED_IN_DNA_REPLICATION	20	0.62	1.81	0.002	0.006	3584	tags=45%, list=17%, signal=54%
GOBP_NEGATIVE_REGULATION_OF_B_CELL_ACTIVATION	35	0.55	1.81	0.002	0.006	1372	tags=31%, list=6%, signal=34%
GOBP_CELLULAR_COMPONENT_DISASSEMBLY_INVOLVED_IN_EXECUTION_PHASE_OF_APOPTOSIS	29	0.58	1.81	0	0.006	5452	tags=52%, list=25%, signal=69%
GOBP_TOLL_LIKE_RECEPTOR_3_SIGNALING_PATHWAY	22	0.61	1.81	0.002	0.006	3087	tags=50%, list=14%, signal=58%
GOBP_MICROGLIA_DIFFERENTIATION	15	0.67	1.81	0.006	0.006	1852	tags=53%, list=9%, signal=58%
GOBP_POSITIVE_REGULATION_OF_NITRIC_OXIDE_METABOLIC_PROCESS	48	0.51	1.81	0	0.006	2756	tags=40%, list=13%, signal=45%
GOBP_POSITIVE_REGULATION_OF_PROTEOLYSIS	352	0.38	1.81	0	0.006	4532	tags=33%, list=21%, signal=41%
GOBP_RIBONUCLEOSIDE_MONOPHOSPHATE_METABOLIC_PROCESS	50	0.5	1.81	0.002	0.006	2802	tags=32%, list=13%, signal=37%
GOBP_RESPONSE_TO_IONIZING_RADIATION	138	0.43	1.81	0	0.006	5495	tags=37%, list=25%, signal=49%
GOBP_NEGATIVE_REGULATION_OF_MYELOID_CELL_APOPTOTIC_PROCESS	22	0.6	1.81	0	0.006	1461	tags=32%, list=7%, signal=34%
GOBP_CELLULAR_SENESCENCE	86	0.46	1.81	0	0.006	4627	tags=38%, list=21%, signal=49%
GOBP_REGULATION_OF_CD8_POSITIVE_ALPHA_BETA_T_CELL_ACTIVATION	18	0.64	1.81	0.004	0.006	2093	tags=56%, list=10%, signal=61%
GOBP_REGULATION_OF_INTRINSIC_APOPTOTIC_SIGNALING_PATHWAY_IN_RESPONSE_TO_DNA_DAMAGE	37	0.54	1.81	0	0.006	1917	tags=24%, list=9%, signal=27%
GOBP_PYRIMIDINE_NUCLEOTIDE_METABOLIC_PROCESS	39	0.54	1.81	0	0.006	2802	tags=36%, list=13%, signal=41%
GOBP_PLATELET_ACTIVATION	89	0.45	1.81	0	0.006	1930	tags=26%, list=9%, signal=28%
GOBP_REGULATION_OF_NITRIC_OXIDE_METABOLIC_PROCESS	70	0.48	1.8	0.002	0.007	2756	tags=39%, list=13%, signal=44%
GOBP_MONOCYTE_DIFFERENTIATION	35	0.55	1.8	0.002	0.007	3108	tags=46%, list=14%, signal=53%
GOBP_REGULATION_OF_LYMPHOCYTE_CHEMOTAXIS	20	0.61	1.8	0.002	0.007	4786	tags=60%, list=22%, signal=77%
GOBP_NEGATIVE_REGULATION_OF_CHEMOKINE_PRODUCTION	28	0.57	1.8	0.002	0.007	4073	tags=43%, list=19%, signal=53%
GOBP_RESPONSE_TO_TUMOR_CELL	35	0.55	1.8	0	0.007	3667	tags=54%, list=17%, signal=65%
GOBP_POSITIVE_T_CELL_SELECTION	34	0.54	1.8	0	0.007	1114	tags=26%, list=5%, signal=28%
GOBP_T_CELL_RECEPTOR_SIGNALING_PATHWAY	106	0.45	1.8	0	0.007	2094	tags=24%, list=10%, signal=26%
GOBP_NEGATIVE_REGULATION_OF_DNA_BINDING_TRANSCRIPTION_FACTOR_ACTIVITY	164	0.41	1.8	0	0.007	4245	tags=31%, list=20%, signal=38%
GOBP_POSITIVE_REGULATION_OF_CD4_POSITIVE_ALPHA_BETA_T_CELL_ACTIVATION	34	0.55	1.8	0.002	0.007	2755	tags=41%, list=13%, signal=47%
GOBP_GMP_METABOLIC_PROCESS	21	0.61	1.8	0.004	0.007	3433	tags=43%, list=16%, signal=51%
GOBP_RIBOSOMAL_SMALL_SUBUNIT_ASSEMBLY	21	0.62	1.79	0.002	0.007	5876	tags=67%, list=27%, signal=91%
GOBP_INTRACELLULAR_RECEPTOR_SIGNALING_PATHWAY	244	0.39	1.79	0	0.007	3336	tags=27%, list=15%, signal=32%
GOBP_DNA_CATABOLIC_PROCESS	30	0.57	1.79	0.004	0.008	7105	tags=60%, list=33%, signal=89%
GOBP_DNA_DUPLEX_UNWINDING	43	0.52	1.79	0	0.008	7712	tags=60%, list=36%, signal=94%
GOBP_TRANSLATIONAL_INITIATION	108	0.44	1.78	0	0.008	5781	tags=43%, list=27%, signal=58%
GOBP_DEOXYRIBONUCLEOTIDE_CATABOLIC_PROCESS	25	0.58	1.78	0.006	0.008	2577	tags=32%, list=12%, signal=36%
GOBP_T_CELL_CHEMOTAXIS	19	0.63	1.78	0.002	0.008	5329	tags=63%, list=25%, signal=84%
GOBP_I_KAPPAB_PHOSPHORYLATION	22	0.61	1.78	0	0.008	1929	tags=36%, list=9%, signal=40%
GOBP_ANTIFUNGAL_INNATE_IMMUNE_RESPONSE	17	0.62	1.78	0.002	0.008	2815	tags=59%, list=13%, signal=68%
GOBP_IMP_METABOLIC_PROCESS	21	0.6	1.78	0.006	0.009	3433	tags=43%, list=16%, signal=51%
GOBP_THYMOCYTE_APOPTOTIC_PROCESS	26	0.59	1.78	0.004	0.009	2815	tags=35%, list=13%, signal=40%
GOBP_REGULATION_OF_DEFENSE_RESPONSE_TO_BACTERIUM	19	0.63	1.78	0	0.009	1865	tags=42%, list=9%, signal=46%
GOBP_RELEASE_OF_CYTOCHROME_C_FROM_MITOCHONDRIA	66	0.47	1.78	0.002	0.009	3718	tags=38%, list=17%, signal=46%
GOBP_REGULATION_OF_MAST_CELL_ACTIVATION_INVOLVED_IN_IMMUNE_RESPONSE	34	0.54	1.78	0.002	0.009	1162	tags=29%, list=5%, signal=31%
GOBP_POSITIVE_REGULATION_OF_INTERLEUKIN_17_PRODUCTION	28	0.56	1.77	0.006	0.009	3978	tags=43%, list=18%, signal=52%
GOBP_COAGULATION	157	0.42	1.77	0	0.009	2121	tags=25%, list=10%, signal=27%
GOBP_T_HELPER_17_CELL_DIFFERENTIATION	27	0.57	1.77	0.004	0.009	2168	tags=30%, list=10%, signal=33%
GOBP_NEGATIVE_REGULATION_OF_TYPE_I_INTERFERON_PRODUCTION	30	0.54	1.77	0.004	0.009	1617	tags=27%, list=7%, signal=29%
GOBP_ACTIVATED_T_CELL_PROLIFERATION	48	0.5	1.77	0	0.009	2847	tags=40%, list=13%, signal=45%
GOBP_T_CELL_CYTOKINE_PRODUCTION	41	0.51	1.77	0	0.009	4178	tags=49%, list=19%, signal=60%
GOBP_POSITIVE_REGULATION_OF_NLRP3_INFLAMMASOME_COMPLEX_ASSEMBLY	20	0.6	1.77	0.006	0.009	2682	tags=35%, list=12%, signal=40%
GOBP_REGULATION_OF_MACROPHAGE_MIGRATION	44	0.51	1.77	0.002	0.009	2258	tags=39%, list=10%, signal=43%
GOBP_PYRIMIDINE_RIBONUCLEOTIDE_METABOLIC_PROCESS	26	0.56	1.77	0.002	0.009	2802	tags=38%, list=13%, signal=44%
GOBP_TRNA_5_END_PROCESSING	15	0.66	1.77	0.006	0.009	4787	tags=67%, list=22%, signal=86%
GOBP_REGULATION_OF_CELLULAR_EXTRAVASATION	40	0.51	1.77	0	0.009	3366	tags=48%, list=16%, signal=56%
GOBP_HETEROTYPIC_CELL_CELL_ADHESION	48	0.5	1.77	0.002	0.009	3667	tags=48%, list=17%, signal=58%
GOBP_NEGATIVE_REGULATION_OF_T_CELL_MEDIATED_IMMUNITY	21	0.6	1.77	0.006	0.009	4073	tags=48%, list=19%, signal=59%
GOBP_AMIDE_CATABOLIC_PROCESS	16	0.65	1.76	0.004	0.01	4839	tags=56%, list=22%, signal=72%
GOBP_REGULATORY_T_CELL_DIFFERENTIATION	37	0.53	1.76	0	0.01	5094	tags=46%, list=24%, signal=60%
GOBP_NEGATIVE_REGULATION_OF_RESPONSE_TO_DNA_DAMAGE_STIMULUS	74	0.46	1.76	0	0.01	5771	tags=39%, list=27%, signal=53%
GOBP_ENDOPLASMIC_RETICULUM_TO_CYTOSOL_TRANSPORT	26	0.56	1.76	0.002	0.01	3664	tags=38%, list=17%, signal=46%
GOBP_RESPONSE_TO_TOPOLOGICALLY_INCORRECT_PROTEIN	139	0.41	1.76	0	0.01	3823	tags=28%, list=18%, signal=34%
GOBP_DENDRITIC_CELL_DIFFERENTIATION	36	0.52	1.76	0.008	0.01	3316	tags=44%, list=15%, signal=52%
GOBP_NEGATIVE_REGULATION_OF_PEPTIDYL_TYROSINE_PHOSPHORYLATION	54	0.49	1.76	0	0.01	1934	tags=28%, list=9%, signal=30%
GOBP_MEMBRANE_RAFT_ORGANIZATION	22	0.6	1.76	0.006	0.01	1842	tags=32%, list=9%, signal=35%
GOBP_INFLAMMATORY_CELL_APOPTOTIC_PROCESS	25	0.58	1.76	0.008	0.01	5466	tags=64%, list=25%, signal=86%
GOBP_APOPTOTIC_PROCESS_INVOLVED_IN_MORPHOGENESIS	29	0.56	1.76	0.002	0.01	3718	tags=45%, list=17%, signal=54%
GOBP_MEMBRANE_PROTEIN_PROTEOLYSIS	55	0.49	1.76	0	0.01	3664	tags=38%, list=17%, signal=46%
GOBP_TRANSPORT_OF_VIRUS	15	0.64	1.75	0.006	0.011	1160	tags=33%, list=5%, signal=35%
GOBP_AMP_METABOLIC_PROCESS	26	0.57	1.75	0.008	0.011	3433	tags=38%, list=16%, signal=46%
GOBP_CELL_CYCLE_DNA_REPLICATION	36	0.53	1.75	0.006	0.011	5092	tags=47%, list=24%, signal=62%
GOBP_REGULATION_OF_POSITIVE_CHEMOTAXIS	25	0.58	1.75	0.002	0.011	3358	tags=56%, list=16%, signal=66%
GOBP_REACTIVE_NITROGEN_SPECIES_METABOLIC_PROCESS	86	0.44	1.75	0	0.011	2756	tags=37%, list=13%, signal=42%
GOBP_POSITIVE_REGULATION_OF_JNK_CASCADE	94	0.44	1.75	0.002	0.011	3522	tags=34%, list=16%, signal=40%
GOBP_SNRNA_METABOLIC_PROCESS	48	0.5	1.75	0.004	0.011	6491	tags=50%, list=30%, signal=71%
GOBP_REGULATION_OF_MITOCHONDRIAL_GENE_EXPRESSION	32	0.55	1.75	0	0.011	7244	tags=63%, list=34%, signal=94%
GOBP_POST_TRANSCRIPTIONAL_REGULATION_OF_GENE_EXPRESSION	475	0.36	1.75	0	0.011	5507	tags=35%, list=25%, signal=46%
GOBP_COLLAGEN_METABOLIC_PROCESS	111	0.43	1.75	0	0.011	4674	tags=41%, list=22%, signal=51%
GOBP_NEGATIVE_REGULATION_OF_INTRINSIC_APOPTOTIC_SIGNALING_PATHWAY_IN_RESPONSE_TO_DNA_DAMAGE	25	0.58	1.75	0.002	0.011	1917	tags=28%, list=9%, signal=31%
GOBP_SUBSTRATE_ADHESION_DEPENDENT_CELL_SPREADING	102	0.43	1.75	0	0.011	3846	tags=34%, list=18%, signal=42%
GOBP_MITOCHONDRIAL_RESPIRATORY_CHAIN_COMPLEX_ASSEMBLY	96	0.43	1.75	0	0.011	9822	tags=77%, list=45%, signal=141%
GOBP_MAST_CELL_ACTIVATION_INVOLVED_IN_IMMUNE_RESPONSE	53	0.49	1.75	0.004	0.011	1162	tags=28%, list=5%, signal=30%
GOBP_GTP_METABOLIC_PROCESS	24	0.57	1.75	0.002	0.011	4314	tags=42%, list=20%, signal=52%
GOBP_PYRIMIDINE_NUCLEOSIDE_TRIPHOSPHATE_METABOLIC_PROCESS	18	0.62	1.75	0.006	0.011	2802	tags=44%, list=13%, signal=51%
GOBP_NEGATIVE_REGULATION_OF_CELL_KILLING	26	0.56	1.74	0.006	0.011	1656	tags=38%, list=8%, signal=42%
GOBP_POSITIVE_REGULATION_OF_SYNCYTIUM_FORMATION_BY_PLASMA_MEMBRANE_FUSION	23	0.58	1.74	0.002	0.011	2502	tags=48%, list=12%, signal=54%
GOBP_APOPTOTIC_DNA_FRAGMENTATION	19	0.6	1.74	0.004	0.011	5452	tags=53%, list=25%, signal=70%
GOBP_DNA_BIOSYNTHETIC_PROCESS	179	0.4	1.74	0	0.012	5864	tags=44%, list=27%, signal=59%
GOBP_BASE_EXCISION_REPAIR	40	0.51	1.74	0.006	0.012	6403	tags=50%, list=30%, signal=71%
GOBP_DNA_REPLICATION	265	0.38	1.74	0	0.012	6403	tags=43%, list=30%, signal=60%
GOBP_IRON_SULFUR_CLUSTER_ASSEMBLY	26	0.56	1.74	0.008	0.012	7057	tags=62%, list=33%, signal=91%
GOBP_RIBONUCLEOSIDE_METABOLIC_PROCESS	29	0.55	1.74	0	0.012	855	tags=24%, list=4%, signal=25%
GOBP_T_CELL_SELECTION	47	0.5	1.74	0.008	0.012	1572	tags=26%, list=7%, signal=27%
GOBP_IMMUNE_RESPONSE_TO_TUMOR_CELL	22	0.58	1.74	0.004	0.012	2926	tags=50%, list=14%, signal=58%
GOBP_RESPONSE_TO_WOUNDING	480	0.36	1.74	0	0.012	3933	tags=31%, list=18%, signal=37%
GOBP_REGULATION_OF_LIPOPOLYSACCHARIDE_MEDIATED_SIGNALING_PATHWAY	27	0.56	1.74	0.006	0.012	1916	tags=37%, list=9%, signal=41%
GOBP_RRNA_METHYLATION	19	0.61	1.74	0.01	0.012	6500	tags=79%, list=30%, signal=113%
GOBP_REGULATION_OF_ERYTHROCYTE_DIFFERENTIATION	48	0.49	1.73	0.002	0.012	1598	tags=23%, list=7%, signal=25%
GOBP_POSITIVE_REGULATION_OF_MIRNA_METABOLIC_PROCESS	56	0.47	1.73	0.002	0.012	4469	tags=41%, list=21%, signal=52%
GOBP_CELLULAR_RESPONSE_TO_LIPID	456	0.35	1.73	0	0.012	2956	tags=25%, list=14%, signal=29%
GOBP_POSITIVE_REGULATION_OF_TYPE_I_INTERFERON_MEDIATED_SIGNALING_PATHWAY	20	0.61	1.73	0.008	0.012	3229	tags=45%, list=15%, signal=53%
GOBP_PROTEIN_HYDROXYLATION	28	0.55	1.73	0.008	0.012	2440	tags=32%, list=11%, signal=36%
GOBP_REGULATION_OF_T_CELL_MIGRATION	45	0.5	1.73	0.002	0.013	1959	tags=29%, list=9%, signal=32%
GOBP_NEGATIVE_REGULATION_OF_BIOMINERAL_TISSUE_DEVELOPMENT	21	0.6	1.73	0.012	0.013	2232	tags=38%, list=10%, signal=42%
GOBP_PODOSOME_ASSEMBLY	21	0.59	1.73	0.008	0.013	3743	tags=57%, list=17%, signal=69%
GOBP_POSITIVE_REGULATION_OF_STRESS_ACTIVATED_PROTEIN_KINASE_SIGNALING_CASCADE	127	0.41	1.73	0	0.013	3522	tags=31%, list=16%, signal=37%
GOBP_GMP_BIOSYNTHETIC_PROCESS	15	0.65	1.73	0.008	0.013	3433	tags=47%, list=16%, signal=55%
GOBP_REGULATION_OF_INTERLEUKIN_4_PRODUCTION	25	0.56	1.73	0	0.013	1232	tags=36%, list=6%, signal=38%
GOBP_REGULATION_OF_OSTEOCLAST_DIFFERENTIATION	78	0.45	1.73	0.002	0.013	2232	tags=32%, list=10%, signal=36%
GOBP_REGULATION_OF_SUPEROXIDE_ANION_GENERATION	27	0.55	1.72	0	0.013	4046	tags=52%, list=19%, signal=64%
GOBP_HEPATICOBILIARY_SYSTEM_DEVELOPMENT	125	0.41	1.72	0	0.013	4125	tags=33%, list=19%, signal=40%
GOBP_NEGATIVE_REGULATION_OF_UBIQUITIN_PROTEIN_TRANSFERASE_ACTIVITY	21	0.59	1.72	0.016	0.013	5410	tags=57%, list=25%, signal=76%
GOBP_DNA_REPLICATION_CHECKPOINT_SIGNALING	15	0.65	1.72	0.004	0.014	5533	tags=73%, list=26%, signal=99%
GOBP_DEOXYRIBONUCLEOSIDE_MONOPHOSPHATE_CATABOLIC_PROCESS	18	0.62	1.72	0.002	0.014	2577	tags=39%, list=12%, signal=44%
GOBP_AORTA_MORPHOGENESIS	37	0.52	1.72	0.002	0.014	2469	tags=30%, list=11%, signal=34%
GOBP_POSITIVE_REGULATION_OF_DNA_TEMPLATED_TRANSCRIPTION_INITIATION	70	0.45	1.72	0.004	0.014	5182	tags=36%, list=24%, signal=47%
GOBP_LYMPHOCYTE_COSTIMULATION	26	0.56	1.72	0.008	0.014	1572	tags=38%, list=7%, signal=41%
GOBP_POSITIVE_REGULATION_OF_LIPID_STORAGE	22	0.59	1.72	0.004	0.014	3521	tags=45%, list=16%, signal=54%
GOBP_MITOCHONDRIAL_RNA_PROCESSING	18	0.6	1.72	0.011	0.014	7027	tags=61%, list=33%, signal=91%
GOBP_ACTIVATION_OF_NF_KAPPAB_INDUCING_KINASE_ACTIVITY	16	0.63	1.72	0.006	0.014	3064	tags=44%, list=14%, signal=51%
GOBP_VENTRICULAR_TRABECULA_MYOCARDIUM_MORPHOGENESIS	16	0.61	1.71	0.006	0.015	2789	tags=44%, list=13%, signal=50%
GOBP_AMINOGLYCAN_CATABOLIC_PROCESS	30	0.53	1.71	0.008	0.015	3796	tags=43%, list=18%, signal=52%
GOBP_TRNA_METHYLATION	37	0.52	1.71	0.008	0.015	3396	tags=30%, list=16%, signal=35%
GOBP_POSITIVE_REGULATION_OF_OXIDATIVE_STRESS_INDUCED_CELL_DEATH	21	0.59	1.71	0.006	0.015	1090	tags=33%, list=5%, signal=35%
GOBP_REGULATION_OF_B_CELL_RECEPTOR_SIGNALING_PATHWAY	15	0.63	1.71	0.008	0.015	2433	tags=47%, list=11%, signal=53%
GOBP_NATURAL_KILLER_CELL_MEDIATED_IMMUNITY	58	0.47	1.71	0	0.015	3978	tags=45%, list=18%, signal=55%
GOBP_INTRACELLULAR_IRON_ION_HOMEOSTASIS	61	0.47	1.71	0	0.015	1608	tags=21%, list=7%, signal=23%
GOBP_BIOLOGICAL_PROCESS_INVOLVED_IN_INTERACTION_WITH_SYMBIONT	90	0.43	1.71	0	0.015	3108	tags=28%, list=14%, signal=32%
GOBP_SIGNAL_TRANSDUCTION_IN_ABSENCE_OF_LIGAND	73	0.44	1.71	0.002	0.015	2503	tags=30%, list=12%, signal=34%
GOBP_POSITIVE_REGULATION_OF_LYMPHOCYTE_MIGRATION	38	0.52	1.71	0.006	0.015	5178	tags=53%, list=24%, signal=69%
GOBP_NEGATIVE_REGULATION_OF_INFLAMMATORY_RESPONSE	134	0.4	1.71	0	0.015	3977	tags=40%, list=18%, signal=48%
GOBP_PURINE_RIBONUCLEOSIDE_METABOLIC_PROCESS	24	0.57	1.7	0.012	0.016	855	tags=25%, list=4%, signal=26%
GOBP_REGULATION_OF_DNA_TEMPLATED_TRANSCRIPTION_IN_RESPONSE_TO_STRESS	47	0.48	1.7	0.002	0.016	2182	tags=26%, list=10%, signal=28%
GOBP_THYMIC_T_CELL_SELECTION	23	0.58	1.7	0.012	0.016	1572	tags=30%, list=7%, signal=33%
GOBP_POSITIVE_REGULATION_OF_TRANSCRIPTION_BY_RNA_POLYMERASE_I	33	0.53	1.7	0.006	0.016	7687	tags=79%, list=36%, signal=122%
GOBP_REGULATION_OF_HOMOTYPIC_CELL_CELL_ADHESION	37	0.5	1.7	0.008	0.016	1928	tags=30%, list=9%, signal=33%
GOBP_RNA_METHYLATION	71	0.45	1.7	0.004	0.016	6565	tags=48%, list=30%, signal=69%
GOBP_REGULATION_OF_CHEMOTAXIS	211	0.38	1.7	0	0.016	2895	tags=31%, list=13%, signal=35%
GOBP_MYOBLAST_FUSION	45	0.48	1.7	0.006	0.017	3743	tags=44%, list=17%, signal=54%
GOBP_PLACENTA_BLOOD_VESSEL_DEVELOPMENT	36	0.52	1.69	0.008	0.018	2287	tags=22%, list=11%, signal=25%
GOBP_T_HELPER_CELL_LINEAGE_COMMITMENT	15	0.63	1.69	0.017	0.018	518	tags=33%, list=2%, signal=34%
GOBP_STRESS_ACTIVATED_PROTEIN_KINASE_SIGNALING_CASCADE	242	0.37	1.69	0	0.018	3522	tags=29%, list=16%, signal=35%
GOBP_POSITIVE_CHEMOTAXIS	43	0.49	1.69	0.002	0.018	4252	tags=47%, list=20%, signal=58%
GOBP_CELLULAR_RESPONSE_TO_IONIZING_RADIATION	78	0.44	1.69	0.004	0.018	5284	tags=38%, list=24%, signal=51%
GOBP_REGULATION_OF_T_CELL_DIFFERENTIATION_IN_THYMUS	27	0.54	1.69	0.008	0.018	2800	tags=33%, list=13%, signal=38%
GOBP_INTERLEUKIN_4_PRODUCTION	30	0.53	1.69	0.002	0.019	2182	tags=37%, list=10%, signal=41%
GOBP_GLYCOSYL_COMPOUND_METABOLIC_PROCESS	63	0.45	1.69	0.004	0.019	4314	tags=35%, list=20%, signal=44%
GOBP_KILLING_OF_CELLS_OF_ANOTHER_ORGANISM	36	0.51	1.69	0.004	0.019	3718	tags=42%, list=17%, signal=50%
GOBP_CD40_SIGNALING_PATHWAY	15	0.62	1.68	0.012	0.019	3315	tags=53%, list=15%, signal=63%
GOBP_POSITIVE_REGULATION_OF_TRANSCRIPTION_FROM_RNA_POLYMERASE_II_PROMOTER_IN_RESPONSE_TO_STRESS	20	0.58	1.68	0.012	0.019	2182	tags=35%, list=10%, signal=39%
GOBP_PURINE_NUCLEOSIDE_MONOPHOSPHATE_BIOSYNTHETIC_PROCESS	24	0.57	1.68	0.011	0.019	3433	tags=38%, list=16%, signal=45%
GOBP_POSITIVE_REGULATION_OF_MONOCYTE_CHEMOTAXIS	17	0.61	1.68	0.017	0.019	2895	tags=59%, list=13%, signal=68%
GOBP_REGULATION_OF_ACUTE_INFLAMMATORY_RESPONSE_TO_ANTIGENIC_STIMULUS	17	0.6	1.68	0.01	0.019	3103	tags=59%, list=14%, signal=69%
GOBP_POSITIVE_REGULATION_OF_MYOBLAST_FUSION	16	0.63	1.68	0.01	0.02	3389	tags=63%, list=16%, signal=74%
GOBP_REGULATION_OF_ISOTYPE_SWITCHING	35	0.5	1.68	0.01	0.02	2209	tags=23%, list=10%, signal=25%
GOBP_NEUTROPHIL_EXTRAVASATION	15	0.62	1.68	0.013	0.02	3103	tags=60%, list=14%, signal=70%
GOBP_REGULATION_OF_AUTOPHAGOSOME_MATURATION	17	0.59	1.68	0.023	0.02	241	tags=18%, list=1%, signal=18%
GOBP_POSITIVE_REGULATION_OF_RELEASE_OF_CYTOCHROME_C_FROM_MITOCHONDRIA	30	0.53	1.68	0.006	0.02	2964	tags=40%, list=14%, signal=46%
GOBP_RRNA_TRANSCRIPTION	34	0.52	1.68	0.012	0.02	3140	tags=32%, list=15%, signal=38%
GOBP_LEUKOCYTE_AGGREGATION	17	0.61	1.67	0.018	0.02	2343	tags=47%, list=11%, signal=53%
GOBP_REGULATION_OF_NATURAL_KILLER_CELL_ACTIVATION	45	0.48	1.67	0.002	0.02	5412	tags=49%, list=25%, signal=65%
GOBP_CELL_CELL_ADHESION_MEDIATED_BY_INTEGRIN	17	0.6	1.67	0.023	0.02	981	tags=35%, list=5%, signal=37%
GOBP_REGULATION_OF_T_HELPER_17_TYPE_IMMUNE_RESPONSE	29	0.52	1.67	0.002	0.02	2631	tags=28%, list=12%, signal=31%
GOBP_CHAPERONE_MEDIATED_PROTEIN_FOLDING	60	0.45	1.67	0.008	0.021	6088	tags=48%, list=28%, signal=67%
GOBP_AORTIC_VALVE_DEVELOPMENT	30	0.52	1.67	0.008	0.021	2097	tags=37%, list=10%, signal=41%
GOBP_POSITIVE_REGULATION_OF_TYROSINE_PHOSPHORYLATION_OF_STAT_PROTEIN	45	0.48	1.67	0.004	0.021	1174	tags=24%, list=5%, signal=26%
GOBP_CELLULAR_RESPONSE_TO_GLUCOSE_STARVATION	55	0.45	1.67	0.004	0.021	3406	tags=35%, list=16%, signal=41%
GOBP_NEGATIVE_REGULATION_OF_T_CELL_APOPTOTIC_PROCESS	26	0.54	1.67	0.012	0.021	1719	tags=27%, list=8%, signal=29%
GOBP_PHAGOSOME_MATURATION	29	0.51	1.67	0.012	0.021	1865	tags=28%, list=9%, signal=30%
GOBP_POSITIVE_REGULATION_OF_T_CELL_RECEPTOR_SIGNALING_PATHWAY	17	0.61	1.67	0.022	0.021	2815	tags=35%, list=13%, signal=41%
GOBP_COLLAGEN_BIOSYNTHETIC_PROCESS	60	0.45	1.67	0.004	0.021	4674	tags=45%, list=22%, signal=57%
GOBP_REGULATION_OF_TOLERANCE_INDUCTION	18	0.59	1.67	0.014	0.021	1572	tags=39%, list=7%, signal=42%
GOBP_REGULATION_OF_EXTRINSIC_APOPTOTIC_SIGNALING_PATHWAY_VIA_DEATH_DOMAIN_RECEPTORS	47	0.47	1.67	0.004	0.021	2964	tags=30%, list=14%, signal=34%
GOBP_NEGATIVE_REGULATION_OF_FIBROBLAST_GROWTH_FACTOR_RECEPTOR_SIGNALING_PATHWAY	17	0.61	1.67	0.008	0.021	4537	tags=41%, list=21%, signal=52%
GOBP_PROTEIN_MATURATION	326	0.35	1.67	0	0.021	4122	tags=31%, list=19%, signal=38%
GOBP_LEUKOCYTE_TETHERING_OR_ROLLING	31	0.52	1.67	0.014	0.021	3366	tags=48%, list=16%, signal=57%
GOBP_ALPHA_BETA_T_CELL_PROLIFERATION	50	0.46	1.67	0.004	0.022	2326	tags=32%, list=11%, signal=36%
GOBP_REGULATION_OF_EARLY_ENDOSOME_TO_LATE_ENDOSOME_TRANSPORT	19	0.59	1.67	0.008	0.022	5474	tags=37%, list=25%, signal=49%
GOBP_POSITIVE_REGULATION_OF_MACROPHAGE_MIGRATION	28	0.52	1.67	0.013	0.022	1572	tags=36%, list=7%, signal=38%
GOBP_HYDROGEN_PEROXIDE_METABOLIC_PROCESS	41	0.49	1.66	0.004	0.022	3080	tags=32%, list=14%, signal=37%
GOBP_HUMORAL_IMMUNE_RESPONSE	139	0.39	1.66	0.004	0.022	4956	tags=42%, list=23%, signal=55%
GOBP_HEPATOCYTE_APOPTOTIC_PROCESS	23	0.55	1.66	0.012	0.023	4872	tags=43%, list=23%, signal=56%
GOBP_HEMATOPOIETIC_OR_LYMPHOID_ORGAN_DEVELOPMENT	104	0.41	1.66	0	0.023	4482	tags=36%, list=21%, signal=45%
GOBP_NEGATIVE_REGULATION_OF_MYELOID_CELL_DIFFERENTIATION	83	0.42	1.66	0.002	0.023	4343	tags=41%, list=20%, signal=51%
GOBP_ALPHA_BETA_T_CELL_LINEAGE_COMMITMENT	20	0.58	1.66	0.019	0.023	4036	tags=50%, list=19%, signal=61%
GOBP_PTERIDINE_CONTAINING_COMPOUND_METABOLIC_PROCESS	29	0.52	1.66	0.01	0.023	3476	tags=38%, list=16%, signal=45%
GOBP_REGULATION_OF_TRANSCRIPTION_BY_RNA_POLYMERASE_I	43	0.48	1.66	0.002	0.023	7687	tags=70%, list=36%, signal=108%
GOBP_T_CELL_LINEAGE_COMMITMENT	26	0.53	1.65	0.006	0.024	574	tags=27%, list=3%, signal=28%
GOBP_POSITIVE_REGULATION_OF_VIRAL_PROCESS	62	0.44	1.65	0	0.024	3250	tags=24%, list=15%, signal=28%
GOBP_DEOXYRIBONUCLEOTIDE_BIOSYNTHETIC_PROCESS	16	0.59	1.65	0.017	0.024	3237	tags=38%, list=15%, signal=44%
GOBP_REGULATION_OF_DNA_TEMPLATED_TRANSCRIPTION_INITIATION	80	0.43	1.65	0.002	0.024	5182	tags=34%, list=24%, signal=44%
GOBP_REGULATION_OF_PEPTIDYL_TYROSINE_PHOSPHORYLATION	241	0.37	1.65	0	0.024	3368	tags=27%, list=16%, signal=32%
GOBP_MRNA_MODIFICATION	33	0.51	1.65	0.019	0.024	5804	tags=55%, list=27%, signal=74%
GOBP_DNA_TEMPLATED_TRANSCRIPTION_INITIATION	126	0.4	1.65	0.002	0.024	5276	tags=32%, list=24%, signal=42%
GOBP_GLYCOSYL_COMPOUND_CATABOLIC_PROCESS	27	0.53	1.65	0.004	0.024	2577	tags=30%, list=12%, signal=34%
GOBP_REGULATION_OF_PROTEIN_LOCALIZATION_TO_CHROMOSOME_TELOMERIC_REGION	15	0.61	1.65	0.008	0.024	5827	tags=73%, list=27%, signal=100%
GOBP_REGULATION_OF_ACTIVATED_T_CELL_PROLIFERATION	40	0.48	1.65	0.002	0.025	2847	tags=38%, list=13%, signal=43%
GOBP_NUCLEOSIDE_METABOLIC_PROCESS	45	0.47	1.65	0.011	0.025	2577	tags=29%, list=12%, signal=33%
GOBP_MYELOID_CELL_APOPTOTIC_PROCESS	41	0.48	1.65	0.01	0.025	4299	tags=41%, list=20%, signal=52%
GOBP_PYRIMIDINE_NUCLEOSIDE_MONOPHOSPHATE_METABOLIC_PROCESS	21	0.56	1.65	0.012	0.025	2802	tags=43%, list=13%, signal=49%
GOBP_TELOMERE_MAINTENANCE_IN_RESPONSE_TO_DNA_DAMAGE	33	0.51	1.64	0.011	0.026	7548	tags=58%, list=35%, signal=88%
GOBP_GLYCOSYL_COMPOUND_BIOSYNTHETIC_PROCESS	16	0.59	1.64	0.024	0.026	1726	tags=31%, list=8%, signal=34%
GOBP_NEGATIVE_REGULATION_OF_MYELOID_LEUKOCYTE_DIFFERENTIATION	53	0.46	1.64	0.004	0.026	4073	tags=45%, list=19%, signal=56%
GOBP_PROTEIN_INSERTION_INTO_MEMBRANE	52	0.45	1.64	0.006	0.026	7061	tags=58%, list=33%, signal=86%
GOBP_NEGATIVE_REGULATION_OF_RESPONSE_TO_EXTERNAL_STIMULUS	370	0.35	1.64	0	0.026	2586	tags=27%, list=12%, signal=30%
GOBP_POSITIVE_REGULATION_OF_PROTEIN_LOCALIZATION_TO_NUCLEUS	93	0.42	1.64	0.004	0.027	3406	tags=32%, list=16%, signal=38%
GOBP_REGULATION_OF_LIPID_STORAGE	43	0.48	1.64	0.008	0.027	3643	tags=35%, list=17%, signal=42%
GOBP_POSITIVE_REGULATION_OF_REGULATORY_T_CELL_DIFFERENTIATION	19	0.58	1.64	0.014	0.027	2093	tags=37%, list=10%, signal=41%
GOBP_NUCLEOLUS_ORGANIZATION	17	0.6	1.64	0.021	0.027	4172	tags=41%, list=19%, signal=51%
GOBP_INNER_MITOCHONDRIAL_MEMBRANE_ORGANIZATION	35	0.49	1.64	0	0.027	6741	tags=51%, list=31%, signal=75%
GOBP_NEGATIVE_REGULATION_OF_ANTIGEN_RECEPTOR_MEDIATED_SIGNALING_PATHWAY	25	0.53	1.63	0.02	0.027	1114	tags=28%, list=5%, signal=29%
GOBP_ACUTE_INFLAMMATORY_RESPONSE_TO_ANTIGENIC_STIMULUS	24	0.54	1.63	0.016	0.028	3103	tags=50%, list=14%, signal=58%
GOBP_ONE_CARBON_METABOLIC_PROCESS	25	0.53	1.63	0.014	0.028	3578	tags=36%, list=17%, signal=43%
GOBP_DNA_REPLICATION_INITIATION	32	0.51	1.63	0.012	0.028	4437	tags=41%, list=21%, signal=51%
GOBP_RRNA_CATABOLIC_PROCESS	17	0.6	1.63	0.016	0.028	6491	tags=71%, list=30%, signal=101%
GOBP_SEMI_LUNAR_VALVE_DEVELOPMENT	36	0.49	1.63	0.006	0.028	2097	tags=33%, list=10%, signal=37%
GOBP_POSITIVE_REGULATION_OF_MAPK_CASCADE	497	0.33	1.63	0	0.029	3367	tags=28%, list=16%, signal=32%
GOBP_GAMMA_DELTA_T_CELL_ACTIVATION	18	0.59	1.63	0.006	0.029	4124	tags=44%, list=19%, signal=55%
GOBP_VIRAL_GENE_EXPRESSION	69	0.43	1.63	0.006	0.029	6982	tags=52%, list=32%, signal=77%
GOBP_HOMOTYPIC_CELL_CELL_ADHESION	80	0.42	1.63	0.006	0.029	1930	tags=25%, list=9%, signal=27%
GOBP_REGULATION_OF_RIG_I_SIGNALING_PATHWAY	18	0.58	1.63	0.012	0.029	3960	tags=39%, list=18%, signal=48%
GOBP_REGULATION_OF_MACROPHAGE_CHEMOTAXIS	29	0.51	1.63	0.013	0.029	2035	tags=34%, list=9%, signal=38%
GOBP_DNA_DAMAGE_RESPONSE_SIGNAL_TRANSDUCTION_RESULTING_IN_TRANSCRIPTION	20	0.57	1.62	0.022	0.029	4359	tags=45%, list=20%, signal=56%
GOBP_NADH_DEHYDROGENASE_COMPLEX_ASSEMBLY	59	0.45	1.62	0.004	0.03	6834	tags=47%, list=32%, signal=69%
GOBP_NEGATIVE_REGULATION_OF_REGULATED_SECRETORY_PATHWAY	24	0.54	1.62	0.013	0.03	2670	tags=38%, list=12%, signal=43%
GOBP_REGULATION_OF_MACROPHAGE_DIFFERENTIATION	20	0.56	1.62	0.006	0.03	4343	tags=50%, list=20%, signal=63%
GOBP_NCRNA_CATABOLIC_PROCESS	38	0.48	1.62	0.008	0.03	5799	tags=53%, list=27%, signal=72%
GOBP_VASCULOGENESIS	93	0.41	1.62	0.004	0.03	4116	tags=38%, list=19%, signal=46%
GOBP_POSITIVE_REGULATION_OF_PHOSPHATIDYLINOSITOL_3_KINASE_SIGNALING	77	0.42	1.62	0	0.03	3522	tags=32%, list=16%, signal=39%
GOBP_PROTEIN_N_LINKED_GLYCOSYLATION	58	0.44	1.62	0.004	0.03	3366	tags=36%, list=16%, signal=43%
GOBP_APOPTOTIC_CELL_CLEARANCE	39	0.49	1.62	0.012	0.03	2847	tags=28%, list=13%, signal=32%
GOBP_POSITIVE_REGULATION_OF_T_CELL_PROLIFERATION	93	0.41	1.62	0	0.03	4422	tags=41%, list=20%, signal=51%
GOBP_CD8_POSITIVE_ALPHA_BETA_T_CELL_ACTIVATION	26	0.53	1.62	0.008	0.03	2093	tags=42%, list=10%, signal=47%
GOBP_PROSTANOID_BIOSYNTHETIC_PROCESS	27	0.53	1.62	0.027	0.03	3336	tags=44%, list=15%, signal=52%
GOBP_NUCLEOSIDE_MONOPHOSPHATE_CATABOLIC_PROCESS	22	0.54	1.62	0.02	0.031	2577	tags=32%, list=12%, signal=36%
GOBP_FC_GAMMA_RECEPTOR_SIGNALING_PATHWAY	15	0.61	1.62	0.012	0.031	5854	tags=67%, list=27%, signal=91%
GOBP_NUCLEAR_EXPORT	158	0.37	1.61	0	0.032	6165	tags=39%, list=29%, signal=55%
GOBP_HEMATOPOIETIC_STEM_CELL_PROLIFERATION	31	0.51	1.61	0.015	0.032	4238	tags=39%, list=20%, signal=48%
GOBP_ERYTHROCYTE_HOMEOSTASIS	148	0.38	1.61	0	0.032	2646	tags=22%, list=12%, signal=25%
GOBP_REGULATION_OF_INTEGRIN_MEDIATED_SIGNALING_PATHWAY	22	0.54	1.61	0.021	0.032	1923	tags=32%, list=9%, signal=35%
GOBP_HIPPO_SIGNALING	41	0.48	1.61	0.012	0.032	4190	tags=41%, list=19%, signal=51%
GOBP_INTEGRIN_ACTIVATION	26	0.53	1.61	0.015	0.032	1369	tags=31%, list=6%, signal=33%
GOBP_NEGATIVE_REGULATION_OF_EPITHELIAL_CELL_DIFFERENTIATION	50	0.46	1.61	0.008	0.032	2402	tags=28%, list=11%, signal=31%
GOBP_NEGATIVE_REGULATION_OF_SIGNAL_TRANSDUCTION_BY_P53_CLASS_MEDIATOR	31	0.51	1.61	0.012	0.032	1917	tags=19%, list=9%, signal=21%
GOBP_PEPTIDYL_TYROSINE_MODIFICATION	294	0.35	1.61	0	0.032	3542	tags=27%, list=16%, signal=32%
GOBP_LABYRINTHINE_LAYER_BLOOD_VESSEL_DEVELOPMENT	25	0.54	1.61	0.018	0.032	2287	tags=24%, list=11%, signal=27%
GOBP_NEGATIVE_REGULATION_OF_OSSIFICATION	39	0.47	1.61	0.016	0.032	5556	tags=54%, list=26%, signal=72%
GOBP_POSITIVE_REGULATION_OF_SMOOTH_MUSCLE_CELL_PROLIFERATION	112	0.39	1.61	0	0.033	1887	tags=23%, list=9%, signal=25%
GOBP_PURINE_NUCLEOSIDE_METABOLIC_PROCESS	31	0.5	1.61	0.01	0.033	3192	tags=32%, list=15%, signal=38%
GOBP_DNA_SYNTHESIS_INVOLVED_IN_DNA_REPAIR	32	0.49	1.61	0.01	0.033	6403	tags=44%, list=30%, signal=62%
GOBP_CELL_SUBSTRATE_ADHESION	346	0.34	1.61	0	0.033	3315	tags=25%, list=15%, signal=30%
GOBP_MEMBRANE_PROTEIN_ECTODOMAIN_PROTEOLYSIS	43	0.46	1.6	0.013	0.034	3952	tags=35%, list=18%, signal=43%
GOBP_PYRIMIDINE_DEOXYRIBONUCLEOSIDE_MONOPHOSPHATE_METABOLIC_PROCESS	15	0.59	1.6	0.022	0.034	2684	tags=47%, list=12%, signal=53%
GOBP_DE_NOVO_PROTEIN_FOLDING	37	0.48	1.6	0.017	0.034	3515	tags=35%, list=16%, signal=42%
GOBP_NEGATIVE_REGULATION_OF_ENDOPEPTIDASE_ACTIVITY	134	0.38	1.6	0.002	0.035	2046	tags=25%, list=9%, signal=28%
GOBP_MIRNA_TRANSCRIPTION	70	0.42	1.6	0.01	0.035	4469	tags=36%, list=21%, signal=45%
GOBP_RNA_CATABOLIC_PROCESS	272	0.34	1.6	0	0.035	5967	tags=33%, list=28%, signal=45%
GOBP_POSITIVE_REGULATION_OF_CELLULAR_EXTRAVASATION	22	0.54	1.6	0.035	0.035	3316	tags=50%, list=15%, signal=59%
GOBP_RESPONSE_TO_ENDOPLASMIC_RETICULUM_STRESS	252	0.35	1.6	0	0.035	3974	tags=28%, list=18%, signal=34%
GOBP_REGULATION_OF_LEUKOCYTE_TETHERING_OR_ROLLING	16	0.58	1.6	0.034	0.035	3366	tags=50%, list=16%, signal=59%
GOBP_NATURAL_KILLER_CELL_DIFFERENTIATION	32	0.49	1.6	0.007	0.036	3978	tags=38%, list=18%, signal=46%
GOBP_HYALURONAN_CATABOLIC_PROCESS	15	0.59	1.6	0.027	0.036	3796	tags=47%, list=18%, signal=57%
GOBP_ENDOTHELIAL_CELL_DEVELOPMENT	68	0.42	1.59	0.006	0.036	3317	tags=34%, list=15%, signal=40%
GOBP_PYRIMIDINE_DEOXYRIBONUCLEOTIDE_METABOLIC_PROCESS	20	0.55	1.59	0.024	0.036	2684	tags=40%, list=12%, signal=46%
GOBP_POSITIVE_REGULATION_OF_MACROPHAGE_CHEMOTAXIS	22	0.54	1.59	0.019	0.036	1572	tags=36%, list=7%, signal=39%
GOBP_TROPHOBLAST_CELL_MIGRATION	16	0.58	1.59	0.024	0.036	2287	tags=31%, list=11%, signal=35%
GOBP_TISSUE_REMODELING	188	0.36	1.59	0	0.037	2961	tags=28%, list=14%, signal=32%
GOBP_REGULATION_OF_DNA_BIOSYNTHETIC_PROCESS	126	0.38	1.59	0.002	0.037	5864	tags=45%, list=27%, signal=62%
GOBP_REGULATION_OF_GLIAL_CELL_MIGRATION	26	0.51	1.59	0.018	0.037	2258	tags=42%, list=10%, signal=47%
GOBP_NEGATIVE_REGULATION_OF_APOPTOTIC_SIGNALING_PATHWAY	230	0.35	1.59	0	0.037	2942	tags=23%, list=14%, signal=26%
GOBP_NEGATIVE_REGULATION_OF_INTRINSIC_APOPTOTIC_SIGNALING_PATHWAY	96	0.4	1.59	0.002	0.037	5474	tags=36%, list=25%, signal=49%
GOBP_POSITIVE_REGULATION_OF_DNA_BIOSYNTHETIC_PROCESS	79	0.41	1.59	0	0.037	5653	tags=51%, list=26%, signal=68%
GOBP_DNA_RECOMBINATION	301	0.34	1.59	0	0.037	6186	tags=33%, list=29%, signal=45%
GOBP_CELLULAR_RESPONSE_TO_ARSENIC_CONTAINING_SUBSTANCE	16	0.58	1.59	0.029	0.037	2760	tags=25%, list=13%, signal=29%
GOBP_REGULATION_OF_STRESS_ACTIVATED_PROTEIN_KINASE_SIGNALING_CASCADE	194	0.36	1.59	0	0.038	3522	tags=27%, list=16%, signal=32%
GOBP_RESPONSE_TO_INTERLEUKIN_7	17	0.57	1.59	0.026	0.038	5499	tags=59%, list=25%, signal=79%
GOBP_CYTOPLASMIC_TRANSLATIONAL_INITIATION	27	0.51	1.58	0.028	0.039	7512	tags=70%, list=35%, signal=108%
GOBP_REGULATION_OF_DNA_REPLICATION	134	0.37	1.58	0	0.039	5619	tags=40%, list=26%, signal=53%
GOBP_NEGATIVE_REGULATION_OF_RNA_SPLICING	27	0.52	1.58	0.031	0.039	2734	tags=37%, list=13%, signal=42%
GOBP_REGULATION_OF_MEMBRANE_PROTEIN_ECTODOMAIN_PROTEOLYSIS	22	0.54	1.58	0.018	0.039	3952	tags=41%, list=18%, signal=50%
GOBP_REGULATION_OF_NECROTIC_CELL_DEATH	42	0.46	1.58	0.014	0.039	2961	tags=33%, list=14%, signal=39%
GOBP_POSITIVE_REGULATION_OF_PROTEIN_CONTAINING_COMPLEX_ASSEMBLY	195	0.35	1.58	0	0.039	3286	tags=28%, list=15%, signal=33%
GOBP_NUCLEOSIDE_CATABOLIC_PROCESS	19	0.55	1.58	0.026	0.04	2577	tags=32%, list=12%, signal=36%
GOBP_PROTEIN_PROCESSING	247	0.35	1.58	0	0.04	3705	tags=30%, list=17%, signal=36%
GOBP_MRNA_TRANSCRIPTION	53	0.44	1.58	0.008	0.04	3246	tags=25%, list=15%, signal=29%
GOBP_VACUOLAR_LOCALIZATION	83	0.41	1.58	0.008	0.04	1164	tags=19%, list=5%, signal=20%
GOBP_POSITIVE_REGULATION_OF_EPITHELIAL_TO_MESENCHYMAL_TRANSITION	50	0.45	1.58	0.018	0.04	2343	tags=28%, list=11%, signal=31%
GOBP_TISSUE_MIGRATION	305	0.34	1.58	0	0.04	4364	tags=32%, list=20%, signal=39%
GOBP_REACTIVE_OXYGEN_SPECIES_BIOSYNTHETIC_PROCESS	53	0.45	1.58	0.012	0.041	1093	tags=19%, list=5%, signal=20%
GOBP_TELOMERE_ORGANIZATION	147	0.36	1.58	0	0.041	6369	tags=41%, list=29%, signal=57%
GOBP_POSITIVE_REGULATION_OF_LEUKOCYTE_DEGRANULATION	27	0.51	1.57	0.015	0.041	1367	tags=30%, list=6%, signal=32%
GOBP_CHAPERONE_COFACTOR_DEPENDENT_PROTEIN_REFOLDING	31	0.48	1.57	0.014	0.041	3515	tags=35%, list=16%, signal=42%
GOBP_CD8_POSITIVE_ALPHA_BETA_T_CELL_DIFFERENTIATION	17	0.56	1.57	0.043	0.041	1935	tags=41%, list=9%, signal=45%
GOBP_REGULATION_OF_MYELOID_CELL_APOPTOTIC_PROCESS	36	0.48	1.57	0.012	0.041	1595	tags=25%, list=7%, signal=27%
GOBP_PROTEIN_DESTABILIZATION	55	0.43	1.57	0.01	0.041	3779	tags=24%, list=17%, signal=29%
GOBP_ICOSANOID_BIOSYNTHETIC_PROCESS	37	0.47	1.57	0.022	0.042	3930	tags=43%, list=18%, signal=53%
GOBP_CELLULAR_RESPONSE_TO_GAMMA_RADIATION	27	0.52	1.57	0.019	0.042	6811	tags=52%, list=32%, signal=76%
GOBP_POSITIVE_REGULATION_OF_REACTIVE_OXYGEN_SPECIES_BIOSYNTHETIC_PROCESS	21	0.54	1.57	0.024	0.042	1093	tags=29%, list=5%, signal=30%
GOBP_REGULATION_OF_MONOCYTE_DIFFERENTIATION	16	0.58	1.57	0.035	0.042	3108	tags=50%, list=14%, signal=58%
GOBP_CELL_MATRIX_ADHESION	217	0.35	1.57	0	0.043	2800	tags=24%, list=13%, signal=27%
GOBP_POSITIVE_REGULATION_OF_LYMPHOCYTE_CHEMOTAXIS	16	0.57	1.57	0.034	0.043	4633	tags=50%, list=21%, signal=64%
GOBP_POSITIVE_REGULATION_OF_ERYTHROCYTE_DIFFERENTIATION	29	0.49	1.57	0.026	0.043	2378	tags=24%, list=11%, signal=27%
GOBP_ERK1_AND_ERK2_CASCADE	325	0.33	1.57	0	0.043	3414	tags=27%, list=16%, signal=32%
GOBP_REGULATION_OF_TELOMERE_MAINTENANCE_IN_RESPONSE_TO_DNA_DAMAGE	20	0.55	1.57	0.023	0.044	7548	tags=65%, list=35%, signal=100%
GOBP_CHOLESTEROL_STORAGE	16	0.57	1.56	0.036	0.044	2105	tags=25%, list=10%, signal=28%
GOBP_NEGATIVE_REGULATION_OF_CYSTEINE_TYPE_ENDOPEPTIDASE_ACTIVITY	89	0.4	1.56	0	0.044	3856	tags=35%, list=18%, signal=42%
GOBP_SNRNA_PROCESSING	24	0.52	1.56	0.036	0.045	6877	tags=63%, list=32%, signal=92%
GOBP_MITOCHONDRIAL_FUSION	34	0.48	1.56	0.023	0.045	4562	tags=50%, list=21%, signal=63%
GOBP_COTRANSLATIONAL_PROTEIN_TARGETING_TO_MEMBRANE	20	0.55	1.56	0.038	0.045	7209	tags=75%, list=33%, signal=112%
GOBP_REGULATION_OF_HUMORAL_IMMUNE_RESPONSE_MEDIATED_BY_CIRCULATING_IMMUNOGLOBULIN	17	0.55	1.56	0.033	0.046	1653	tags=35%, list=8%, signal=38%
GOBP_POSITIVE_REGULATION_OF_JUN_KINASE_ACTIVITY	53	0.43	1.56	0.02	0.047	3316	tags=36%, list=15%, signal=42%
GOBP_PROTON_MOTIVE_FORCE_DRIVEN_ATP_SYNTHESIS	69	0.42	1.55	0.011	0.047	9890	tags=75%, list=46%, signal=139%
GOBP_POSITIVE_REGULATION_OF_PEPTIDYL_TYROSINE_PHOSPHORYLATION	170	0.36	1.55	0	0.047	3368	tags=28%, list=16%, signal=32%
GOBP_NUCLEAR_TRANSPORT	334	0.33	1.55	0	0.047	3877	tags=25%, list=18%, signal=30%
GOBP_REGULATION_OF_ANOIKIS	22	0.52	1.55	0.03	0.048	5865	tags=50%, list=27%, signal=69%
GOBP_LIPOPROTEIN_LOCALIZATION	17	0.56	1.55	0.041	0.048	2045	tags=24%, list=9%, signal=26%
GOBP_HISTAMINE_TRANSPORT	18	0.55	1.55	0.039	0.048	1382	tags=33%, list=6%, signal=36%
GOBP_REGULATION_OF_DOUBLE_STRAND_BREAK_REPAIR_VIA_HOMOLOGOUS_RECOMBINATION	72	0.4	1.55	0.008	0.048	6112	tags=33%, list=28%, signal=46%
GOBP_ANTIMICROBIAL_HUMORAL_IMMUNE_RESPONSE_MEDIATED_BY_ANTIMICROBIAL_PEPTIDE	53	0.43	1.55	0.012	0.048	2897	tags=30%, list=13%, signal=35%
GOBP_REGULATION_OF_PROTEIN_AUTOPHOSPHORYLATION	44	0.45	1.55	0.012	0.048	3502	tags=36%, list=16%, signal=43%
GOBP_EXTERNAL_ENCAPSULATING_STRUCTURE_ORGANIZATION	290	0.33	1.55	0	0.048	2469	tags=21%, list=11%, signal=24%
GOBP_ESTABLISHMENT_OF_PROTEIN_LOCALIZATION_TO_MITOCHONDRIAL_MEMBRANE	27	0.5	1.55	0.018	0.048	6281	tags=56%, list=29%, signal=78%
GOBP_POSITIVE_REGULATION_OF_DNA_METABOLIC_PROCESS	315	0.33	1.55	0	0.049	5936	tags=36%, list=27%, signal=49%
GOBP_SIGNAL_TRANSDUCTION_IN_RESPONSE_TO_DNA_DAMAGE	169	0.36	1.55	0.004	0.049	5598	tags=32%, list=26%, signal=43%
GOBP_POSITIVE_REGULATION_OF_POST_TRANSCRIPTIONAL_GENE_SILENCING	18	0.54	1.55	0.043	0.049	5456	tags=50%, list=25%, signal=67%
GOBP_ANTIVIRAL_INNATE_IMMUNE_RESPONSE	23	0.52	1.55	0.043	0.049	3691	tags=43%, list=17%, signal=52%
GOBP_GLYCOSAMINOGLYCAN_CATABOLIC_PROCESS	23	0.52	1.54	0.031	0.05	3796	tags=43%, list=18%, signal=53%
GOBP_NEGATIVE_REGULATION_OF_LEUKOCYTE_MIGRATION	39	0.46	1.54	0.026	0.05	2035	tags=33%, list=9%, signal=37%
GOBP_NEGATIVE_REGULATION_OF_COLLAGEN_METABOLIC_PROCESS	18	0.55	1.54	0.04	0.05	4026	tags=50%, list=19%, signal=61%
GOBP_IRON_ION_HOMEOSTASIS	81	0.4	1.54	0.006	0.05	1916	tags=21%, list=9%, signal=23%
GOBP_ANTIMICROBIAL_HUMORAL_RESPONSE	71	0.4	1.54	0.014	0.05	2897	tags=30%, list=13%, signal=34%
GOBP_COLLAGEN_ACTIVATED_SIGNALING_PATHWAY	16	0.56	1.54	0.04	0.05	2961	tags=50%, list=14%, signal=58%
GOBP_TRANSCRIPTION_PREINITIATION_COMPLEX_ASSEMBLY	62	0.41	1.54	0.008	0.05	5182	tags=34%, list=24%, signal=44%
GOBP_REGULATION_OF_RELEASE_OF_CYTOCHROME_C_FROM_MITOCHONDRIA	50	0.43	1.54	0.004	0.05	4872	tags=44%, list=23%, signal=57%
GOBP_EPITHELIAL_CELL_APOPTOTIC_PROCESS	131	0.37	1.54	0.002	0.05	3406	tags=31%, list=16%, signal=36%
GOBP_LEUKOTRIENE_METABOLIC_PROCESS	19	0.55	1.54	0.039	0.05	1637	tags=37%, list=8%, signal=40%
GOBP_REGULATION_OF_HETEROCHROMATIN_FORMATION	29	0.49	1.54	0.028	0.05	669	tags=14%, list=3%, signal=14%
GOBP_REGULATION_OF_PLATELET_ACTIVATION	44	0.46	1.54	0.012	0.05	1928	tags=30%, list=9%, signal=32%
GOBP_POSITIVE_REGULATION_OF_G1_S_TRANSITION_OF_MITOTIC_CELL_CYCLE	46	0.44	1.54	0.008	0.051	5178	tags=46%, list=24%, signal=60%
GOBP_ASPARTATE_FAMILY_AMINO_ACID_METABOLIC_PROCESS	36	0.47	1.54	0.021	0.051	4625	tags=42%, list=21%, signal=53%
GOBP_HUMORAL_IMMUNE_RESPONSE_MEDIATED_BY_CIRCULATING_IMMUNOGLOBULIN	40	0.45	1.54	0.031	0.051	5078	tags=52%, list=24%, signal=69%
GOBP_PROSTAGLANDIN_SECRETION	18	0.55	1.54	0.04	0.051	2343	tags=39%, list=11%, signal=44%
GOBP_ICOSANOID_METABOLIC_PROCESS	87	0.4	1.54	0.002	0.051	3615	tags=31%, list=17%, signal=37%
GOBP_REGULATION_OF_RNA_STABILITY	169	0.35	1.54	0.004	0.051	4022	tags=22%, list=19%, signal=27%
GOBP_REGULATION_OF_RECEPTOR_SIGNALING_PATHWAY_VIA_STAT	84	0.39	1.54	0.004	0.051	4672	tags=43%, list=22%, signal=54%
GOBP_POSITIVE_REGULATION_OF_TELOMERE_MAINTENANCE_IN_RESPONSE_TO_DNA_DAMAGE	15	0.57	1.54	0.038	0.051	7547	tags=67%, list=35%, signal=102%
GOBP_PROTEIN_TRIMERIZATION	15	0.57	1.54	0.037	0.051	940	tags=27%, list=4%, signal=28%
GOBP_MYELOID_CELL_DEVELOPMENT	86	0.39	1.54	0	0.052	2070	tags=21%, list=10%, signal=23%
GOBP_APOPTOTIC_PROCESS_INVOLVED_IN_DEVELOPMENT	40	0.46	1.54	0.023	0.052	3718	tags=35%, list=17%, signal=42%
GOBP_POSITIVE_REGULATION_OF_CALCIUM_MEDIATED_SIGNALING	38	0.45	1.54	0.018	0.052	2729	tags=32%, list=13%, signal=36%
GOBP_REGULATION_OF_EXTRACELLULAR_MATRIX_ORGANIZATION	59	0.41	1.54	0.014	0.052	2961	tags=29%, list=14%, signal=33%
GOBP_REGULATION_OF_ERBB_SIGNALING_PATHWAY	74	0.4	1.53	0.006	0.052	3555	tags=28%, list=16%, signal=34%
GOBP_POST_EMBRYONIC_ANIMAL_ORGAN_DEVELOPMENT	18	0.54	1.53	0.025	0.052	3881	tags=56%, list=18%, signal=68%
GOBP_REGULATION_OF_MAP_KINASE_ACTIVITY	189	0.35	1.53	0.002	0.052	4364	tags=33%, list=20%, signal=41%
GOBP_POSITIVE_REGULATION_OF_MACROPHAGE_DIFFERENTIATION	15	0.57	1.53	0.053	0.052	4032	tags=53%, list=19%, signal=66%
GOBP_POSITIVE_REGULATION_OF_CYTOSOLIC_CALCIUM_ION_CONCENTRATION_INVOLVED_IN_PHOSPHOLIPASE_C_ACTIVATING_G_PROTEIN_COUPLED_SIGNALING_PATHWAY	32	0.47	1.53	0.023	0.053	3961	tags=53%, list=18%, signal=65%
GOBP_ER_NUCLEUS_SIGNALING_PATHWAY	43	0.44	1.53	0.026	0.053	2504	tags=26%, list=12%, signal=29%
GOBP_REGULATION_OF_ENDOPLASMIC_RETICULUM_UNFOLDED_PROTEIN_RESPONSE	24	0.51	1.53	0.037	0.053	3823	tags=38%, list=18%, signal=46%
GOBP_POSITIVE_REGULATION_OF_NATURAL_KILLER_CELL_ACTIVATION	31	0.47	1.53	0.02	0.053	1565	tags=23%, list=7%, signal=24%
GOBP_RESPONSE_TO_NUTRIENT	64	0.41	1.53	0.012	0.053	2432	tags=27%, list=11%, signal=30%
GOBP_ENDOTHELIAL_CELL_APOPTOTIC_PROCESS	46	0.44	1.53	0.016	0.054	3577	tags=39%, list=17%, signal=47%
GOBP_REGULATION_OF_DNA_STRAND_ELONGATION	18	0.54	1.53	0.027	0.054	7547	tags=61%, list=35%, signal=94%
GOBP_JNK_CASCADE	168	0.35	1.53	0	0.054	3522	tags=28%, list=16%, signal=33%
GOBP_SUPPRESSION_OF_VIRAL_RELEASE_BY_HOST	22	0.51	1.53	0.033	0.054	3960	tags=41%, list=18%, signal=50%
GOBP_NEGATIVE_REGULATION_OF_ERK1_AND_ERK2_CASCADE	77	0.39	1.53	0.008	0.054	4120	tags=32%, list=19%, signal=40%
GOBP_NEGATIVE_REGULATION_OF_FIBROBLAST_PROLIFERATION	44	0.44	1.53	0.014	0.055	3230	tags=30%, list=15%, signal=35%
GOBP_REGULATION_OF_HEAT_GENERATION	15	0.57	1.53	0.038	0.055	2343	tags=40%, list=11%, signal=45%
GOBP_POSTREPLICATION_REPAIR	29	0.49	1.53	0.021	0.055	5738	tags=41%, list=27%, signal=56%
GOBP_NUCLEOBASE_CONTAINING_SMALL_MOLECULE_CATABOLIC_PROCESS	22	0.51	1.53	0.038	0.055	4314	tags=41%, list=20%, signal=51%
GOBP_BLOOD_VESSEL_ENDOTHELIAL_CELL_MIGRATION	119	0.37	1.53	0.008	0.055	4353	tags=34%, list=20%, signal=43%
GOBP_MITOCHONDRIAL_CYTOCHROME_C_OXIDASE_ASSEMBLY	23	0.5	1.52	0.041	0.055	8051	tags=74%, list=37%, signal=118%
GOBP_NEGATIVE_REGULATION_OF_ENDOTHELIAL_CELL_APOPTOTIC_PROCESS	26	0.49	1.52	0.054	0.055	3577	tags=42%, list=17%, signal=51%
GOBP_NUCLEOTIDE_BINDING_DOMAIN_LEUCINE_RICH_REPEAT_CONTAINING_RECEPTOR_SIGNALING_PATHWAY	21	0.53	1.52	0.028	0.055	3279	tags=43%, list=15%, signal=50%
GOBP_REGULATION_OF_NEUROINFLAMMATORY_RESPONSE	27	0.49	1.52	0.03	0.055	2180	tags=44%, list=10%, signal=49%
GOBP_LYMPH_VESSEL_DEVELOPMENT	31	0.48	1.52	0.026	0.055	2868	tags=35%, list=13%, signal=41%
GOBP_NEGATIVE_REGULATION_OF_ALPHA_BETA_T_CELL_PROLIFERATION	15	0.57	1.52	0.028	0.055	2326	tags=33%, list=11%, signal=37%
GOBP_POSITIVE_REGULATION_OF_MEMBRANE_PROTEIN_ECTODOMAIN_PROTEOLYSIS	15	0.56	1.52	0.035	0.055	2794	tags=40%, list=13%, signal=46%
GOBP_RESPONSE_TO_OSMOTIC_STRESS	85	0.39	1.52	0.006	0.055	3795	tags=32%, list=18%, signal=38%
GOBP_ESTABLISHMENT_OF_PROTEIN_LOCALIZATION_TO_TELOMERE	19	0.53	1.52	0.039	0.055	5827	tags=63%, list=27%, signal=86%
GOBP_PROTEIN_N_LINKED_GLYCOSYLATION_VIA_ASPARAGINE	17	0.54	1.52	0.025	0.056	3092	tags=41%, list=14%, signal=48%
GOBP_RNA_LOCALIZATION	159	0.35	1.52	0	0.056	6292	tags=40%, list=29%, signal=56%
GOBP_POSITIVE_REGULATION_OF_OSTEOCLAST_DIFFERENTIATION	32	0.47	1.52	0.024	0.057	2615	tags=38%, list=12%, signal=43%
GOBP_TRNA_THREONYLCARBAMOYLADENOSINE_METABOLIC_PROCESS	15	0.56	1.52	0.059	0.057	7614	tags=60%, list=35%, signal=93%
GOBP_FC_RECEPTOR_MEDIATED_STIMULATORY_SIGNALING_PATHWAY	16	0.55	1.52	0.049	0.057	1404	tags=31%, list=7%, signal=33%
GOBP_NEGATIVE_REGULATION_OF_PROTEIN_LOCALIZATION_TO_CELL_PERIPHERY	26	0.48	1.52	0.034	0.057	1680	tags=19%, list=8%, signal=21%
GOBP_REGULATION_OF_CELL_SHAPE	137	0.36	1.52	0.002	0.058	3856	tags=33%, list=18%, signal=40%
GOBP_PLATELET_AGGREGATION	53	0.43	1.52	0.02	0.058	1930	tags=26%, list=9%, signal=29%
GOBP_SMOOTH_MUSCLE_CELL_PROLIFERATION	188	0.34	1.51	0.002	0.059	3877	tags=32%, list=18%, signal=39%
GOBP_PROTEIN_STABILIZATION	187	0.35	1.51	0	0.059	4794	tags=33%, list=22%, signal=42%
GOBP_ENDODERMAL_CELL_DIFFERENTIATION	26	0.49	1.51	0.032	0.059	1105	tags=19%, list=5%, signal=20%
GOBP_TRANSLESION_SYNTHESIS	21	0.52	1.51	0.037	0.059	6353	tags=52%, list=29%, signal=74%
GOBP_POSITIVE_REGULATION_OF_ERK1_AND_ERK2_CASCADE	211	0.34	1.51	0.002	0.059	3367	tags=29%, list=16%, signal=34%
GOBP_REGULATION_OF_HUMORAL_IMMUNE_RESPONSE	38	0.45	1.51	0.025	0.06	2956	tags=37%, list=14%, signal=43%
GOBP_EMBRYO_IMPLANTATION	52	0.42	1.51	0.018	0.06	3297	tags=31%, list=15%, signal=36%
GOBP_TRANSCRIPTION_INITIATION_AT_RNA_POLYMERASE_II_PROMOTER	92	0.38	1.51	0.006	0.06	5182	tags=32%, list=24%, signal=41%
GOBP_ANOIKIS	30	0.48	1.51	0.042	0.061	5865	tags=40%, list=27%, signal=55%
GOBP_MAINTENANCE_OF_PROTEIN_LOCATION	101	0.37	1.51	0.008	0.061	3326	tags=24%, list=15%, signal=28%
GOBP_REGULATION_OF_HEMATOPOIETIC_PROGENITOR_CELL_DIFFERENTIATION	40	0.44	1.51	0.027	0.061	4353	tags=38%, list=20%, signal=47%
GOBP_MIRNA_METABOLIC_PROCESS	94	0.38	1.51	0.008	0.061	4469	tags=31%, list=21%, signal=39%
GOBP_NEGATIVE_REGULATION_OF_PEPTIDASE_ACTIVITY	178	0.34	1.51	0	0.062	3933	tags=33%, list=18%, signal=40%
GOBP_NEGATIVE_REGULATION_OF_NUCLEOTIDE_METABOLIC_PROCESS	28	0.47	1.5	0.026	0.062	2339	tags=29%, list=11%, signal=32%
GOBP_RESPONSE_TO_GROWTH_HORMONE	17	0.54	1.5	0.058	0.062	4559	tags=47%, list=21%, signal=60%
GOBP_CYTOCHROME_COMPLEX_ASSEMBLY	36	0.46	1.5	0.022	0.062	8051	tags=61%, list=37%, signal=97%
GOBP_POSITIVE_REGULATION_OF_AUTOPHAGY	148	0.35	1.5	0.002	0.063	3431	tags=22%, list=16%, signal=26%
GOBP_REGULATION_OF_RESPONSE_TO_DNA_DAMAGE_STIMULUS	308	0.32	1.5	0	0.063	5790	tags=30%, list=27%, signal=40%
GOBP_NEGATIVE_REGULATION_OF_NECROTIC_CELL_DEATH	25	0.49	1.5	0.042	0.063	2961	tags=36%, list=14%, signal=42%
GOBP_RNA_SPLICING	410	0.31	1.5	0	0.063	7596	tags=44%, list=35%, signal=66%
GOBP_AORTA_DEVELOPMENT	68	0.39	1.5	0.01	0.064	2469	tags=22%, list=11%, signal=25%
GOBP_REGULATION_OF_TUMOR_NECROSIS_FACTOR_MEDIATED_SIGNALING_PATHWAY	40	0.44	1.5	0.02	0.064	3367	tags=35%, list=16%, signal=41%
GOBP_EPIGENETIC_REGULATION_OF_GENE_EXPRESSION	182	0.34	1.5	0	0.064	3053	tags=18%, list=14%, signal=21%
GOBP_PROTEIN_LOCALIZATION_TO_NUCLEUS	313	0.32	1.5	0	0.064	4093	tags=26%, list=19%, signal=31%
GOBP_REGULATION_OF_BODY_FLUID_LEVELS	283	0.32	1.5	0	0.064	2121	tags=19%, list=10%, signal=21%
GOBP_NEGATIVE_REGULATION_OF_EXTRINSIC_APOPTOTIC_SIGNALING_PATHWAY	93	0.37	1.5	0.008	0.065	2364	tags=25%, list=11%, signal=28%
GOBP_GRANULOCYTE_DIFFERENTIATION	38	0.44	1.5	0.036	0.064	4646	tags=37%, list=22%, signal=47%
GOBP_REGULATION_OF_TRANSLATION_IN_RESPONSE_TO_STRESS	22	0.51	1.5	0.034	0.064	3452	tags=36%, list=16%, signal=43%
GOBP_POSITIVE_REGULATION_OF_NECROTIC_CELL_DEATH	15	0.56	1.5	0.055	0.064	1484	tags=40%, list=7%, signal=43%
GOBP_NEGATIVE_REGULATION_OF_PROTEIN_TYROSINE_KINASE_ACTIVITY	27	0.48	1.5	0.035	0.065	1876	tags=26%, list=9%, signal=28%
GOBP_CARBOHYDRATE_DERIVATIVE_CATABOLIC_PROCESS	143	0.35	1.5	0.004	0.065	2577	tags=21%, list=12%, signal=24%
GOBP_NUCLEOTIDE_SUGAR_METABOLIC_PROCESS	33	0.46	1.5	0.041	0.065	4347	tags=39%, list=20%, signal=49%
GOBP_REGULATION_OF_WOUND_HEALING	113	0.36	1.5	0	0.065	4353	tags=37%, list=20%, signal=46%
GOBP_AMEBOIDAL_TYPE_CELL_MIGRATION	435	0.31	1.5	0.002	0.065	4428	tags=31%, list=21%, signal=39%
GOBP_POSITIVE_REGULATION_OF_T_CELL_CYTOKINE_PRODUCTION	21	0.51	1.49	0.058	0.066	3856	tags=48%, list=18%, signal=58%
GOBP_POSITIVE_REGULATION_OF_WOUND_HEALING	54	0.42	1.49	0.033	0.066	3406	tags=35%, list=16%, signal=42%
GOBP_REGULATION_OF_CELL_SUBSTRATE_ADHESION	219	0.33	1.49	0	0.066	2800	tags=23%, list=13%, signal=26%
GOBP_NEGATIVE_REGULATION_OF_EPITHELIAL_CELL_APOPTOTIC_PROCESS	57	0.41	1.49	0.019	0.066	3577	tags=35%, list=17%, signal=42%
GOBP_REGULATION_OF_TRANSLATIONAL_INITIATION_IN_RESPONSE_TO_STRESS	15	0.55	1.49	0.035	0.067	3452	tags=40%, list=16%, signal=48%
GOBP_ENDOTHELIAL_CELL_MIGRATION	215	0.33	1.49	0.004	0.068	4428	tags=32%, list=21%, signal=40%
GOBP_MUCUS_SECRETION	19	0.51	1.49	0.049	0.067	362	tags=21%, list=2%, signal=21%
GOBP_NEGATIVE_REGULATION_OF_MAPK_CASCADE	175	0.34	1.49	0.012	0.068	4178	tags=31%, list=19%, signal=39%
GOBP_CELLULAR_RESPONSE_TO_CHEMICAL_STRESS	314	0.32	1.49	0	0.068	3639	tags=26%, list=17%, signal=31%
GOBP_POSITIVE_REGULATION_OF_MAP_KINASE_ACTIVITY	125	0.35	1.49	0.002	0.068	3316	tags=28%, list=15%, signal=33%
GOBP_NEGATIVE_REGULATION_OF_INTERFERON_BETA_PRODUCTION	15	0.55	1.49	0.053	0.068	611	tags=20%, list=3%, signal=21%
GOBP_NCRNA_TRANSCRIPTION	57	0.4	1.49	0.011	0.068	4827	tags=32%, list=22%, signal=41%
GOBP_RESPONSE_TO_MURAMYL_DIPEPTIDE	20	0.52	1.49	0.055	0.068	2904	tags=45%, list=13%, signal=52%
GOBP_GERMINAL_CENTER_FORMATION	16	0.53	1.49	0.06	0.068	1372	tags=31%, list=6%, signal=33%
GOBP_REGULATION_OF_DNA_CATABOLIC_PROCESS	15	0.56	1.49	0.059	0.069	5452	tags=47%, list=25%, signal=62%
GOBP_LIPID_EXPORT_FROM_CELL	53	0.41	1.48	0.035	0.069	2343	tags=30%, list=11%, signal=34%
GOBP_ENDOPLASMIC_RETICULUM_TO_GOLGI_VESICLE_MEDIATED_TRANSPORT	118	0.36	1.48	0.011	0.069	6777	tags=43%, list=31%, signal=63%
GOBP_LIPID_STORAGE	79	0.38	1.48	0.014	0.07	2506	tags=25%, list=12%, signal=29%
GOBP_NEGATIVE_REGULATION_OF_BINDING	166	0.34	1.48	0.008	0.071	3108	tags=25%, list=14%, signal=29%
GOBP_PROSTANOID_METABOLIC_PROCESS	43	0.44	1.48	0.033	0.071	3401	tags=35%, list=16%, signal=41%
GOBP_NEGATIVE_REGULATION_OF_NATURAL_KILLER_CELL_MEDIATED_IMMUNITY	17	0.53	1.48	0.069	0.071	1656	tags=41%, list=8%, signal=45%
GOBP_REGULATION_OF_JNK_CASCADE	141	0.35	1.48	0.004	0.072	3522	tags=27%, list=16%, signal=32%
GOBP_REGULATION_OF_PROTEIN_SERINE_THREONINE_KINASE_ACTIVITY	329	0.31	1.48	0.002	0.072	4364	tags=30%, list=20%, signal=37%
GOBP_NEGATIVE_REGULATION_OF_EXTRINSIC_APOPTOTIC_SIGNALING_PATHWAY_VIA_DEATH_DOMAIN_RECEPTORS	27	0.47	1.48	0.051	0.072	2046	tags=30%, list=9%, signal=33%
GOBP_GLIAL_CELL_PROLIFERATION	75	0.39	1.48	0.019	0.072	1169	tags=21%, list=5%, signal=22%
GOBP_REGULATION_OF_EPITHELIAL_CELL_APOPTOTIC_PROCESS	98	0.36	1.48	0.006	0.072	3577	tags=33%, list=17%, signal=39%
GOBP_REGULATION_OF_CELL_CYCLE_G1_S_PHASE_TRANSITION	184	0.33	1.48	0.004	0.072	4810	tags=33%, list=22%, signal=42%
GOBP_RESPONSE_TO_X_RAY	25	0.49	1.48	0.045	0.073	3355	tags=32%, list=16%, signal=38%
GOBP_NEGATIVE_REGULATION_OF_CYTOKINE_PRODUCTION_INVOLVED_IN_INFLAMMATORY_RESPONSE	23	0.49	1.48	0.051	0.073	2000	tags=30%, list=9%, signal=34%
GOBP_REGULATION_OF_PLASMA_MEMBRANE_ORGANIZATION	18	0.53	1.47	0.045	0.073	2246	tags=39%, list=10%, signal=43%
GOBP_RESPONSE_TO_TRANSFORMING_GROWTH_FACTOR_BETA	234	0.33	1.47	0.002	0.074	3969	tags=25%, list=18%, signal=31%
GOBP_POSITIVE_REGULATION_OF_PROTEIN_SERINE_THREONINE_KINASE_ACTIVITY	189	0.33	1.47	0.002	0.075	4338	tags=32%, list=20%, signal=40%
GOBP_NEGATIVE_REGULATION_OF_TRANSLATIONAL_INITIATION	16	0.53	1.47	0.06	0.075	3305	tags=25%, list=15%, signal=29%
GOBP_CELLULAR_NITROGEN_COMPOUND_CATABOLIC_PROCESS	402	0.31	1.47	0	0.075	5507	tags=29%, list=25%, signal=39%
GOBP_POSITIVE_REGULATION_OF_CELL_MIGRATION_INVOLVED_IN_SPROUTING_ANGIOGENESIS	21	0.49	1.47	0.054	0.076	3278	tags=38%, list=15%, signal=45%
GOBP_REGULATION_OF_COLLAGEN_METABOLIC_PROCESS	59	0.4	1.47	0.018	0.077	4626	tags=39%, list=21%, signal=49%
GOBP_POSITIVE_REGULATION_OF_INTEGRIN_MEDIATED_SIGNALING_PATHWAY	15	0.54	1.47	0.063	0.077	369	tags=27%, list=2%, signal=27%
GOBP_NEGATIVE_REGULATION_OF_DEFENSE_RESPONSE_TO_VIRUS	33	0.45	1.47	0.043	0.077	1648	tags=21%, list=8%, signal=23%
GOBP_REGULATION_OF_INTEGRIN_ACTIVATION	18	0.51	1.47	0.065	0.077	1050	tags=28%, list=5%, signal=29%
GOBP_REGULATION_OF_PROTEIN_STABILITY	298	0.31	1.47	0	0.077	4845	tags=29%, list=22%, signal=37%
GOBP_CELLULAR_RESPONSE_TO_INTERFERON_ALPHA	17	0.53	1.47	0.06	0.077	3542	tags=41%, list=16%, signal=49%
GOBP_ENDOTHELIAL_CELL_PROLIFERATION	158	0.34	1.47	0.008	0.077	2086	tags=20%, list=10%, signal=22%
GOBP_VIRAL_BUDDING_VIA_HOST_ESCRT_COMPLEX	15	0.55	1.47	0.083	0.077	7360	tags=53%, list=34%, signal=81%
GOBP_COMPLEMENT_ACTIVATION	40	0.43	1.47	0.042	0.077	5078	tags=50%, list=24%, signal=65%
GOBP_TRANSFORMING_GROWTH_FACTOR_BETA_RECEPTOR_SIGNALING_PATHWAY	196	0.33	1.46	0.002	0.078	5342	tags=32%, list=25%, signal=42%
GOBP_GLIAL_CELL_MIGRATION	71	0.39	1.46	0.023	0.078	2258	tags=25%, list=10%, signal=28%
GOBP_MITOCHONDRIAL_DEPOLARIZATION	24	0.48	1.46	0.047	0.079	2800	tags=29%, list=13%, signal=33%
GOBP_HEME_METABOLIC_PROCESS	33	0.45	1.46	0.042	0.078	1608	tags=15%, list=7%, signal=16%
GOBP_CENTROMERE_COMPLEX_ASSEMBLY	31	0.46	1.46	0.053	0.079	5732	tags=48%, list=27%, signal=66%
GOBP_NEGATIVE_REGULATION_OF_T_CELL_RECEPTOR_SIGNALING_PATHWAY	20	0.5	1.46	0.055	0.079	1114	tags=25%, list=5%, signal=26%
GOBP_REGULATION_OF_CELL_MIGRATION_INVOLVED_IN_SPROUTING_ANGIOGENESIS	38	0.43	1.46	0.024	0.079	4093	tags=34%, list=19%, signal=42%
GOBP_AMINO_ACID_METABOLIC_PROCESS	248	0.32	1.46	0.004	0.08	5594	tags=40%, list=26%, signal=53%
GOBP_IMMATURE_B_CELL_DIFFERENTIATION	15	0.54	1.46	0.092	0.08	918	tags=20%, list=4%, signal=21%
GOBP_REGULATION_OF_PROTEIN_CONTAINING_COMPLEX_ASSEMBLY	409	0.3	1.46	0	0.08	3286	tags=25%, list=15%, signal=29%
GOBP_RESPONSE_TO_FLUID_SHEAR_STRESS	24	0.48	1.46	0.059	0.08	5608	tags=67%, list=26%, signal=90%
GOBP_REGULATION_OF_SUBSTRATE_ADHESION_DEPENDENT_CELL_SPREADING	59	0.39	1.46	0.027	0.08	3846	tags=31%, list=18%, signal=37%
GOBP_REGULATION_OF_NATURAL_KILLER_CELL_DIFFERENTIATION	16	0.53	1.46	0.063	0.08	3467	tags=44%, list=16%, signal=52%
GOBP_APOPTOTIC_MITOCHONDRIAL_CHANGES	120	0.35	1.46	0.012	0.08	4872	tags=35%, list=23%, signal=45%
GOBP_POSITIVE_REGULATION_OF_LIPID_LOCALIZATION	108	0.36	1.46	0.012	0.08	2506	tags=24%, list=12%, signal=27%
GOBP_POSITIVE_REGULATION_OF_TRANSLATION	133	0.34	1.46	0.004	0.08	5549	tags=36%, list=26%, signal=48%
GOBP_REGULATION_OF_EPITHELIAL_CELL_PROLIFERATION	375	0.31	1.46	0	0.081	2900	tags=22%, list=13%, signal=25%
GOBP_POSITIVE_REGULATION_OF_CELL_CYCLE_G1_S_PHASE_TRANSITION	57	0.39	1.46	0.027	0.081	5178	tags=42%, list=24%, signal=55%
GOBP_REGULATION_OF_DNA_RECOMBINATION	125	0.35	1.45	0.012	0.082	6165	tags=34%, list=29%, signal=47%
GOBP_NEGATIVE_REGULATION_OF_NEURAL_PRECURSOR_CELL_PROLIFERATION	32	0.44	1.45	0.045	0.082	3249	tags=31%, list=15%, signal=37%
GOBP_REGULATION_OF_OXIDATIVE_STRESS_INDUCED_CELL_DEATH	74	0.38	1.45	0.022	0.083	2151	tags=23%, list=10%, signal=25%
GOBP_NEGATIVE_REGULATION_OF_DNA_REPAIR	31	0.45	1.45	0.043	0.084	3591	tags=26%, list=17%, signal=31%
GOBP_REGULATION_OF_NATURAL_KILLER_CELL_MEDIATED_IMMUNITY	43	0.42	1.45	0.048	0.085	3978	tags=44%, list=18%, signal=54%
GOBP_RESPONSE_TO_INTERLEUKIN_17	22	0.49	1.45	0.055	0.085	4046	tags=50%, list=19%, signal=61%
GOBP_REGULATION_OF_CELLULAR_SENESCENCE	47	0.41	1.45	0.035	0.085	4627	tags=38%, list=21%, signal=49%
GOBP_CORTICAL_CYTOSKELETON_ORGANIZATION	50	0.41	1.45	0.036	0.085	3846	tags=34%, list=18%, signal=41%
GOBP_DNA_TEMPLATED_DNA_REPLICATION_MAINTENANCE_OF_FIDELITY	53	0.41	1.45	0.027	0.086	6403	tags=45%, list=30%, signal=64%
GOBP_CELL_MIGRATION_INVOLVED_IN_SPROUTING_ANGIOGENESIS	52	0.41	1.45	0.027	0.086	4279	tags=33%, list=20%, signal=41%
GOBP_REGULATION_OF_ACTIN_FILAMENT_LENGTH	155	0.33	1.44	0.008	0.087	3368	tags=30%, list=16%, signal=35%
GOBP_MULTICELLULAR_ORGANISM_AGING	27	0.48	1.44	0.051	0.087	3648	tags=37%, list=17%, signal=45%
GOBP_HEMOGLOBIN_BIOSYNTHETIC_PROCESS	15	0.54	1.44	0.066	0.087	1223	tags=20%, list=6%, signal=21%
GOBP_LAMELLIPODIUM_MORPHOGENESIS	16	0.53	1.44	0.073	0.087	4428	tags=44%, list=21%, signal=55%
GOBP_MITOCHONDRIAL_RNA_METABOLIC_PROCESS	51	0.4	1.44	0.046	0.088	7027	tags=53%, list=33%, signal=78%
GOBP_NEGATIVE_REGULATION_OF_DOUBLE_STRAND_BREAK_REPAIR_VIA_HOMOLOGOUS_RECOMBINATION	18	0.52	1.44	0.063	0.088	3591	tags=33%, list=17%, signal=40%
GOBP_CELLULAR_RESPONSE_TO_EXTRACELLULAR_STIMULUS	235	0.32	1.44	0.002	0.088	3232	tags=23%, list=15%, signal=26%
GOBP_REGULATION_OF_APOPTOTIC_PROCESS_INVOLVED_IN_DEVELOPMENT	15	0.54	1.44	0.063	0.088	3305	tags=47%, list=15%, signal=55%
GOBP_INOSITOL_TRISPHOSPHATE_METABOLIC_PROCESS	16	0.53	1.44	0.066	0.09	2613	tags=44%, list=12%, signal=50%
GOBP_SNRNA_3_END_PROCESSING	20	0.51	1.44	0.063	0.09	8013	tags=70%, list=37%, signal=111%
GOBP_MYELOID_DENDRITIC_CELL_DIFFERENTIATION	20	0.49	1.44	0.068	0.09	2168	tags=30%, list=10%, signal=33%
GOBP_COMPLEMENT_ACTIVATION_CLASSICAL_PATHWAY	25	0.47	1.44	0.053	0.091	5078	tags=56%, list=24%, signal=73%
GOBP_LENS_FIBER_CELL_DIFFERENTIATION	36	0.43	1.44	0.048	0.091	4980	tags=39%, list=23%, signal=50%
GOBP_NUCLEOBASE_CONTAINING_COMPOUND_TRANSPORT	180	0.32	1.44	0.004	0.091	6165	tags=37%, list=29%, signal=52%
GOBP_CELLULAR_MODIFIED_AMINO_ACID_BIOSYNTHETIC_PROCESS	23	0.48	1.43	0.077	0.091	3476	tags=43%, list=16%, signal=52%
GOBP_PROTEIN_LOCALIZATION_TO_CHROMOSOME_TELOMERIC_REGION	32	0.45	1.43	0.043	0.092	5827	tags=50%, list=27%, signal=68%
GOBP_VIRAL_TRANSCRIPTION	50	0.41	1.43	0.037	0.092	4125	tags=28%, list=19%, signal=35%
GOBP_REGULATION_OF_CYSTEINE_TYPE_ENDOPEPTIDASE_ACTIVITY_INVOLVED_IN_APOPTOTIC_SIGNALING_PATHWAY	17	0.52	1.43	0.075	0.092	3603	tags=53%, list=17%, signal=63%
GOBP_ESTABLISHMENT_OF_PROTEIN_LOCALIZATION_TO_CHROMOSOME	28	0.46	1.43	0.054	0.092	5901	tags=57%, list=27%, signal=79%
GOBP_NEGATIVE_REGULATION_OF_GENE_EXPRESSION_EPIGENETIC	105	0.35	1.43	0.009	0.093	4850	tags=26%, list=22%, signal=33%
GOBP_NEGATIVE_REGULATION_OF_I_KAPPAB_KINASE_NF_KAPPAB_SIGNALING	46	0.41	1.43	0.038	0.093	1864	tags=22%, list=9%, signal=24%
GOBP_POSITIVE_REGULATION_OF_RESPONSE_TO_WOUNDING	71	0.37	1.43	0.029	0.093	3406	tags=32%, list=16%, signal=38%
GOBP_INTERLEUKIN_13_PRODUCTION	15	0.54	1.43	0.095	0.094	1807	tags=33%, list=8%, signal=36%
GOBP_NON_MEMBRANE_BOUNDED_ORGANELLE_ASSEMBLY	376	0.3	1.43	0.002	0.095	5793	tags=36%, list=27%, signal=49%
GOBP_POSITIVE_REGULATION_OF_CELL_MATRIX_ADHESION	61	0.37	1.43	0.045	0.095	2756	tags=26%, list=13%, signal=30%
GOBP_NEGATIVE_REGULATION_OF_TRANSCRIPTION_REGULATORY_REGION_DNA_BINDING	16	0.52	1.43	0.095	0.095	2209	tags=31%, list=10%, signal=35%
GOBP_REGULATION_OF_OXIDATIVE_STRESS_INDUCED_INTRINSIC_APOPTOTIC_SIGNALING_PATHWAY	25	0.46	1.43	0.064	0.096	2858	tags=28%, list=13%, signal=32%
GOBP_KINETOCHORE_ORGANIZATION	22	0.49	1.43	0.064	0.096	5732	tags=55%, list=27%, signal=74%
GOBP_CD4_POSITIVE_OR_CD8_POSITIVE_ALPHA_BETA_T_CELL_LINEAGE_COMMITMENT	22	0.49	1.42	0.076	0.097	518	tags=23%, list=2%, signal=23%
GOBP_STEM_CELL_PROLIFERATION	116	0.34	1.42	0.012	0.098	4238	tags=29%, list=20%, signal=36%
GOBP_RNA_STABILIZATION	70	0.37	1.42	0.036	0.098	3896	tags=24%, list=18%, signal=30%
GOBP_ESTABLISHMENT_OF_ENDOTHELIAL_BARRIER	50	0.4	1.42	0.046	0.099	2499	tags=28%, list=12%, signal=32%
GOBP_HYPEROSMOTIC_RESPONSE	19	0.49	1.42	0.081	0.099	4258	tags=37%, list=20%, signal=46%
GOBP_POSITIVE_REGULATION_OF_ENDOTHELIAL_CELL_PROLIFERATION	97	0.35	1.42	0.016	0.1	4338	tags=32%, list=20%, signal=40%
GOBP_MIDBODY_ABSCISSION	16	0.51	1.42	0.082	0.1	5261	tags=38%, list=24%, signal=50%
GOBP_POSITIVE_REGULATION_OF_ACTIVATED_T_CELL_PROLIFERATION	25	0.46	1.42	0.074	0.101	1421	tags=28%, list=7%, signal=30%
GOBP_REGULATION_OF_MRNA_CATABOLIC_PROCESS	172	0.32	1.42	0.016	0.102	5507	tags=28%, list=25%, signal=37%
GOBP_ESTABLISHMENT_OF_RNA_LOCALIZATION	137	0.33	1.42	0.019	0.102	6165	tags=38%, list=29%, signal=53%
GOBP_ALPHA_AMINO_ACID_METABOLIC_PROCESS	175	0.32	1.41	0.01	0.102	4681	tags=33%, list=22%, signal=42%
GOBP_NEGATIVE_REGULATION_OF_OSTEOCLAST_DIFFERENTIATION	35	0.42	1.41	0.053	0.103	4073	tags=46%, list=19%, signal=56%
GOBP_PLASMA_MEMBRANE_REPAIR	28	0.45	1.41	0.055	0.104	3239	tags=32%, list=15%, signal=38%
GOBP_REGULATION_OF_PROTEIN_POLYUBIQUITINATION	31	0.44	1.41	0.067	0.104	3230	tags=23%, list=15%, signal=27%
GOBP_BONE_CELL_DEVELOPMENT	38	0.41	1.41	0.058	0.104	1858	tags=21%, list=9%, signal=23%
GOBP_DNA_INTEGRITY_CHECKPOINT_SIGNALING	120	0.34	1.41	0.01	0.104	5533	tags=30%, list=26%, signal=40%
GOBP_PROTEIN_EXIT_FROM_ENDOPLASMIC_RETICULUM	40	0.41	1.41	0.061	0.104	3664	tags=30%, list=17%, signal=36%
GOBP_POSITIVE_REGULATION_OF_NUCLEOCYTOPLASMIC_TRANSPORT	73	0.37	1.41	0.034	0.104	2682	tags=25%, list=12%, signal=28%
GOBP_REGULATION_OF_GLIAL_CELL_PROLIFERATION	52	0.39	1.41	0.04	0.104	2942	tags=31%, list=14%, signal=36%
GOBP_EPITHELIAL_CELL_PROLIFERATION	447	0.29	1.41	0	0.104	2900	tags=21%, list=13%, signal=24%
GOBP_POSITIVE_REGULATION_OF_NEURON_APOPTOTIC_PROCESS	87	0.36	1.41	0.022	0.104	3316	tags=28%, list=15%, signal=32%
GOBP_POSITIVE_REGULATION_OF_DNA_RECOMBINATION	70	0.37	1.41	0.024	0.105	2316	tags=16%, list=11%, signal=18%
GOBP_CELL_CYCLE_G1_S_PHASE_TRANSITION	249	0.31	1.41	0.002	0.105	4810	tags=33%, list=22%, signal=41%
GOBP_REGULATION_OF_PHOSPHATIDYLINOSITOL_3_KINASE_SIGNALING	100	0.35	1.41	0.016	0.106	3667	tags=27%, list=17%, signal=32%
GOBP_NADPH_REGENERATION	22	0.47	1.41	0.074	0.106	7236	tags=55%, list=34%, signal=82%
GOBP_POSITIVE_REGULATION_OF_T_HELPER_17_TYPE_IMMUNE_RESPONSE	16	0.51	1.41	0.091	0.106	2631	tags=31%, list=12%, signal=36%
GOBP_PLACENTA_DEVELOPMENT	157	0.33	1.4	0.008	0.108	3649	tags=24%, list=17%, signal=29%
GOBP_TRABECULA_MORPHOGENESIS	53	0.39	1.4	0.031	0.108	3095	tags=30%, list=14%, signal=35%
GOBP_POSITIVE_REGULATION_OF_CELL_SUBSTRATE_ADHESION	136	0.33	1.4	0.013	0.108	2756	tags=24%, list=13%, signal=28%
GOBP_NUCLEAR_MEMBRANE_REASSEMBLY	19	0.49	1.4	0.089	0.108	1636	tags=16%, list=8%, signal=17%
GOBP_POSITIVE_REGULATION_OF_ENDOCYTOSIS	128	0.34	1.4	0.014	0.108	3316	tags=24%, list=15%, signal=28%
GOBP_CELLULAR_RESPONSE_TO_OXIDATIVE_STRESS	260	0.31	1.4	0.002	0.108	3577	tags=25%, list=17%, signal=30%
GOBP_OSSIFICATION	373	0.29	1.4	0	0.108	3095	tags=22%, list=14%, signal=25%
GOBP_POSITIVE_REGULATION_OF_CHROMOSOME_ORGANIZATION	107	0.34	1.4	0.023	0.108	7548	tags=49%, list=35%, signal=74%
GOBP_PHAGOCYTOSIS_RECOGNITION	28	0.45	1.4	0.078	0.11	2506	tags=25%, list=12%, signal=28%
GOBP_TRANSLATIONAL_ELONGATION	64	0.38	1.4	0.038	0.11	6472	tags=48%, list=30%, signal=69%
GOBP_NUCLEOTIDE_SUGAR_BIOSYNTHETIC_PROCESS	16	0.52	1.4	0.089	0.111	4347	tags=44%, list=20%, signal=55%
GOBP_RESPONSE_TO_PLATELET_DERIVED_GROWTH_FACTOR	23	0.47	1.4	0.091	0.111	5474	tags=61%, list=25%, signal=81%
GOBP_REGULATION_OF_MITOTIC_CELL_CYCLE_PHASE_TRANSITION	324	0.3	1.4	0.002	0.111	6112	tags=36%, list=28%, signal=50%
GOBP_COPPER_ION_TRANSPORT	16	0.52	1.4	0.093	0.112	3186	tags=44%, list=15%, signal=51%
GOBP_BONE_RESORPTION	71	0.37	1.4	0.046	0.112	1875	tags=24%, list=9%, signal=26%
GOBP_POSITIVE_REGULATION_OF_MITOTIC_SISTER_CHROMATID_SEPARATION	17	0.51	1.4	0.084	0.112	7084	tags=59%, list=33%, signal=87%
GOBP_IMPORT_INTO_NUCLEUS	175	0.32	1.4	0.01	0.112	3688	tags=25%, list=17%, signal=29%
GOBP_CRISTAE_FORMATION	18	0.49	1.4	0.071	0.112	6356	tags=50%, list=29%, signal=71%
GOBP_REGULATION_OF_ENDOTHELIAL_CELL_DEVELOPMENT	18	0.49	1.4	0.089	0.112	2343	tags=39%, list=11%, signal=44%
GOBP_REGULATION_OF_JUN_KINASE_ACTIVITY	69	0.36	1.4	0.038	0.113	3316	tags=30%, list=15%, signal=36%
GOBP_POSITIVE_REGULATION_OF_MITOTIC_CELL_CYCLE	126	0.33	1.4	0.016	0.113	5178	tags=33%, list=24%, signal=43%
GOBP_SPLEEN_DEVELOPMENT	39	0.41	1.4	0.053	0.113	3795	tags=33%, list=18%, signal=40%
GOBP_RECOMBINATIONAL_REPAIR	165	0.32	1.39	0.022	0.113	7187	tags=38%, list=33%, signal=57%
GOBP_DOUBLE_STRAND_BREAK_REPAIR_VIA_NONHOMOLOGOUS_END_JOINING	63	0.38	1.39	0.048	0.114	5746	tags=37%, list=27%, signal=50%
GOBP_ALDITOL_METABOLIC_PROCESS	20	0.48	1.39	0.082	0.114	1887	tags=20%, list=9%, signal=22%
GOBP_POSITIVE_REGULATION_OF_CHROMATIN_ORGANIZATION	15	0.52	1.39	0.113	0.114	669	tags=13%, list=3%, signal=14%
GOBP_REGULATION_OF_ODONTOGENESIS	21	0.48	1.39	0.072	0.114	2086	tags=29%, list=10%, signal=32%
GOBP_LYMPH_VESSEL_MORPHOGENESIS	23	0.46	1.39	0.081	0.115	2868	tags=35%, list=13%, signal=40%
GOBP_3_UTR_MEDIATED_MRNA_STABILIZATION	20	0.48	1.39	0.083	0.115	919	tags=20%, list=4%, signal=21%
GOBP_PROSTAGLANDIN_TRANSPORT	24	0.45	1.39	0.074	0.115	2343	tags=29%, list=11%, signal=33%
GOBP_DOUBLE_STRAND_BREAK_REPAIR	289	0.3	1.39	0.006	0.116	6112	tags=32%, list=28%, signal=44%
GOBP_POSITIVE_REGULATION_OF_EPITHELIAL_CELL_MIGRATION	156	0.33	1.39	0.012	0.116	4353	tags=29%, list=20%, signal=37%
GOBP_NEGATIVE_REGULATION_OF_PROTEOLYSIS	274	0.3	1.39	0.002	0.117	4017	tags=28%, list=19%, signal=34%
GOBP_MYOTUBE_DIFFERENTIATION	127	0.33	1.39	0.012	0.119	2097	tags=22%, list=10%, signal=24%
GOBP_NEGATIVE_REGULATION_OF_GLIAL_CELL_PROLIFERATION	21	0.48	1.39	0.099	0.119	2942	tags=43%, list=14%, signal=50%
GOBP_NEGATIVE_REGULATION_OF_ANOIKIS	15	0.51	1.38	0.111	0.119	3315	tags=33%, list=15%, signal=39%
GOBP_POLYAMINE_METABOLIC_PROCESS	19	0.48	1.38	0.085	0.12	1285	tags=16%, list=6%, signal=17%
GOBP_ENDODERM_FORMATION	35	0.42	1.38	0.077	0.12	1977	tags=20%, list=9%, signal=22%
GOBP_POSITIVE_REGULATION_OF_CYTOSKELETON_ORGANIZATION	195	0.31	1.38	0.01	0.121	3458	tags=29%, list=16%, signal=34%
GOBP_POSITIVE_REGULATION_OF_PROTEIN_KINASE_ACTIVITY	338	0.29	1.38	0.002	0.121	3367	tags=24%, list=16%, signal=28%
GOBP_REGULATION_OF_TRANSLATIONAL_INITIATION	60	0.38	1.38	0.049	0.121	5037	tags=33%, list=23%, signal=43%
GOBP_RETROGRADE_VESICLE_MEDIATED_TRANSPORT_GOLGI_TO_ENDOPLASMIC_RETICULUM	44	0.4	1.38	0.062	0.121	6013	tags=43%, list=28%, signal=60%
GOBP_PROTEIN_EXPORT_FROM_NUCLEUS	65	0.37	1.38	0.041	0.121	3740	tags=28%, list=17%, signal=33%
GOBP_TELOMERE_MAINTENANCE_VIA_TELOMERE_LENGTHENING	73	0.36	1.38	0.048	0.121	5864	tags=42%, list=27%, signal=58%
GOBP_POSITIVE_REGULATION_OF_MITOTIC_CELL_CYCLE_PHASE_TRANSITION	92	0.34	1.38	0.029	0.122	5178	tags=36%, list=24%, signal=47%
GOBP_POSITIVE_REGULATION_OF_CELLULAR_CATABOLIC_PROCESS	409	0.29	1.38	0.004	0.122	4198	tags=21%, list=19%, signal=25%
GOBP_REGULATION_OF_PLASMINOGEN_ACTIVATION	16	0.5	1.38	0.099	0.123	2046	tags=31%, list=9%, signal=34%
GOBP_NEGATIVE_REGULATION_OF_NEUROBLAST_PROLIFERATION	16	0.5	1.38	0.103	0.123	3189	tags=38%, list=15%, signal=44%
GOBP_POSITIVE_REGULATION_OF_SMOOTH_MUSCLE_CONTRACTION	35	0.42	1.38	0.064	0.123	3095	tags=31%, list=14%, signal=37%
GOBP_INTERLEUKIN_2_PRODUCTION	65	0.37	1.38	0.045	0.123	4518	tags=42%, list=21%, signal=52%
GOBP_INTERLEUKIN_5_PRODUCTION	15	0.51	1.38	0.11	0.124	4073	tags=53%, list=19%, signal=66%
GOBP_CELL_CYCLE_CHECKPOINT_SIGNALING	184	0.31	1.38	0.006	0.124	6163	tags=33%, list=29%, signal=46%
GOBP_MAST_CELL_MIGRATION	16	0.49	1.38	0.101	0.124	1601	tags=38%, list=7%, signal=40%
GOBP_REGULATION_OF_PROTEIN_LOCALIZATION_TO_NUCLEUS	149	0.32	1.38	0.018	0.124	3406	tags=25%, list=16%, signal=29%
GOBP_NODAL_SIGNALING_PATHWAY	15	0.5	1.38	0.101	0.124	2756	tags=33%, list=13%, signal=38%
GOBP_POSITIVE_REGULATION_OF_DNA_BINDING	55	0.38	1.37	0.051	0.126	2847	tags=29%, list=13%, signal=33%
GOBP_DENDRITIC_CELL_CHEMOTAXIS	15	0.5	1.37	0.084	0.126	3216	tags=60%, list=15%, signal=70%
GOBP_CYTOKINETIC_PROCESS	38	0.41	1.37	0.067	0.126	5362	tags=39%, list=25%, signal=52%
GOBP_NEGATIVE_REGULATION_OF_PROTEIN_KINASE_B_SIGNALING	41	0.4	1.37	0.054	0.126	2182	tags=22%, list=10%, signal=24%
GOBP_PROTEIN_LOCALIZATION_TO_MITOCHONDRION	100	0.34	1.37	0.034	0.126	6561	tags=46%, list=30%, signal=66%
GOBP_PURINE_NUCLEOBASE_METABOLIC_PROCESS	21	0.48	1.37	0.097	0.127	3433	tags=38%, list=16%, signal=45%
GOBP_PROTEIN_DNA_COMPLEX_SUBUNIT_ORGANIZATION	194	0.31	1.37	0.016	0.127	5514	tags=31%, list=26%, signal=42%
GOBP_PROTEIN_KINASE_B_SIGNALING	186	0.31	1.37	0.004	0.127	3368	tags=25%, list=16%, signal=30%
GOBP_ACTIN_POLYMERIZATION_OR_DEPOLYMERIZATION	186	0.31	1.37	0.01	0.128	3368	tags=28%, list=16%, signal=33%
GOBP_REGULATION_OF_EPITHELIAL_CELL_DIFFERENTIATION	145	0.32	1.37	0.01	0.129	2402	tags=19%, list=11%, signal=22%
GOBP_POSITIVE_REGULATION_OF_GLIAL_CELL_PROLIFERATION	29	0.43	1.37	0.087	0.129	1090	tags=21%, list=5%, signal=22%
GOBP_POSITIVE_REGULATION_OF_SUPRAMOLECULAR_FIBER_ORGANIZATION	173	0.31	1.37	0.014	0.13	3286	tags=28%, list=15%, signal=33%
GOBP_POSITIVE_REGULATION_OF_PROTEIN_IMPORT_INTO_NUCLEUS	51	0.38	1.37	0.053	0.132	3406	tags=31%, list=16%, signal=37%
GOBP_NEGATIVE_REGULATION_OF_EXOCYTOSIS	36	0.41	1.37	0.07	0.132	2097	tags=25%, list=10%, signal=28%
GOBP_P38MAPK_CASCADE	50	0.38	1.37	0.066	0.132	4672	tags=38%, list=22%, signal=48%
GOBP_MRNA_CATABOLIC_PROCESS	230	0.3	1.36	0.006	0.132	6292	tags=31%, list=29%, signal=43%
GOBP_REGULATION_OF_ENDOPLASMIC_RETICULUM_STRESS_INDUCED_INTRINSIC_APOPTOTIC_SIGNALING_PATHWAY	28	0.44	1.36	0.09	0.133	3406	tags=32%, list=16%, signal=38%
GOBP_RECEPTOR_CATABOLIC_PROCESS	30	0.43	1.36	0.085	0.133	918	tags=17%, list=4%, signal=17%
GOBP_REGULATION_OF_GRANULOCYTE_DIFFERENTIATION	16	0.5	1.36	0.103	0.133	4343	tags=56%, list=20%, signal=70%
GOBP_KINETOCHORE_ASSEMBLY	17	0.49	1.36	0.122	0.133	6600	tags=65%, list=31%, signal=93%
GOBP_PROTEIN_INSERTION_INTO_ER_MEMBRANE	23	0.46	1.36	0.089	0.134	7061	tags=61%, list=33%, signal=90%
GOBP_CELLULAR_RESPONSE_TO_EXTERNAL_STIMULUS	269	0.29	1.36	0.012	0.134	3232	tags=22%, list=15%, signal=25%
GOBP_REGULATORY_NCRNA_3_END_PROCESSING	18	0.48	1.36	0.114	0.134	5098	tags=61%, list=24%, signal=80%
GOBP_POSITIVE_REGULATION_OF_CELL_DEVELOPMENT	495	0.28	1.36	0.006	0.134	3406	tags=23%, list=16%, signal=27%
GOBP_ORGANIC_CYCLIC_COMPOUND_CATABOLIC_PROCESS	439	0.28	1.36	0.002	0.134	5602	tags=29%, list=26%, signal=39%
GOBP_RNA_TEMPLATED_DNA_BIOSYNTHETIC_PROCESS	60	0.37	1.36	0.059	0.135	5855	tags=45%, list=27%, signal=62%
GOBP_REGULATION_OF_GLIOGENESIS	130	0.32	1.36	0.033	0.135	1174	tags=16%, list=5%, signal=17%
GOBP_NEGATIVE_REGULATION_OF_TRANSFERASE_ACTIVITY	256	0.29	1.36	0.008	0.136	4198	tags=28%, list=19%, signal=34%
GOBP_EXTRACELLULAR_VESICLE_BIOGENESIS	24	0.45	1.36	0.105	0.137	4629	tags=38%, list=21%, signal=48%
GOBP_REGULATION_OF_AMIDE_METABOLIC_PROCESS	430	0.28	1.36	0	0.137	5507	tags=33%, list=25%, signal=43%
GOBP_RETINA_VASCULATURE_DEVELOPMENT_IN_CAMERA_TYPE_EYE	21	0.47	1.36	0.104	0.138	4338	tags=48%, list=20%, signal=60%
GOBP_NUCLEAR_MEMBRANE_ORGANIZATION	32	0.41	1.35	0.077	0.138	5660	tags=34%, list=26%, signal=47%
GOBP_POSITIVE_REGULATION_OF_BLOOD_VESSEL_ENDOTHELIAL_CELL_MIGRATION	57	0.37	1.35	0.052	0.141	4874	tags=35%, list=23%, signal=45%
GOBP_HEART_TRABECULA_MORPHOGENESIS	35	0.41	1.35	0.086	0.141	2981	tags=31%, list=14%, signal=36%
GOBP_VIRAL_TRANSLATION	18	0.48	1.35	0.116	0.142	6898	tags=67%, list=32%, signal=98%
GOBP_LATE_ENDOSOME_TO_VACUOLE_TRANSPORT_VIA_MULTIVESICULAR_BODY_SORTING_PATHWAY	16	0.5	1.35	0.128	0.142	7360	tags=50%, list=34%, signal=76%
GOBP_CORTICAL_ACTIN_CYTOSKELETON_ORGANIZATION	39	0.4	1.35	0.074	0.143	4213	tags=38%, list=20%, signal=48%
GOBP_V_D_J_RECOMBINATION	19	0.47	1.35	0.11	0.144	5746	tags=42%, list=27%, signal=57%
GOBP_ACTIN_FILAMENT_POLYMERIZATION	156	0.32	1.35	0.018	0.144	3368	tags=28%, list=16%, signal=33%
GOBP_NEGATIVE_REGULATION_OF_PHOSPHORUS_METABOLIC_PROCESS	436	0.28	1.35	0	0.144	3032	tags=21%, list=14%, signal=24%
GOBP_MAINTENANCE_OF_LOCATION	315	0.29	1.35	0.002	0.144	2506	tags=19%, list=12%, signal=22%
GOBP_AUTOPHAGOSOME_MATURATION	53	0.37	1.35	0.063	0.144	921	tags=9%, list=4%, signal=10%
GOBP_ADIPOSE_TISSUE_DEVELOPMENT	62	0.36	1.35	0.072	0.144	1502	tags=16%, list=7%, signal=17%
GOBP_RNA_EXPORT_FROM_NUCLEUS	76	0.35	1.35	0.049	0.144	7512	tags=46%, list=35%, signal=70%
GOBP_MORPHOGENESIS_OF_AN_ENDOTHELIUM	20	0.46	1.35	0.106	0.144	3095	tags=30%, list=14%, signal=35%
GOBP_POSITIVE_REGULATION_OF_PROTEIN_POLYUBIQUITINATION	18	0.49	1.35	0.119	0.145	3230	tags=22%, list=15%, signal=26%
GOBP_REGULATION_OF_REACTIVE_OXYGEN_SPECIES_BIOSYNTHETIC_PROCESS	46	0.39	1.35	0.066	0.145	1093	tags=17%, list=5%, signal=18%
GOBP_HEMATOPOIETIC_PROGENITOR_CELL_DIFFERENTIATION	146	0.31	1.35	0.036	0.145	4353	tags=29%, list=20%, signal=36%
GOBP_POSITIVE_REGULATION_OF_GLIOGENESIS	84	0.34	1.35	0.064	0.145	1174	tags=15%, list=5%, signal=16%
GOBP_NEGATIVE_REGULATION_OF_MRNA_PROCESSING	23	0.45	1.35	0.105	0.145	2734	tags=30%, list=13%, signal=35%
GOBP_TRANSFORMING_GROWTH_FACTOR_BETA_PRODUCTION	37	0.4	1.35	0.082	0.145	2756	tags=30%, list=13%, signal=34%
GOBP_MIDDLE_EAR_MORPHOGENESIS	21	0.46	1.35	0.116	0.145	2612	tags=29%, list=12%, signal=32%
GOBP_POSITIVE_REGULATION_OF_MITOCHONDRIAL_MEMBRANE_POTENTIAL	15	0.5	1.34	0.12	0.145	2061	tags=27%, list=10%, signal=29%
GOBP_PYRIMIDINE_CONTAINING_COMPOUND_METABOLIC_PROCESS	57	0.37	1.34	0.044	0.145	2802	tags=25%, list=13%, signal=28%
GOBP_POSITIVE_REGULATION_OF_KINASE_ACTIVITY	403	0.28	1.34	0.004	0.145	3458	tags=23%, list=16%, signal=27%
GOBP_PROTEIN_IMPORT_INTO_MITOCHONDRIAL_MATRIX	19	0.47	1.34	0.128	0.145	7874	tags=68%, list=36%, signal=108%
GOBP_ERBB_SIGNALING_PATHWAY	117	0.32	1.34	0.03	0.145	3555	tags=24%, list=16%, signal=28%
GOBP_RESPONSE_TO_HYDROGEN_PEROXIDE	116	0.33	1.34	0.04	0.147	4627	tags=34%, list=21%, signal=43%
GOBP_RESPONSE_TO_LEUKEMIA_INHIBITORY_FACTOR	128	0.31	1.34	0.035	0.147	4342	tags=32%, list=20%, signal=40%
GOBP_REGULATION_OF_AUTOPHAGY	278	0.29	1.34	0.01	0.147	3718	tags=21%, list=17%, signal=25%
GOBP_PROTEIN_MATURATION_BY_IRON_SULFUR_CLUSTER_TRANSFER	15	0.51	1.34	0.131	0.147	5993	tags=40%, list=28%, signal=55%
GOBP_BLOOD_VESSEL_REMODELING	58	0.36	1.34	0.066	0.147	2926	tags=29%, list=14%, signal=34%
GOBP_FIBROBLAST_APOPTOTIC_PROCESS	31	0.42	1.34	0.098	0.147	2964	tags=29%, list=14%, signal=34%
GOBP_TROPHECTODERMAL_CELL_DIFFERENTIATION	21	0.47	1.34	0.125	0.148	2751	tags=29%, list=13%, signal=33%
GOBP_RESPIRATORY_CHAIN_COMPLEX_IV_ASSEMBLY	28	0.42	1.34	0.079	0.148	8459	tags=68%, list=39%, signal=111%
GOBP_POSITIVE_REGULATION_OF_EPITHELIAL_CELL_PROLIFERATION	205	0.3	1.34	0.018	0.148	2729	tags=22%, list=13%, signal=25%
GOBP_REGULATION_OF_PROSTAGLANDIN_SECRETION	15	0.5	1.34	0.12	0.148	2343	tags=33%, list=11%, signal=37%
GOBP_HEAT_GENERATION	21	0.46	1.34	0.102	0.149	2343	tags=33%, list=11%, signal=37%
GOBP_FEMALE_PREGNANCY	121	0.32	1.34	0.025	0.149	1653	tags=19%, list=8%, signal=20%
GOBP_MUSCLE_CELL_MIGRATION	124	0.32	1.34	0.029	0.15	4428	tags=39%, list=21%, signal=48%
GOBP_REGULATION_OF_TELOMERE_MAINTENANCE	94	0.33	1.34	0.056	0.15	6354	tags=41%, list=29%, signal=59%
GOBP_NEURON_DEATH_IN_RESPONSE_TO_OXIDATIVE_STRESS	35	0.4	1.34	0.081	0.15	1484	tags=23%, list=7%, signal=25%
GOBP_POSITIVE_REGULATION_OF_ISOTYPE_SWITCHING	26	0.43	1.34	0.113	0.15	3121	tags=23%, list=14%, signal=27%
GOBP_INOSITOL_PHOSPHATE_BIOSYNTHETIC_PROCESS	27	0.43	1.33	0.109	0.152	1164	tags=30%, list=5%, signal=31%
GOBP_REGULATION_OF_BINDING	386	0.28	1.33	0.004	0.152	3679	tags=24%, list=17%, signal=29%
GOBP_REGULATION_OF_VIRAL_TRANSCRIPTION	21	0.46	1.33	0.109	0.152	6512	tags=62%, list=30%, signal=89%
GOBP_LABYRINTHINE_LAYER_DEVELOPMENT	54	0.37	1.33	0.068	0.152	3097	tags=22%, list=14%, signal=26%
GOBP_REGULATION_OF_MITOTIC_CELL_CYCLE	480	0.27	1.33	0.006	0.152	5414	tags=30%, list=25%, signal=39%
GOBP_PROTEIN_LOCALIZATION_TO_CHROMOSOME	105	0.33	1.33	0.045	0.152	6112	tags=37%, list=28%, signal=52%
GOBP_REGULATION_OF_EPITHELIAL_CELL_MIGRATION	232	0.29	1.33	0.014	0.153	4364	tags=28%, list=20%, signal=35%
GOBP_REGULATION_OF_TRANSCRIPTION_REGULATORY_REGION_DNA_BINDING	46	0.38	1.33	0.076	0.153	2223	tags=26%, list=10%, signal=29%
GOBP_HEME_BIOSYNTHETIC_PROCESS	25	0.44	1.33	0.107	0.153	1608	tags=16%, list=7%, signal=17%
GOBP_REGULATION_OF_CELL_CYCLE_PHASE_TRANSITION	415	0.28	1.33	0.008	0.153	5564	tags=31%, list=26%, signal=41%
GOBP_SEROTONIN_SECRETION	17	0.48	1.33	0.116	0.154	1162	tags=35%, list=5%, signal=37%
GOBP_REGULATION_OF_CHROMATIN_ORGANIZATION	44	0.38	1.33	0.081	0.155	669	tags=9%, list=3%, signal=9%
GOBP_RESPONSE_TO_TESTOSTERONE	17	0.47	1.33	0.118	0.155	4178	tags=53%, list=19%, signal=66%
GOBP_NEGATIVE_REGULATION_OF_LEUKOCYTE_CHEMOTAXIS	15	0.5	1.33	0.137	0.155	2586	tags=40%, list=12%, signal=45%
GOBP_REGULATION_OF_COAGULATION	62	0.36	1.33	0.058	0.155	4353	tags=39%, list=20%, signal=48%
GOBP_REGULATION_OF_EPITHELIAL_CELL_DIFFERENTIATION_INVOLVED_IN_KIDNEY_DEVELOPMENT	15	0.5	1.33	0.13	0.157	3297	tags=33%, list=15%, signal=39%
GOBP_REGULATION_OF_GENE_SILENCING_BY_RNA	34	0.4	1.33	0.109	0.157	5727	tags=44%, list=27%, signal=60%
GOBP_NEGATIVE_REGULATION_OF_INFLAMMATORY_RESPONSE_TO_ANTIGENIC_STIMULUS	15	0.5	1.33	0.147	0.157	3838	tags=47%, list=18%, signal=57%
GOBP_POSITIVE_REGULATION_OF_P38MAPK_CASCADE	26	0.42	1.33	0.127	0.157	3316	tags=35%, list=15%, signal=41%
GOBP_MRNA_CIS_SPLICING_VIA_SPLICEOSOME	21	0.45	1.33	0.129	0.157	6893	tags=38%, list=32%, signal=56%
GOBP_EPITHELIAL_CELL_DIFFERENTIATION_INVOLVED_IN_KIDNEY_DEVELOPMENT	37	0.39	1.33	0.091	0.157	2448	tags=24%, list=11%, signal=27%
GOBP_RESPONSE_TO_EPIDERMAL_GROWTH_FACTOR	41	0.39	1.33	0.088	0.158	5524	tags=41%, list=26%, signal=56%
GOBP_RESPONSE_TO_PROGESTERONE	18	0.46	1.33	0.133	0.158	2364	tags=28%, list=11%, signal=31%
GOBP_MUSCLE_CELL_PROLIFERATION	253	0.29	1.33	0.019	0.158	3890	tags=27%, list=18%, signal=32%
GOBP_REGULATION_OF_RESPONSE_TO_ENDOPLASMIC_RETICULUM_STRESS	77	0.34	1.33	0.069	0.157	3930	tags=29%, list=18%, signal=35%
GOBP_NEGATIVE_REGULATION_OF_DNA_METABOLIC_PROCESS	136	0.31	1.33	0.041	0.157	5855	tags=33%, list=27%, signal=45%
GOBP_REGULATION_OF_ACTIN_FILAMENT_ORGANIZATION	267	0.28	1.33	0.015	0.157	3458	tags=26%, list=16%, signal=31%
GOBP_FIBROBLAST_MIGRATION	70	0.35	1.32	0.083	0.158	5520	tags=41%, list=26%, signal=55%
GOBP_POSITIVE_REGULATION_OF_CELLULAR_RESPONSE_TO_TRANSFORMING_GROWTH_FACTOR_BETA_STIMULUS	31	0.41	1.32	0.109	0.158	2161	tags=16%, list=10%, signal=18%
GOBP_UNSATURATED_FATTY_ACID_BIOSYNTHETIC_PROCESS	38	0.4	1.32	0.092	0.158	3336	tags=32%, list=15%, signal=37%
GOBP_NUCLEAR_TRANSCRIBED_MRNA_CATABOLIC_PROCESS_NONSENSE_MEDIATED_DECAY	43	0.39	1.32	0.078	0.157	6643	tags=35%, list=31%, signal=50%
GOBP_RNA_SURVEILLANCE	15	0.49	1.32	0.109	0.157	6491	tags=53%, list=30%, signal=76%
GOBP_AMINO_SUGAR_CATABOLIC_PROCESS	17	0.48	1.32	0.134	0.157	3118	tags=41%, list=14%, signal=48%
GOBP_ANGIOGENESIS_INVOLVED_IN_WOUND_HEALING	25	0.44	1.32	0.114	0.158	3930	tags=40%, list=18%, signal=49%
GOBP_AMINO_ACID_BIOSYNTHETIC_PROCESS	60	0.36	1.32	0.064	0.158	4675	tags=38%, list=22%, signal=49%
GOBP_REGULATION_OF_RESPONSE_TO_WOUNDING	152	0.31	1.32	0.042	0.158	4353	tags=34%, list=20%, signal=43%
GOBP_NEGATIVE_REGULATION_OF_CELL_DEVELOPMENT	292	0.28	1.32	0.006	0.159	2981	tags=24%, list=14%, signal=28%
GOBP_POSITIVE_REGULATION_OF_NEURON_DEATH	130	0.31	1.32	0.047	0.16	3389	tags=27%, list=16%, signal=32%
GOBP_MITOTIC_CELL_CYCLE_CHECKPOINT_SIGNALING	142	0.31	1.32	0.042	0.16	6163	tags=36%, list=29%, signal=50%
GOBP_VASCULAR_ASSOCIATED_SMOOTH_MUSCLE_CELL_DEVELOPMENT	15	0.5	1.32	0.128	0.16	2097	tags=27%, list=10%, signal=30%
GOBP_VASCULAR_WOUND_HEALING	18	0.48	1.32	0.139	0.16	3930	tags=44%, list=18%, signal=54%
GOBP_DETOXIFICATION	65	0.35	1.32	0.056	0.16	5424	tags=42%, list=25%, signal=55%
GOBP_PORE_COMPLEX_ASSEMBLY	22	0.45	1.32	0.116	0.16	7615	tags=59%, list=35%, signal=91%
GOBP_OSTEOCLAST_DEVELOPMENT	15	0.5	1.32	0.15	0.16	1858	tags=27%, list=9%, signal=29%
GOBP_VASCULAR_ENDOTHELIAL_GROWTH_FACTOR_PRODUCTION	34	0.41	1.32	0.101	0.164	2681	tags=29%, list=12%, signal=34%
GOBP_AMYLOID_BETA_CLEARANCE	35	0.39	1.32	0.086	0.164	1090	tags=17%, list=5%, signal=18%
GOBP_CELLULAR_RESPONSE_TO_CADMIUM_ION	19	0.46	1.32	0.132	0.164	3108	tags=26%, list=14%, signal=31%
GOBP_POSITIVE_REGULATION_OF_COAGULATION	27	0.42	1.31	0.113	0.165	2621	tags=30%, list=12%, signal=34%
GOBP_NEGATIVE_REGULATION_OF_EPITHELIAL_CELL_PROLIFERATION	153	0.3	1.31	0.042	0.165	2900	tags=19%, list=13%, signal=22%
GOBP_ACTIN_FILAMENT_SEVERING	17	0.48	1.31	0.134	0.166	3217	tags=47%, list=15%, signal=55%
GOBP_IRON_ION_TRANSMEMBRANE_TRANSPORT	21	0.46	1.31	0.135	0.166	1223	tags=24%, list=6%, signal=25%
GOBP_NEGATIVE_REGULATION_OF_MITOTIC_CELL_CYCLE_PHASE_TRANSITION	169	0.3	1.31	0.036	0.167	6163	tags=38%, list=29%, signal=53%
GOBP_RESPONSE_TO_OXIDATIVE_STRESS	385	0.27	1.31	0.008	0.167	6117	tags=39%, list=28%, signal=53%
GOBP_N_TERMINAL_PROTEIN_AMINO_ACID_ACETYLATION	17	0.47	1.31	0.133	0.169	3204	tags=24%, list=15%, signal=28%
GOBP_PURINE_CONTAINING_COMPOUND_CATABOLIC_PROCESS	49	0.37	1.31	0.071	0.17	830	tags=14%, list=4%, signal=15%
GOBP_SURFACTANT_HOMEOSTASIS	22	0.45	1.31	0.122	0.17	2729	tags=36%, list=13%, signal=42%
GOBP_INTRINSIC_APOPTOTIC_SIGNALING_PATHWAY_IN_RESPONSE_TO_ENDOPLASMIC_RETICULUM_STRESS	61	0.35	1.31	0.072	0.171	5498	tags=41%, list=25%, signal=55%
GOBP_REGULATION_OF_EPITHELIAL_TO_MESENCHYMAL_TRANSITION	93	0.33	1.31	0.074	0.174	2343	tags=18%, list=11%, signal=20%
GOBP_BRANCHED_CHAIN_AMINO_ACID_METABOLIC_PROCESS	23	0.44	1.3	0.133	0.174	5465	tags=39%, list=25%, signal=52%
GOBP_CELLULAR_MODIFIED_AMINO_ACID_METABOLIC_PROCESS	104	0.32	1.3	0.06	0.175	4368	tags=32%, list=20%, signal=40%
GOBP_REGULATION_OF_COMPLEMENT_ACTIVATION	20	0.45	1.3	0.138	0.176	4123	tags=45%, list=19%, signal=56%
GOBP_CELLULAR_RESPONSE_TO_UV	93	0.33	1.3	0.052	0.176	3101	tags=20%, list=14%, signal=24%
GOBP_RNA_SPLICING_VIA_TRANSESTERIFICATION_REACTIONS	271	0.28	1.3	0.017	0.177	7596	tags=42%, list=35%, signal=65%
GOBP_REGULATION_OF_BLOOD_VESSEL_ENDOTHELIAL_CELL_MIGRATION	92	0.33	1.3	0.05	0.177	4874	tags=35%, list=23%, signal=45%
GOBP_CD4_POSITIVE_ALPHA_BETA_T_CELL_PROLIFERATION	23	0.44	1.3	0.125	0.178	2755	tags=30%, list=13%, signal=35%
GOBP_NUCLEOSIDE_PHOSPHATE_CATABOLIC_PROCESS	69	0.34	1.3	0.065	0.178	830	tags=13%, list=4%, signal=14%
GOBP_POSITIVE_REGULATION_OF_CELL_CYCLE_PHASE_TRANSITION	112	0.32	1.3	0.047	0.178	5178	tags=34%, list=24%, signal=44%
GOBP_TYPE_B_PANCREATIC_CELL_APOPTOTIC_PROCESS	15	0.48	1.3	0.148	0.178	3316	tags=40%, list=15%, signal=47%
GOBP_NEGATIVE_REGULATION_OF_PROTEIN_PHOSPHORYLATION	335	0.28	1.3	0.02	0.18	2871	tags=20%, list=13%, signal=23%
GOBP_POSITIVE_REGULATION_OF_DOUBLE_STRAND_BREAK_REPAIR_VIA_NONHOMOLOGOUS_END_JOINING	15	0.48	1.3	0.156	0.182	4393	tags=27%, list=20%, signal=33%
GOBP_REGULATION_OF_CELLULAR_MACROMOLECULE_BIOSYNTHETIC_PROCESS	449	0.27	1.3	0.006	0.182	5507	tags=31%, list=25%, signal=41%
GOBP_REGULATION_OF_PLATELET_AGGREGATION	27	0.42	1.3	0.132	0.182	1928	tags=26%, list=9%, signal=28%
GOBP_MITOCHONDRIAL_TRANSPORT	152	0.3	1.3	0.046	0.182	5341	tags=34%, list=25%, signal=44%
GOBP_MITOCHONDRIAL_MEMBRANE_ORGANIZATION	110	0.32	1.29	0.061	0.183	5659	tags=39%, list=26%, signal=53%
GOBP_CELLULAR_OXIDANT_DETOXIFICATION	26	0.42	1.29	0.142	0.183	5856	tags=46%, list=27%, signal=63%
GOBP_POSITIVE_REGULATION_OF_ACTIN_FILAMENT_POLYMERIZATION	48	0.36	1.29	0.1	0.184	3286	tags=31%, list=15%, signal=37%
GOBP_CELLULAR_RESPONSE_TO_REACTIVE_OXYGEN_SPECIES	136	0.3	1.29	0.044	0.184	3345	tags=26%, list=15%, signal=31%
GOBP_VENOUS_BLOOD_VESSEL_DEVELOPMENT	18	0.45	1.29	0.134	0.184	4116	tags=56%, list=19%, signal=69%
GOBP_NEGATIVE_REGULATION_OF_PROTEIN_MATURATION	26	0.42	1.29	0.135	0.184	2046	tags=27%, list=9%, signal=30%
GOBP_REGULATION_OF_DNA_METHYLATION_DEPENDENT_HETEROCHROMATIN_FORMATION	17	0.46	1.29	0.144	0.184	600	tags=12%, list=3%, signal=12%
GOBP_POSITIVE_REGULATION_OF_TELOMERE_MAINTENANCE	69	0.34	1.29	0.071	0.186	6354	tags=45%, list=29%, signal=63%
GOBP_PHOSPHATIDYLINOSITOL_3_KINASE_SIGNALING	129	0.31	1.29	0.052	0.185	3667	tags=26%, list=17%, signal=31%
GOBP_POSITIVE_REGULATION_OF_INTRACELLULAR_TRANSPORT	181	0.29	1.29	0.042	0.185	2964	tags=20%, list=14%, signal=23%
GOBP_RESPONSE_TO_RETINOIC_ACID	74	0.34	1.29	0.085	0.186	2834	tags=26%, list=13%, signal=29%
GOBP_CELL_DEATH_IN_RESPONSE_TO_OXIDATIVE_STRESS	96	0.32	1.29	0.076	0.185	2151	tags=19%, list=10%, signal=21%
GOBP_REGULATION_OF_NUCLEOCYTOPLASMIC_TRANSPORT	129	0.31	1.29	0.051	0.186	2800	tags=20%, list=13%, signal=23%
GOBP_NEGATIVE_REGULATION_OF_INTERLEUKIN_2_PRODUCTION	23	0.43	1.29	0.135	0.187	4073	tags=43%, list=19%, signal=54%
GOBP_MELANOSOME_ASSEMBLY	19	0.45	1.29	0.158	0.187	4414	tags=26%, list=20%, signal=33%
GOBP_POSITIVE_REGULATION_OF_AMIDE_METABOLIC_PROCESS	161	0.3	1.29	0.037	0.187	5549	tags=35%, list=26%, signal=47%
GOBP_REGULATION_OF_PROTEIN_MATURATION	69	0.34	1.29	0.086	0.188	4028	tags=35%, list=19%, signal=43%
GOBP_REGULATION_OF_LAMELLIPODIUM_ORGANIZATION	49	0.36	1.29	0.108	0.188	4483	tags=39%, list=21%, signal=49%
GOBP_NUCLEOSIDE_TRIPHOSPHATE_BIOSYNTHETIC_PROCESS	123	0.31	1.29	0.063	0.189	6944	tags=41%, list=32%, signal=60%
GOBP_VASCULAR_ASSOCIATED_SMOOTH_MUSCLE_CELL_PROLIFERATION	77	0.33	1.29	0.078	0.189	3877	tags=35%, list=18%, signal=43%
GOBP_NEGATIVE_REGULATION_OF_CELL_CYCLE_G1_S_PHASE_TRANSITION	73	0.34	1.29	0.104	0.19	3667	tags=27%, list=17%, signal=33%
GOBP_ANIMAL_ORGAN_REGENERATION	26	0.42	1.28	0.146	0.191	1707	tags=27%, list=8%, signal=29%
GOBP_MITOTIC_METAPHASE_PLATE_CONGRESSION	52	0.36	1.28	0.118	0.191	7893	tags=46%, list=37%, signal=73%
GOBP_DETECTION_OF_CHEMICAL_STIMULUS	49	0.37	1.28	0.117	0.191	1028	tags=20%, list=5%, signal=21%
GOBP_RESPONSE_TO_REACTIVE_OXYGEN_SPECIES	180	0.29	1.28	0.035	0.192	6005	tags=41%, list=28%, signal=56%
GOBP_POSITIVE_REGULATION_OF_MITOCHONDRION_ORGANIZATION	76	0.33	1.28	0.081	0.192	3039	tags=21%, list=14%, signal=24%
GOBP_POSITIVE_REGULATION_OF_TRANSFERASE_ACTIVITY	492	0.26	1.28	0.002	0.192	4573	tags=28%, list=21%, signal=35%
GOBP_PURINE_CONTAINING_COMPOUND_BIOSYNTHETIC_PROCESS	229	0.28	1.28	0.022	0.192	2216	tags=16%, list=10%, signal=17%
GOBP_NEGATIVE_REGULATION_OF_ENDOPLASMIC_RETICULUM_STRESS_INDUCED_INTRINSIC_APOPTOTIC_SIGNALING_PATHWAY	18	0.45	1.28	0.161	0.192	3406	tags=33%, list=16%, signal=40%
GOBP_REGULATION_OF_FIBROBLAST_APOPTOTIC_PROCESS	24	0.42	1.28	0.114	0.193	3718	tags=29%, list=17%, signal=35%
GOBP_MULTI_MULTICELLULAR_ORGANISM_PROCESS	142	0.3	1.28	0.057	0.193	1653	tags=18%, list=8%, signal=19%
GOBP_POSITIVE_REGULATION_OF_TRANSCRIPTION_FROM_RNA_POLYMERASE_II_PROMOTER_INVOLVED_IN_CELLULAR_RESPONSE_TO_CHEMICAL_STIMULUS	16	0.47	1.28	0.154	0.193	5556	tags=56%, list=26%, signal=76%
GOBP_REGULATION_OF_PROTEIN_KINASE_B_SIGNALING	155	0.29	1.28	0.055	0.193	3368	tags=25%, list=16%, signal=30%
GOBP_POSITIVE_REGULATION_OF_DNA_REPLICATION	48	0.37	1.28	0.123	0.194	4874	tags=38%, list=23%, signal=48%
GOBP_NEGATIVE_REGULATION_OF_RESPONSE_TO_ENDOPLASMIC_RETICULUM_STRESS	39	0.38	1.28	0.133	0.194	7760	tags=56%, list=36%, signal=88%
GOBP_CELL_CYCLE_PHASE	21	0.43	1.28	0.136	0.194	4359	tags=33%, list=20%, signal=42%
GOBP_EXECUTION_PHASE_OF_APOPTOSIS	65	0.34	1.28	0.096	0.194	2815	tags=26%, list=13%, signal=30%
GOBP_LAMELLIPODIUM_ORGANIZATION	89	0.32	1.28	0.085	0.194	3898	tags=31%, list=18%, signal=38%
GOBP_POSITIVE_REGULATION_OF_ALCOHOL_BIOSYNTHETIC_PROCESS	24	0.43	1.28	0.143	0.195	1164	tags=25%, list=5%, signal=26%
GOBP_CELLULAR_RESPONSE_TO_OSMOTIC_STRESS	48	0.36	1.28	0.11	0.195	3639	tags=31%, list=17%, signal=37%
GOBP_EXTRACELLULAR_MATRIX_DISASSEMBLY	33	0.4	1.28	0.145	0.195	1452	tags=24%, list=7%, signal=26%
GOBP_MRNA_METHYLATION	16	0.46	1.28	0.147	0.196	3130	tags=25%, list=14%, signal=29%
GOBP_COLLAGEN_CATABOLIC_PROCESS	33	0.4	1.28	0.13	0.196	4291	tags=39%, list=20%, signal=49%
GOBP_REGULATION_OF_OSTEOBLAST_DIFFERENTIATION	136	0.3	1.28	0.051	0.196	3091	tags=24%, list=14%, signal=27%
GOBP_SMOOTH_MUSCLE_CELL_MIGRATION	110	0.31	1.28	0.064	0.196	4428	tags=37%, list=21%, signal=47%
GOBP_CELLULAR_RESPONSE_TO_RADIATION	182	0.29	1.28	0.044	0.196	3355	tags=22%, list=16%, signal=26%
GOBP_ANDROGEN_METABOLIC_PROCESS	20	0.45	1.28	0.165	0.196	3434	tags=35%, list=16%, signal=42%
GOBP_POSITIVE_REGULATION_OF_MACROAUTOPHAGY	77	0.33	1.28	0.08	0.197	3431	tags=21%, list=16%, signal=25%
GOBP_NEGATIVE_REGULATION_OF_MRNA_METABOLIC_PROCESS	90	0.32	1.28	0.071	0.198	3096	tags=19%, list=14%, signal=22%
GOBP_MODULATION_BY_HOST_OF_VIRAL_GENOME_REPLICATION	19	0.45	1.27	0.151	0.2	2956	tags=26%, list=14%, signal=30%
GOBP_POSITIVE_REGULATION_OF_SUBSTRATE_ADHESION_DEPENDENT_CELL_SPREADING	43	0.37	1.27	0.137	0.2	3276	tags=28%, list=15%, signal=33%
GOBP_LYTIC_VACUOLE_ORGANIZATION	89	0.33	1.27	0.101	0.2	1927	tags=16%, list=9%, signal=17%
GOBP_REGULATION_OF_DOUBLE_STRAND_BREAK_REPAIR_VIA_NONHOMOLOGOUS_END_JOINING	28	0.4	1.27	0.146	0.2	5547	tags=32%, list=26%, signal=43%
GOBP_MITOTIC_CELL_CYCLE_PHASE_TRANSITION	431	0.26	1.27	0.022	0.202	5564	tags=31%, list=26%, signal=40%
GOBP_NEGATIVE_REGULATION_OF_DNA_BIOSYNTHETIC_PROCESS	39	0.38	1.27	0.13	0.202	5474	tags=38%, list=25%, signal=51%
GOBP_POSITIVE_REGULATION_OF_PROTEIN_DEACETYLATION	30	0.4	1.27	0.144	0.203	4183	tags=27%, list=19%, signal=33%
GOBP_BLASTOCYST_FORMATION	52	0.34	1.27	0.093	0.203	4828	tags=31%, list=22%, signal=40%
GOBP_POSITIVE_REGULATION_OF_ENDOTHELIAL_CELL_MIGRATION	107	0.31	1.27	0.084	0.205	2847	tags=21%, list=13%, signal=24%
GOBP_NEGATIVE_REGULATION_OF_CELL_CYCLE_G2_M_PHASE_TRANSITION	63	0.34	1.27	0.104	0.205	6099	tags=41%, list=28%, signal=57%
GOBP_REGULATION_OF_EXTRINSIC_APOPTOTIC_SIGNALING_PATHWAY_IN_ABSENCE_OF_LIGAND	44	0.37	1.27	0.128	0.205	2343	tags=25%, list=11%, signal=28%
GOBP_NUCLEAR_ENVELOPE_ORGANIZATION	50	0.36	1.27	0.112	0.205	7360	tags=46%, list=34%, signal=70%
GOBP_POSITIVE_REGULATION_OF_PEPTIDYL_THREONINE_PHOSPHORYLATION	30	0.4	1.27	0.145	0.206	648	tags=17%, list=3%, signal=17%
GOBP_NUCLEAR_TRANSCRIBED_MRNA_CATABOLIC_PROCESS	121	0.3	1.27	0.074	0.206	6292	tags=32%, list=29%, signal=45%
GOBP_MITOCHONDRIAL_TRANSMEMBRANE_TRANSPORT	85	0.33	1.27	0.071	0.206	4776	tags=28%, list=22%, signal=36%
GOBP_CALCIUM_MEDIATED_SIGNALING	156	0.29	1.27	0.053	0.206	2522	tags=22%, list=12%, signal=24%
GOBP_POSITIVE_REGULATION_OF_SIGNAL_TRANSDUCTION_BY_P53_CLASS_MEDIATOR	31	0.39	1.26	0.15	0.207	3986	tags=35%, list=18%, signal=43%
GOBP_REGULATION_OF_MITOCHONDRION_ORGANIZATION	142	0.3	1.26	0.056	0.207	4562	tags=27%, list=21%, signal=34%
GOBP_MITOTIC_DNA_INTEGRITY_CHECKPOINT_SIGNALING	80	0.33	1.26	0.095	0.208	5533	tags=33%, list=26%, signal=44%
GOBP_VENTRICULAR_CARDIAC_MUSCLE_TISSUE_MORPHOGENESIS	52	0.35	1.26	0.119	0.208	3147	tags=29%, list=15%, signal=34%
GOBP_ISOTYPE_SWITCHING_TO_IGG_ISOTYPES	15	0.48	1.26	0.175	0.208	3121	tags=27%, list=14%, signal=31%
GOBP_ASPARTATE_FAMILY_AMINO_ACID_BIOSYNTHETIC_PROCESS	19	0.45	1.26	0.157	0.208	6303	tags=42%, list=29%, signal=59%
GOBP_EXTRACELLULAR_MATRIX_ASSEMBLY	44	0.37	1.26	0.133	0.208	2756	tags=27%, list=13%, signal=31%
GOBP_TRANSCRIPTION_INITIATION_COUPLED_CHROMATIN_REMODELING	27	0.41	1.26	0.156	0.209	5144	tags=33%, list=24%, signal=44%
GOBP_FC_RECEPTOR_SIGNALING_PATHWAY	19	0.45	1.26	0.16	0.209	4026	tags=42%, list=19%, signal=52%
GOBP_REGULATION_OF_ACTIN_FILAMENT_BASED_PROCESS	390	0.26	1.26	0.008	0.21	3458	tags=25%, list=16%, signal=30%
GOBP_DNA_DOUBLE_STRAND_BREAK_PROCESSING	19	0.45	1.26	0.174	0.212	6099	tags=42%, list=28%, signal=59%
GOBP_OSTEOBLAST_DIFFERENTIATION	195	0.28	1.26	0.044	0.212	3091	tags=23%, list=14%, signal=26%
GOBP_REGULATION_OF_ATP_DEPENDENT_ACTIVITY	70	0.33	1.26	0.091	0.212	5181	tags=33%, list=24%, signal=43%
GOBP_NEGATIVE_REGULATION_OF_VIRAL_INDUCED_CYTOPLASMIC_PATTERN_RECOGNITION_RECEPTOR_SIGNALING_PATHWAY	19	0.44	1.26	0.171	0.213	3691	tags=32%, list=17%, signal=38%
GOBP_POSITIVE_REGULATION_OF_PROTEIN_EXPORT_FROM_NUCLEUS	19	0.43	1.26	0.182	0.212	2134	tags=21%, list=10%, signal=23%
GOBP_UBIQUITIN_DEPENDENT_PROTEIN_CATABOLIC_PROCESS_VIA_THE_MULTIVESICULAR_BODY_SORTING_PATHWAY	29	0.41	1.26	0.154	0.212	6755	tags=38%, list=31%, signal=55%
GOBP_PIGMENT_CELL_DIFFERENTIATION	39	0.37	1.26	0.156	0.214	290	tags=13%, list=1%, signal=13%
GOBP_POSITIVE_REGULATION_OF_RECEPTOR_INTERNALIZATION	34	0.39	1.26	0.148	0.214	1162	tags=12%, list=5%, signal=12%
GOBP_METHYLATION	325	0.27	1.26	0.029	0.214	5804	tags=30%, list=27%, signal=41%
GOBP_REGULATION_OF_ATP_BIOSYNTHETIC_PROCESS	23	0.42	1.26	0.152	0.214	1484	tags=22%, list=7%, signal=23%
GOBP_REGULATION_OF_SMOOTH_MUSCLE_CONTRACTION	70	0.33	1.26	0.089	0.215	3197	tags=27%, list=15%, signal=32%
GOBP_NUCLEOSIDE_PHOSPHATE_BIOSYNTHETIC_PROCESS	258	0.27	1.26	0.03	0.215	3285	tags=19%, list=15%, signal=22%
GOBP_NEGATIVE_REGULATION_OF_MAP_KINASE_ACTIVITY	58	0.34	1.26	0.109	0.216	4364	tags=33%, list=20%, signal=41%
GOBP_LENS_DEVELOPMENT_IN_CAMERA_TYPE_EYE	88	0.32	1.26	0.094	0.215	4980	tags=31%, list=23%, signal=40%
GOBP_PEPTIDYL_PROLINE_MODIFICATION	41	0.37	1.25	0.153	0.216	5911	tags=46%, list=27%, signal=64%
GOBP_NEGATIVE_REGULATION_OF_ATP_DEPENDENT_ACTIVITY	23	0.42	1.25	0.162	0.215	4988	tags=35%, list=23%, signal=45%
GOBP_PROCESS_UTILIZING_AUTOPHAGIC_MECHANISM	467	0.26	1.25	0.021	0.215	3763	tags=18%, list=17%, signal=21%
GOBP_REGULATION_OF_OSSIFICATION	124	0.3	1.25	0.071	0.215	4356	tags=28%, list=20%, signal=35%
GOBP_REGULATION_OF_LIPID_LOCALIZATION	162	0.29	1.25	0.049	0.215	2343	tags=20%, list=11%, signal=22%
GOBP_REGULATION_OF_T_HELPER_17_CELL_DIFFERENTIATION	15	0.47	1.25	0.182	0.215	2030	tags=20%, list=9%, signal=22%
GOBP_NEGATIVE_REGULATION_OF_CYSTEINE_TYPE_ENDOPEPTIDASE_ACTIVITY_INVOLVED_IN_APOPTOTIC_PROCESS	73	0.32	1.25	0.094	0.215	1904	tags=21%, list=9%, signal=22%
GOBP_POSITIVE_REGULATION_OF_INTRACELLULAR_PROTEIN_TRANSPORT	140	0.29	1.25	0.066	0.216	2682	tags=20%, list=12%, signal=23%
GOBP_ACTIN_CYTOSKELETON_REORGANIZATION	117	0.3	1.25	0.085	0.216	3368	tags=29%, list=16%, signal=34%
GOBP_EMBRYONIC_PLACENTA_DEVELOPMENT	99	0.31	1.25	0.105	0.217	3649	tags=24%, list=17%, signal=29%
GOBP_REGULATION_OF_CELL_MATRIX_ADHESION	122	0.3	1.25	0.086	0.218	2800	tags=21%, list=13%, signal=24%
GOBP_ISOPRENOID_BIOSYNTHETIC_PROCESS	30	0.39	1.25	0.159	0.218	2851	tags=20%, list=13%, signal=23%
GOBP_REGULATION_OF_MONOATOMIC_ANION_TRANSPORT	23	0.42	1.25	0.179	0.219	428	tags=17%, list=2%, signal=18%
GOBP_NUCLEAR_TRANSCRIBED_MRNA_CATABOLIC_PROCESS_EXONUCLEOLYTIC	15	0.47	1.25	0.184	0.219	5098	tags=47%, list=24%, signal=61%
GOBP_POSITIVE_REGULATION_OF_GLUCONEOGENESIS	24	0.41	1.25	0.175	0.219	3793	tags=25%, list=18%, signal=30%
GOBP_RESPONSE_TO_ARSENIC_CONTAINING_SUBSTANCE	24	0.42	1.25	0.188	0.22	1097	tags=17%, list=5%, signal=18%
GOBP_PROTEIN_K63_LINKED_UBIQUITINATION	62	0.34	1.25	0.119	0.22	3346	tags=19%, list=15%, signal=23%
GOBP_NEGATIVE_REGULATION_OF_HYDROLASE_ACTIVITY	277	0.27	1.25	0.038	0.22	2090	tags=19%, list=10%, signal=21%
GOBP_MRNA_PROCESSING	455	0.26	1.25	0.022	0.22	7596	tags=40%, list=35%, signal=60%
GOBP_PROTEIN_TARGETING_TO_MITOCHONDRION	74	0.33	1.25	0.11	0.221	6561	tags=43%, list=30%, signal=62%
GOBP_AGING	72	0.32	1.25	0.106	0.221	3648	tags=26%, list=17%, signal=32%
GOBP_CELLULAR_RESPONSE_TO_ACID_CHEMICAL	83	0.32	1.25	0.1	0.222	1965	tags=17%, list=9%, signal=18%
GOBP_REGULATION_OF_MITOCHONDRIAL_MEMBRANE_POTENTIAL	84	0.32	1.25	0.1	0.222	3032	tags=23%, list=14%, signal=26%
GOBP_RIBOSE_PHOSPHATE_BIOSYNTHETIC_PROCESS	209	0.28	1.25	0.043	0.223	2802	tags=15%, list=13%, signal=17%
GOBP_CELLULAR_RESPONSE_TO_FLUID_SHEAR_STRESS	17	0.45	1.25	0.175	0.223	6084	tags=71%, list=28%, signal=98%
GOBP_ESTABLISHMENT_OF_PROTEIN_LOCALIZATION_TO_ORGANELLE	422	0.26	1.25	0.01	0.223	3763	tags=21%, list=17%, signal=25%
GOBP_NEGATIVE_REGULATION_OF_STEM_CELL_PROLIFERATION	24	0.41	1.25	0.164	0.223	1710	tags=21%, list=8%, signal=23%
GOBP_REGULATION_OF_BIOMINERAL_TISSUE_DEVELOPMENT	89	0.31	1.24	0.107	0.225	4356	tags=28%, list=20%, signal=35%
GOBP_INTEGRATED_STRESS_RESPONSE_SIGNALING	20	0.43	1.24	0.197	0.225	1628	tags=20%, list=8%, signal=22%
GOBP_POSITIVE_REGULATION_OF_CELLULAR_RESPIRATION	19	0.42	1.24	0.191	0.225	4142	tags=37%, list=19%, signal=46%
GOBP_CELLULAR_RESPONSE_TO_HYDROGEN_PEROXIDE	90	0.31	1.24	0.106	0.225	2973	tags=24%, list=14%, signal=28%
GOBP_RESPONSE_TO_CADMIUM_ION	29	0.38	1.24	0.151	0.225	5524	tags=34%, list=26%, signal=46%
GOBP_REGULATION_OF_BICELLULAR_TIGHT_JUNCTION_ASSEMBLY	22	0.43	1.24	0.175	0.226	1917	tags=23%, list=9%, signal=25%
GOBP_FOAM_CELL_DIFFERENTIATION	27	0.4	1.24	0.179	0.226	143	tags=11%, list=1%, signal=11%
GOBP_ENDODERM_DEVELOPMENT	64	0.33	1.24	0.103	0.226	2097	tags=16%, list=10%, signal=17%
GOBP_NEGATIVE_REGULATION_OF_RNA_CATABOLIC_PROCESS	82	0.32	1.24	0.129	0.227	6292	tags=35%, list=29%, signal=50%
GOBP_POSITIVE_REGULATION_OF_ACTIN_FILAMENT_BUNDLE_ASSEMBLY	67	0.33	1.24	0.135	0.227	3458	tags=28%, list=16%, signal=34%
GOBP_MIRNA_PROCESSING	43	0.36	1.24	0.153	0.229	574	tags=9%, list=3%, signal=10%
GOBP_EPITHELIAL_TO_MESENCHYMAL_TRANSITION	152	0.29	1.24	0.073	0.229	2402	tags=16%, list=11%, signal=18%
GOBP_SPROUTING_ANGIOGENESIS	122	0.29	1.24	0.074	0.229	4483	tags=30%, list=21%, signal=38%
GOBP_PROGRAMMED_CELL_DEATH_IN_RESPONSE_TO_REACTIVE_OXYGEN_SPECIES	15	0.48	1.24	0.212	0.229	2961	tags=20%, list=14%, signal=23%
GOBP_DNA_MODIFICATION	90	0.31	1.24	0.11	0.233	5558	tags=32%, list=26%, signal=43%
GOBP_NEGATIVE_REGULATION_OF_MIRNA_METABOLIC_PROCESS	27	0.4	1.24	0.174	0.234	5342	tags=37%, list=25%, signal=49%
GOBP_RESPONSE_TO_SALT_STRESS	25	0.4	1.24	0.182	0.234	4258	tags=40%, list=20%, signal=50%
GOBP_NEGATIVE_REGULATION_OF_CELL_CYCLE	364	0.26	1.23	0.036	0.234	3706	tags=20%, list=17%, signal=23%
GOBP_POSITIVE_REGULATION_OF_CELL_CYCLE	326	0.26	1.23	0.043	0.234	5524	tags=29%, list=26%, signal=39%
GOBP_CELL_PROLIFERATION_INVOLVED_IN_KIDNEY_DEVELOPMENT	17	0.45	1.23	0.2	0.237	627	tags=18%, list=3%, signal=18%
GOBP_VENTRICULAR_CARDIAC_MUSCLE_TISSUE_DEVELOPMENT	61	0.33	1.23	0.136	0.237	3342	tags=28%, list=15%, signal=33%
GOBP_REGULATION_OF_CELLULAR_RESPONSE_TO_TRANSFORMING_GROWTH_FACTOR_BETA_STIMULUS	135	0.29	1.23	0.078	0.236	5342	tags=27%, list=25%, signal=35%
GOBP_PYRIDINE_CONTAINING_COMPOUND_METABOLIC_PROCESS	86	0.31	1.23	0.123	0.236	2096	tags=17%, list=10%, signal=19%
GOBP_REGULATION_OF_TISSUE_REMODELING	76	0.32	1.23	0.121	0.236	1999	tags=21%, list=9%, signal=23%
GOBP_REGULATION_OF_STEM_CELL_PROLIFERATION	86	0.31	1.23	0.116	0.237	5754	tags=40%, list=27%, signal=54%
GOBP_POSITIVE_REGULATION_OF_EXTRACELLULAR_MATRIX_ORGANIZATION	29	0.39	1.23	0.16	0.237	4061	tags=38%, list=19%, signal=47%
GOBP_RESPONSE_TO_OXYGEN_RADICAL	22	0.42	1.23	0.198	0.237	5856	tags=41%, list=27%, signal=56%
GOBP_PURINE_NUCLEOTIDE_TRANSPORT	24	0.41	1.23	0.182	0.238	2949	tags=21%, list=14%, signal=24%
GOBP_REGULATION_OF_ATP_METABOLIC_PROCESS	71	0.32	1.23	0.114	0.238	2180	tags=17%, list=10%, signal=19%
GOBP_SNRNA_TRANSCRIPTION	16	0.45	1.23	0.209	0.239	5747	tags=38%, list=27%, signal=51%
GOBP_PHAGOLYSOSOME_ASSEMBLY	17	0.44	1.23	0.202	0.238	1865	tags=24%, list=9%, signal=26%
GOBP_POSITIVE_REGULATION_OF_DOUBLE_STRAND_BREAK_REPAIR_VIA_HOMOLOGOUS_RECOMBINATION	40	0.36	1.23	0.153	0.239	2316	tags=15%, list=11%, signal=17%
GOBP_SUBSTRATE_DEPENDENT_CELL_MIGRATION	30	0.38	1.23	0.159	0.241	1850	tags=20%, list=9%, signal=22%
GOBP_POSITIVE_REGULATION_OF_GLIAL_CELL_DIFFERENTIATION	50	0.35	1.23	0.151	0.241	2343	tags=20%, list=11%, signal=22%
GOBP_RESPONSE_TO_UV	152	0.29	1.23	0.098	0.242	4033	tags=22%, list=19%, signal=27%
GOBP_HEART_VALVE_DEVELOPMENT	60	0.33	1.23	0.152	0.242	3204	tags=25%, list=15%, signal=29%
GOBP_BONE_REMODELING	96	0.3	1.23	0.108	0.242	1894	tags=21%, list=9%, signal=23%
GOBP_NEGATIVE_REGULATION_OF_FAT_CELL_DIFFERENTIATION	56	0.33	1.23	0.135	0.243	2756	tags=21%, list=13%, signal=24%
GOBP_POSITIVE_REGULATION_OF_BINDING	188	0.28	1.23	0.079	0.243	3986	tags=27%, list=18%, signal=33%
GOBP_REGULATION_OF_PROTEIN_IMPORT_INTO_NUCLEUS	75	0.31	1.23	0.133	0.244	2682	tags=21%, list=12%, signal=24%
GOBP_NEGATIVE_REGULATION_OF_PROTEIN_MODIFICATION_PROCESS	487	0.25	1.22	0.021	0.245	2871	tags=18%, list=13%, signal=21%
GOBP_NUCLEOLAR_LARGE_RRNA_TRANSCRIPTION_BY_RNA_POLYMERASE_I	22	0.41	1.22	0.193	0.247	8791	tags=68%, list=41%, signal=115%
GOBP_TERPENOID_BIOSYNTHETIC_PROCESS	15	0.46	1.22	0.213	0.249	2240	tags=27%, list=10%, signal=30%

## Sheet: GO BP down
GS DETAILS	SIZE	ES	NES	NOM p-val	FDR q-val	RANK AT MAX	LEADING EDGE
GOBP_REGULATION_OF_POSTSYNAPTIC_MEMBRANE_POTENTIAL	130	-0.65	-2.73	0	0	3519	tags=56%, list=16%, signal=67%
GOBP_TRANSMISSION_OF_NERVE_IMPULSE	92	-0.68	-2.72	0	0	3463	tags=59%, list=16%, signal=70%
GOBP_PROTEIN_LOCALIZATION_TO_SYNAPSE	100	-0.67	-2.72	0	0	3459	tags=55%, list=16%, signal=65%
GOBP_REGULATION_OF_MEMBRANE_POTENTIAL	457	-0.53	-2.62	0	0	3519	tags=44%, list=16%, signal=51%
GOBP_REGULATION_OF_NEUROTRANSMITTER_RECEPTOR_ACTIVITY	67	-0.68	-2.58	0	0	3362	tags=61%, list=16%, signal=72%
GOBP_ACTION_POTENTIAL	147	-0.6	-2.57	0	0	2724	tags=44%, list=13%, signal=50%
GOBP_SYNAPTIC_TRANSMISSION_GLUTAMATERGIC	124	-0.61	-2.55	0	0	3463	tags=48%, list=16%, signal=57%
GOBP_SODIUM_ION_TRANSMEMBRANE_TRANSPORT	151	-0.59	-2.55	0	0	4363	tags=56%, list=20%, signal=69%
GOBP_REGULATION_OF_AMPA_RECEPTOR_ACTIVITY	27	-0.82	-2.54	0	0	3362	tags=85%, list=16%, signal=101%
GOBP_NEURONAL_ACTION_POTENTIAL	52	-0.69	-2.51	0	0	3463	tags=62%, list=16%, signal=73%
GOBP_REGULATION_OF_SYNAPTIC_TRANSMISSION_GLUTAMATERGIC	85	-0.63	-2.5	0	0	3463	tags=54%, list=16%, signal=64%
GOBP_REGULATION_OF_SYNAPTIC_PLASTICITY	247	-0.54	-2.49	0	0	4683	tags=52%, list=22%, signal=65%
GOBP_SYNAPSE_ASSEMBLY	212	-0.56	-2.49	0	0	4754	tags=54%, list=22%, signal=68%
GOBP_NEUROTRANSMITTER_TRANSPORT	215	-0.55	-2.49	0	0	4245	tags=53%, list=20%, signal=65%
GOBP_EXCITATORY_POSTSYNAPTIC_POTENTIAL	94	-0.63	-2.48	0	0	3463	tags=52%, list=16%, signal=62%
GOBP_POSITIVE_REGULATION_OF_SYNAPSE_ASSEMBLY	80	-0.63	-2.45	0	0	4711	tags=59%, list=22%, signal=75%
GOBP_POSITIVE_REGULATION_OF_SYNAPTIC_TRANSMISSION	201	-0.55	-2.45	0	0	3957	tags=50%, list=18%, signal=61%
GOBP_DETECTION_OF_LIGHT_STIMULUS	53	-0.7	-2.45	0	0	3962	tags=64%, list=18%, signal=78%
GOBP_REGULATION_OF_SYNAPSE_ASSEMBLY	138	-0.58	-2.45	0	0	4711	tags=56%, list=22%, signal=71%
GOBP_CATECHOLAMINE_TRANSPORT	88	-0.61	-2.44	0	0	3204	tags=53%, list=15%, signal=62%
GOBP_LOCOMOTORY_BEHAVIOR	244	-0.53	-2.44	0	0	3212	tags=39%, list=15%, signal=46%
GOBP_MEMBRANE_DEPOLARIZATION_DURING_ACTION_POTENTIAL	30	-0.77	-2.44	0	0	2724	tags=67%, list=13%, signal=76%
GOBP_VESICLE_MEDIATED_TRANSPORT_IN_SYNAPSE	266	-0.53	-2.44	0	0	4759	tags=53%, list=22%, signal=67%
GOBP_DETECTION_OF_EXTERNAL_STIMULUS	133	-0.58	-2.43	0	0	3962	tags=54%, list=18%, signal=66%
GOBP_POSITIVE_REGULATION_OF_EXCITATORY_POSTSYNAPTIC_POTENTIAL	42	-0.72	-2.43	0	0	3204	tags=64%, list=15%, signal=75%
GOBP_GLUTAMATE_RECEPTOR_SIGNALING_PATHWAY	50	-0.69	-2.43	0	0	3135	tags=54%, list=15%, signal=63%
GOBP_POTASSIUM_ION_TRANSMEMBRANE_TRANSPORT	192	-0.55	-2.42	0	0	4559	tags=53%, list=21%, signal=67%
GOBP_REGULATION_OF_NEUROTRANSMITTER_SECRETION	103	-0.6	-2.42	0	0	4473	tags=56%, list=21%, signal=71%
GOBP_REGULATION_OF_NEUROTRANSMITTER_LEVELS	231	-0.54	-2.41	0	0	4245	tags=52%, list=20%, signal=63%
GOBP_REGULATION_OF_NEUROTRANSMITTER_TRANSPORT	121	-0.58	-2.41	0	0	2978	tags=44%, list=14%, signal=51%
GOBP_MODULATION_OF_EXCITATORY_POSTSYNAPTIC_POTENTIAL	64	-0.65	-2.4	0	0	3206	tags=55%, list=15%, signal=64%
GOBP_POTASSIUM_ION_TRANSPORT	226	-0.53	-2.4	0	0	4571	tags=51%, list=21%, signal=64%
GOBP_DOPAMINE_TRANSPORT	57	-0.66	-2.4	0	0	3176	tags=60%, list=15%, signal=70%
GOBP_AMINE_TRANSPORT	122	-0.58	-2.4	0	0	3204	tags=50%, list=15%, signal=58%
GOBP_LONG_TERM_SYNAPTIC_POTENTIATION	120	-0.58	-2.39	0	0	4353	tags=53%, list=20%, signal=66%
GOBP_NEUROTRANSMITTER_SECRETION	165	-0.56	-2.39	0	0	4473	tags=56%, list=21%, signal=70%
GOBP_RECEPTOR_LOCALIZATION_TO_SYNAPSE	86	-0.61	-2.39	0	0	3459	tags=48%, list=16%, signal=57%
GOBP_REGULATION_OF_POSTSYNAPTIC_MEMBRANE_NEUROTRANSMITTER_RECEPTOR_LEVELS	132	-0.57	-2.39	0	0	4922	tags=53%, list=23%, signal=68%
GOBP_FEEDING_BEHAVIOR	109	-0.59	-2.39	0	0	3155	tags=44%, list=15%, signal=51%
GOBP_GAMMA_AMINOBUTYRIC_ACID_SIGNALING_PATHWAY	28	-0.76	-2.38	0	0	2686	tags=68%, list=12%, signal=77%
GOBP_SYNAPTIC_TRANSMISSION_GABAERGIC	68	-0.63	-2.38	0	0	3043	tags=53%, list=14%, signal=61%
GOBP_PROTEIN_LOCALIZATION_TO_POSTSYNAPSE	68	-0.63	-2.37	0	0	3459	tags=49%, list=16%, signal=58%
GOBP_DENDRITE_MORPHOGENESIS	190	-0.53	-2.37	0	0	3964	tags=43%, list=18%, signal=52%
GOBP_LEARNING	181	-0.54	-2.35	0	0	4253	tags=51%, list=20%, signal=63%
GOBP_CATECHOLAMINE_SECRETION	73	-0.62	-2.34	0	0	3204	tags=55%, list=15%, signal=64%
GOBP_DOPAMINE_SECRETION	43	-0.67	-2.32	0	0	3176	tags=63%, list=15%, signal=73%
GOBP_SODIUM_ION_TRANSPORT	224	-0.51	-2.3	0	0	3852	tags=44%, list=18%, signal=53%
GOBP_REGULATION_OF_POSTSYNAPTIC_NEUROTRANSMITTER_RECEPTOR_ACTIVITY	23	-0.77	-2.3	0	0	3004	tags=65%, list=14%, signal=76%
GOBP_DENDRITE_DEVELOPMENT	324	-0.48	-2.29	0	0	4258	tags=43%, list=20%, signal=52%
GOBP_SYNAPTIC_VESICLE_EXOCYTOSIS	112	-0.55	-2.26	0	0	4473	tags=56%, list=21%, signal=71%
GOBP_PHOTORECEPTOR_CELL_DEVELOPMENT	62	-0.61	-2.26	0	0	4859	tags=56%, list=22%, signal=73%
GOBP_PROTEIN_LOCALIZATION_TO_CELL_JUNCTION	133	-0.54	-2.26	0	0	3513	tags=44%, list=16%, signal=53%
GOBP_REGULATION_OF_NEURONAL_SYNAPTIC_PLASTICITY	72	-0.6	-2.25	0	0	4683	tags=61%, list=22%, signal=78%
GOBP_REGULATION_OF_SYNAPSE_STRUCTURE_OR_ACTIVITY	309	-0.48	-2.25	0	0	4923	tags=47%, list=23%, signal=59%
GOBP_ADULT_BEHAVIOR	175	-0.51	-2.25	0	0	3211	tags=38%, list=15%, signal=45%
GOBP_REGULATION_OF_NERVOUS_SYSTEM_PROCESS	195	-0.51	-2.25	0	0	3206	tags=42%, list=15%, signal=49%
GOBP_ADAPTATION_OF_SIGNALING_PATHWAY	30	-0.7	-2.25	0	0	4135	tags=70%, list=19%, signal=86%
GOBP_REGULATION_OF_CATION_CHANNEL_ACTIVITY	145	-0.52	-2.24	0	0	3893	tags=43%, list=18%, signal=52%
GOBP_PHOTOTRANSDUCTION	29	-0.72	-2.24	0	0	3887	tags=69%, list=18%, signal=84%
GOBP_REGULATION_OF_MONOATOMIC_ION_TRANSMEMBRANE_TRANSPORT	443	-0.46	-2.24	0	0	3393	tags=38%, list=16%, signal=44%
GOBP_REGULATION_OF_TRANSPORTER_ACTIVITY	298	-0.48	-2.23	0	0	4194	tags=42%, list=19%, signal=51%
GOBP_FEAR_RESPONSE	60	-0.6	-2.23	0	0	4427	tags=57%, list=20%, signal=71%
GOBP_EYE_PHOTORECEPTOR_CELL_DEVELOPMENT	43	-0.65	-2.23	0	0	4181	tags=58%, list=19%, signal=72%
GOBP_DETECTION_OF_VISIBLE_LIGHT	33	-0.67	-2.22	0	0	3962	tags=64%, list=18%, signal=78%
GOBP_PRESYNAPTIC_MODULATION_OF_CHEMICAL_SYNAPTIC_TRANSMISSION	61	-0.61	-2.22	0	0	3463	tags=49%, list=16%, signal=58%
GOBP_REGULATION_OF_CYTOSOLIC_CALCIUM_ION_CONCENTRATION	69	-0.58	-2.21	0	0	3552	tags=51%, list=16%, signal=61%
GOBP_REGULATION_OF_LONG_TERM_SYNAPTIC_POTENTIATION	57	-0.6	-2.21	0	0	3902	tags=53%, list=18%, signal=64%
GOBP_NEUROPEPTIDE_SIGNALING_PATHWAY	76	-0.57	-2.21	0	0	3380	tags=47%, list=16%, signal=56%
GOBP_REGULATION_OF_ADENYLATE_CYCLASE_ACTIVATING_G_PROTEIN_COUPLED_RECEPTOR_SIGNALING_PATHWAY	19	-0.76	-2.2	0	0	3250	tags=68%, list=15%, signal=80%
GOBP_CARDIAC_CONDUCTION	66	-0.58	-2.19	0	0	2389	tags=42%, list=11%, signal=48%
GOBP_ADENYLATE_CYCLASE_INHIBITING_G_PROTEIN_COUPLED_RECEPTOR_SIGNALING_PATHWAY	64	-0.59	-2.19	0	0	3157	tags=53%, list=15%, signal=62%
GOBP_DETECTION_OF_STIMULUS_INVOLVED_IN_SENSORY_PERCEPTION	106	-0.54	-2.19	0	0	3825	tags=51%, list=18%, signal=62%
GOBP_NEUROMUSCULAR_PROCESS_CONTROLLING_BALANCE	67	-0.58	-2.19	0	0	2164	tags=39%, list=10%, signal=43%
GOBP_ADENYLATE_CYCLASE_MODULATING_G_PROTEIN_COUPLED_RECEPTOR_SIGNALING_PATHWAY	198	-0.49	-2.19	0	0	3380	tags=42%, list=16%, signal=50%
GOBP_POSITIVE_REGULATION_OF_SYNAPTIC_TRANSMISSION_GLUTAMATERGIC	41	-0.64	-2.19	0	0	3362	tags=59%, list=16%, signal=69%
GOBP_COGNITION	344	-0.46	-2.19	0	0	4032	tags=43%, list=19%, signal=52%
GOBP_NEUROTRANSMITTER_RECEPTOR_LOCALIZATION_TO_POSTSYNAPTIC_SPECIALIZATION_MEMBRANE	41	-0.63	-2.19	0	0	3459	tags=49%, list=16%, signal=58%
GOBP_REGULATION_OF_PRESYNAPSE_ORGANIZATION	40	-0.64	-2.18	0	0	3612	tags=60%, list=17%, signal=72%
GOBP_POSITIVE_REGULATION_OF_VOLTAGE_GATED_CALCIUM_CHANNEL_ACTIVITY	19	-0.76	-2.18	0	0	2326	tags=47%, list=11%, signal=53%
GOBP_NEUROTRANSMITTER_RECEPTOR_INTERNALIZATION	44	-0.63	-2.17	0	0	4559	tags=55%, list=21%, signal=69%
GOBP_REGULATION_OF_SYNAPTIC_VESICLE_MEMBRANE_ORGANIZATION	18	-0.77	-2.17	0	0	3437	tags=72%, list=16%, signal=86%
GOBP_MEMORY	158	-0.5	-2.16	0	0	3784	tags=46%, list=18%, signal=55%
GOBP_REGULATION_OF_HEART_RATE_BY_CARDIAC_CONDUCTION	38	-0.64	-2.16	0	0	2389	tags=50%, list=11%, signal=56%
GOBP_MULTICELLULAR_ORGANISMAL_RESPONSE_TO_STRESS	114	-0.52	-2.16	0	0	4452	tags=52%, list=21%, signal=65%
GOBP_CYCLIC_NUCLEOTIDE_METABOLIC_PROCESS	34	-0.66	-2.16	0	0	4596	tags=74%, list=21%, signal=93%
GOBP_CARDIAC_MUSCLE_CELL_ACTION_POTENTIAL	60	-0.59	-2.16	0	0	2655	tags=47%, list=12%, signal=53%
GOBP_REGULATION_OF_AXONOGENESIS	185	-0.49	-2.16	0	0	3762	tags=43%, list=17%, signal=51%
GOBP_VOCALIZATION_BEHAVIOR	19	-0.77	-2.16	0	0	2494	tags=63%, list=12%, signal=71%
GOBP_MONOAMINE_TRANSPORT	105	-0.53	-2.15	0	0	3204	tags=50%, list=15%, signal=58%
GOBP_CENTRAL_NERVOUS_SYSTEM_NEURON_DIFFERENTIATION	181	-0.48	-2.15	0	0	4783	tags=40%, list=22%, signal=51%
GOBP_NEUROMUSCULAR_PROCESS	180	-0.49	-2.14	0	0	3925	tags=40%, list=18%, signal=48%
GOBP_GAMMA_AMINOBUTYRIC_ACID_TRANSPORT	23	-0.71	-2.14	0	0	3902	tags=78%, list=18%, signal=95%
GOBP_REGULATION_OF_SODIUM_ION_TRANSMEMBRANE_TRANSPORT	67	-0.57	-2.14	0	0	2655	tags=39%, list=12%, signal=44%
GOBP_SYNAPTIC_MEMBRANE_ADHESION	36	-0.64	-2.14	0	0	3306	tags=53%, list=15%, signal=62%
GOBP_ASSOCIATIVE_LEARNING	115	-0.52	-2.14	0	0	4253	tags=50%, list=20%, signal=61%
GOBP_PRESYNAPSE_ORGANIZATION	59	-0.58	-2.14	0	0	3612	tags=54%, list=17%, signal=65%
GOBP_CALCIUM_ION_REGULATED_EXOCYTOSIS	70	-0.56	-2.14	0	0	4269	tags=56%, list=20%, signal=69%
GOBP_DETECTION_OF_LIGHT_STIMULUS_INVOLVED_IN_SENSORY_PERCEPTION	24	-0.71	-2.13	0	0	3962	tags=67%, list=18%, signal=82%
GOBP_REGULATION_OF_VOLTAGE_GATED_CALCIUM_CHANNEL_ACTIVITY	45	-0.6	-2.13	0	0	3825	tags=49%, list=18%, signal=59%
GOBP_CARDIAC_MUSCLE_CELL_CONTRACTION	68	-0.56	-2.13	0	0	2742	tags=43%, list=13%, signal=49%
GOBP_MEMBRANE_DEPOLARIZATION	91	-0.55	-2.12	0	0	3333	tags=45%, list=15%, signal=53%
GOBP_REGULATION_OF_G_PROTEIN_COUPLED_RECEPTOR_SIGNALING_PATHWAY	129	-0.5	-2.12	0	0	3304	tags=46%, list=15%, signal=54%
GOBP_STARTLE_RESPONSE	39	-0.62	-2.11	0	0	3925	tags=44%, list=18%, signal=53%
GOBP_CYCLIC_NUCLEOTIDE_MEDIATED_SIGNALING	91	-0.53	-2.11	0	0	3850	tags=48%, list=18%, signal=59%
GOBP_NEURON_PROJECTION_GUIDANCE	230	-0.47	-2.11	0	0	3379	tags=40%, list=16%, signal=47%
GOBP_MEMBRANE_DEPOLARIZATION_DURING_CARDIAC_MUSCLE_CELL_ACTION_POTENTIAL	17	-0.75	-2.11	0	0	2295	tags=59%, list=11%, signal=66%
GOBP_IONOTROPIC_GLUTAMATE_RECEPTOR_SIGNALING_PATHWAY	19	-0.73	-2.1	0	0	2538	tags=58%, list=12%, signal=66%
GOBP_CAMP_MEDIATED_SIGNALING	62	-0.56	-2.1	0	0	3804	tags=50%, list=18%, signal=61%
GOBP_CARDIAC_MUSCLE_CELL_ACTION_POTENTIAL_INVOLVED_IN_CONTRACTION	42	-0.61	-2.1	0	0	2389	tags=50%, list=11%, signal=56%
GOBP_NEURON_CELLULAR_HOMEOSTASIS	69	-0.55	-2.1	0	0	3552	tags=38%, list=16%, signal=45%
GOBP_REGULATION_OF_BEHAVIOR	92	-0.52	-2.1	0	0	2541	tags=36%, list=12%, signal=40%
GOBP_G_PROTEIN_COUPLED_RECEPTOR_INTERNALIZATION	18	-0.75	-2.1	0	0	3928	tags=72%, list=18%, signal=88%
GOBP_NEURON_PROJECTION_EXTENSION	202	-0.47	-2.09	0	0	3958	tags=41%, list=18%, signal=49%
GOBP_INORGANIC_ANION_TRANSMEMBRANE_TRANSPORT	68	-0.55	-2.09	0	0	3849	tags=47%, list=18%, signal=57%
GOBP_NEUROMUSCULAR_SYNAPTIC_TRANSMISSION	32	-0.64	-2.09	0	0	1746	tags=41%, list=8%, signal=44%
GOBP_INORGANIC_ION_IMPORT_ACROSS_PLASMA_MEMBRANE	114	-0.51	-2.08	0	0	3852	tags=44%, list=18%, signal=53%
GOBP_REGULATION_OF_HEART_RATE	108	-0.51	-2.08	0	0	2426	tags=39%, list=11%, signal=44%
GOBP_NEGATIVE_REGULATION_OF_AXONOGENESIS	69	-0.55	-2.08	0	0	3712	tags=45%, list=17%, signal=54%
GOBP_DEVELOPMENTAL_CELL_GROWTH	276	-0.45	-2.08	0	0	3958	tags=36%, list=18%, signal=44%
GOBP_REGULATION_OF_HEART_CONTRACTION	191	-0.47	-2.08	0	0	2426	tags=34%, list=11%, signal=37%
GOBP_REGULATION_OF_CAMP_MEDIATED_SIGNALING	44	-0.6	-2.08	0	0	3078	tags=50%, list=14%, signal=58%
GOBP_LIGAND_GATED_ION_CHANNEL_SIGNALING_PATHWAY	32	-0.64	-2.08	0	0	2670	tags=50%, list=12%, signal=57%
GOBP_REGULATION_OF_PROTEIN_LOCALIZATION_TO_SYNAPSE	29	-0.65	-2.08	0	0	3298	tags=45%, list=15%, signal=53%
GOBP_CARDIAC_MUSCLE_CONTRACTION	123	-0.5	-2.08	0	0	2742	tags=37%, list=13%, signal=43%
GOBP_G_PROTEIN_COUPLED_RECEPTOR_SIGNALING_PATHWAY_COUPLED_TO_CYCLIC_NUCLEOTIDE_SECOND_MESSENGER	31	-0.65	-2.07	0	0	4491	tags=71%, list=21%, signal=89%
GOBP_RESPONSE_TO_CATECHOLAMINE	71	-0.54	-2.07	0	0	2869	tags=44%, list=13%, signal=50%
GOBP_REGULATION_OF_MONOATOMIC_CATION_TRANSMEMBRANE_TRANSPORT	334	-0.44	-2.07	0	0.001	3258	tags=34%, list=15%, signal=39%
GOBP_AXO_DENDRITIC_TRANSPORT	87	-0.52	-2.07	0	0.001	4698	tags=44%, list=22%, signal=56%
GOBP_REGULATION_OF_DENDRITE_DEVELOPMENT	143	-0.48	-2.06	0	0.001	5984	tags=51%, list=28%, signal=70%
GOBP_SENSORY_PERCEPTION_OF_LIGHT_STIMULUS	164	-0.47	-2.05	0	0.001	4188	tags=41%, list=19%, signal=50%
GOBP_POSTSYNAPTIC_MODULATION_OF_CHEMICAL_SYNAPTIC_TRANSMISSION	39	-0.61	-2.05	0	0.001	2114	tags=36%, list=10%, signal=40%
GOBP_VENTRAL_SPINAL_CORD_DEVELOPMENT	40	-0.6	-2.05	0	0.001	1647	tags=25%, list=8%, signal=27%
GOBP_POSTSYNAPSE_ASSEMBLY	49	-0.58	-2.05	0	0.001	4404	tags=57%, list=20%, signal=72%
GOBP_REGULATION_OF_EXTENT_OF_CELL_GROWTH	128	-0.49	-2.05	0	0.001	3762	tags=41%, list=17%, signal=50%
GOBP_POTASSIUM_ION_IMPORT_ACROSS_PLASMA_MEMBRANE	45	-0.59	-2.05	0	0.001	4516	tags=60%, list=21%, signal=76%
GOBP_INHIBITORY_POSTSYNAPTIC_POTENTIAL	25	-0.67	-2.05	0	0.001	4324	tags=64%, list=20%, signal=80%
GOBP_CHLORIDE_TRANSMEMBRANE_TRANSPORT	49	-0.58	-2.04	0	0.001	3849	tags=49%, list=18%, signal=59%
GOBP_NEGATIVE_REGULATION_OF_SYNAPTIC_TRANSMISSION	72	-0.53	-2.04	0	0.001	3925	tags=50%, list=18%, signal=61%
GOBP_POSTSYNAPSE_ORGANIZATION	250	-0.44	-2.04	0	0.001	4404	tags=39%, list=20%, signal=49%
GOBP_RESPONSE_TO_AUDITORY_STIMULUS	24	-0.66	-2.03	0	0.001	3784	tags=54%, list=18%, signal=66%
GOBP_MICROTUBULE_BASED_MOVEMENT	380	-0.43	-2.03	0	0.001	5835	tags=41%, list=27%, signal=55%
GOBP_CALCIUM_ION_REGULATED_EXOCYTOSIS_OF_NEUROTRANSMITTER	24	-0.68	-2.03	0	0.001	1746	tags=54%, list=8%, signal=59%
GOBP_SYNAPTIC_VESICLE_CLUSTERING	20	-0.72	-2.03	0	0.001	3082	tags=60%, list=14%, signal=70%
GOBP_POSITIVE_REGULATION_OF_SODIUM_ION_TRANSPORT	42	-0.57	-2.02	0	0.001	3946	tags=48%, list=18%, signal=58%
GOBP_REGULATION_OF_CALCIUM_ION_TRANSMEMBRANE_TRANSPORTER_ACTIVITY	90	-0.5	-2.02	0	0.001	4020	tags=42%, list=19%, signal=52%
GOBP_POSITIVE_REGULATION_OF_LONG_TERM_SYNAPTIC_POTENTIATION	31	-0.64	-2.02	0	0.001	3526	tags=52%, list=16%, signal=62%
GOBP_POSITIVE_REGULATION_OF_CATION_TRANSMEMBRANE_TRANSPORT	156	-0.47	-2.02	0	0.001	3226	tags=36%, list=15%, signal=42%
GOBP_RETINAL_GANGLION_CELL_AXON_GUIDANCE	23	-0.67	-2.02	0	0.001	3307	tags=57%, list=15%, signal=67%
GOBP_INHIBITORY_SYNAPSE_ASSEMBLY	18	-0.71	-2.02	0	0.001	3712	tags=67%, list=17%, signal=80%
GOBP_CELLULAR_RESPONSE_TO_CALCIUM_ION	77	-0.52	-2.01	0	0.001	2784	tags=36%, list=13%, signal=42%
GOBP_REGULATION_OF_SIGNALING_RECEPTOR_ACTIVITY	138	-0.47	-2.01	0	0.001	3379	tags=37%, list=16%, signal=44%
GOBP_DETECTION_OF_STIMULUS	197	-0.45	-2.01	0	0.001	3742	tags=44%, list=17%, signal=53%
GOBP_CELL_CELL_SIGNALING_INVOLVED_IN_CARDIAC_CONDUCTION	29	-0.63	-2.01	0	0.001	2144	tags=48%, list=10%, signal=54%
GOBP_REGULATION_OF_CALCIUM_ION_DEPENDENT_EXOCYTOSIS	47	-0.58	-2.01	0	0.001	5354	tags=68%, list=25%, signal=90%
GOBP_NEURON_PROJECTION_ARBORIZATION	32	-0.62	-2.01	0	0.001	5012	tags=59%, list=23%, signal=77%
GOBP_NEGATIVE_REGULATION_OF_FEEDING_BEHAVIOR	16	-0.74	-2.01	0	0.001	1630	tags=44%, list=8%, signal=47%
GOBP_REGULATION_OF_DENDRITE_MORPHOGENESIS	97	-0.5	-2.01	0	0.001	5827	tags=49%, list=27%, signal=67%
GOBP_POSITIVE_REGULATION_OF_CALCIUM_ION_TRANSMEMBRANE_TRANSPORT	94	-0.49	-2.01	0	0.001	2742	tags=34%, list=13%, signal=39%
GOBP_CILIUM_MOVEMENT	168	-0.46	-2.01	0	0.001	6305	tags=48%, list=29%, signal=67%
GOBP_POSITIVE_REGULATION_OF_CALCIUM_ION_TRANSMEMBRANE_TRANSPORTER_ACTIVITY	46	-0.58	-2.01	0	0.001	2742	tags=41%, list=13%, signal=47%
GOBP_POSTSYNAPTIC_NEUROTRANSMITTER_RECEPTOR_INTERNALIZATION	37	-0.6	-2.01	0	0.001	6158	tags=59%, list=29%, signal=83%
GOBP_REGULATION_OF_SYNAPTIC_VESICLE_EXOCYTOSIS	59	-0.55	-2.01	0	0.001	5608	tags=61%, list=26%, signal=82%
GOBP_URINARY_TRACT_SMOOTH_MUSCLE_CONTRACTION	15	-0.74	-2.01	0	0.001	3722	tags=73%, list=17%, signal=89%
GOBP_PHENOL_CONTAINING_COMPOUND_BIOSYNTHETIC_PROCESS	49	-0.57	-2	0	0.001	3664	tags=47%, list=17%, signal=56%
GOBP_POSITIVE_REGULATION_OF_MONOATOMIC_ION_TRANSMEMBRANE_TRANSPORT	187	-0.46	-2	0	0.001	3272	tags=36%, list=15%, signal=42%
GOBP_PREPULSE_INHIBITION	19	-0.7	-2	0	0.001	868	tags=32%, list=4%, signal=33%
GOBP_GAMMA_AMINOBUTYRIC_ACID_SECRETION	18	-0.71	-2	0	0.001	3029	tags=78%, list=14%, signal=90%
GOBP_SENSORY_PERCEPTION_OF_CHEMICAL_STIMULUS	70	-0.52	-2	0	0.001	4312	tags=49%, list=20%, signal=60%
GOBP_REGULATION_OF_POTASSIUM_ION_TRANSPORT	109	-0.48	-1.99	0	0.001	4559	tags=45%, list=21%, signal=57%
GOBP_NEUROTRANSMITTER_GATED_ION_CHANNEL_CLUSTERING	22	-0.68	-1.99	0	0.001	2951	tags=59%, list=14%, signal=68%
GOBP_ADENYLATE_CYCLASE_ACTIVATING_ADRENERGIC_RECEPTOR_SIGNALING_PATHWAY	25	-0.65	-1.99	0	0.001	1472	tags=36%, list=7%, signal=39%
GOBP_STRIATED_MUSCLE_CONTRACTION	159	-0.46	-1.98	0	0.001	2862	tags=35%, list=13%, signal=40%
GOBP_MICROTUBULE_BASED_PROTEIN_TRANSPORT	15	-0.75	-1.98	0	0.001	3513	tags=67%, list=16%, signal=80%
GOBP_NEUROTRANSMITTER_RECEPTOR_TRANSPORT	33	-0.6	-1.98	0	0.001	4194	tags=55%, list=19%, signal=68%
GOBP_CILIUM_OR_FLAGELLUM_DEPENDENT_CELL_MOTILITY	124	-0.47	-1.98	0	0.001	6305	tags=48%, list=29%, signal=68%
GOBP_ACID_SECRETION	48	-0.56	-1.98	0	0.002	3375	tags=50%, list=16%, signal=59%
GOBP_POSITIVE_REGULATION_OF_TRANSPORTER_ACTIVITY	131	-0.47	-1.98	0	0.002	4020	tags=41%, list=19%, signal=50%
GOBP_POSITIVE_REGULATION_OF_MONOATOMIC_ION_TRANSPORT	247	-0.43	-1.97	0	0.002	3272	tags=36%, list=15%, signal=42%
GOBP_POSITIVE_REGULATION_OF_CATION_CHANNEL_ACTIVITY	70	-0.52	-1.97	0	0.002	3198	tags=40%, list=15%, signal=47%
GOBP_REGULATION_OF_POTASSIUM_ION_TRANSMEMBRANE_TRANSPORT	90	-0.5	-1.97	0	0.002	4559	tags=49%, list=21%, signal=62%
GOBP_REGULATION_OF_METAL_ION_TRANSPORT	412	-0.41	-1.97	0	0.002	2671	tags=30%, list=12%, signal=33%
GOBP_SYNAPTIC_VESICLE_LOCALIZATION	61	-0.53	-1.97	0	0.002	3703	tags=39%, list=17%, signal=47%
GOBP_DOPAMINE_METABOLIC_PROCESS	46	-0.56	-1.96	0	0.002	3109	tags=39%, list=14%, signal=46%
GOBP_REGULATION_OF_CELL_MORPHOGENESIS_INVOLVED_IN_DIFFERENTIATION	68	-0.51	-1.96	0	0.002	5984	tags=50%, list=28%, signal=69%
GOBP_SYNAPSE_MATURATION	39	-0.57	-1.96	0	0.002	3748	tags=51%, list=17%, signal=62%
GOBP_CGMP_METABOLIC_PROCESS	18	-0.7	-1.96	0	0.002	4596	tags=72%, list=21%, signal=92%
GOBP_EATING_BEHAVIOR	44	-0.57	-1.96	0.002	0.002	2844	tags=41%, list=13%, signal=47%
GOBP_CHEMOSENSORY_BEHAVIOR	20	-0.67	-1.96	0	0.002	3333	tags=60%, list=15%, signal=71%
GOBP_REGULATION_OF_BLOOD_CIRCULATION	252	-0.43	-1.96	0	0.002	3386	tags=36%, list=16%, signal=42%
GOBP_CATECHOL_CONTAINING_COMPOUND_METABOLIC_PROCESS	59	-0.54	-1.96	0	0.002	3109	tags=39%, list=14%, signal=45%
GOBP_REGULATION_OF_SODIUM_ION_TRANSMEMBRANE_TRANSPORTER_ACTIVITY	57	-0.54	-1.96	0	0.002	2655	tags=39%, list=12%, signal=44%
GOBP_PHOTORECEPTOR_CELL_DIFFERENTIATION	82	-0.5	-1.95	0	0.002	4181	tags=48%, list=19%, signal=59%
GOBP_SENSORY_PERCEPTION_OF_PAIN	143	-0.46	-1.95	0	0.002	3393	tags=43%, list=16%, signal=51%
GOBP_REGULATION_OF_CYCLASE_ACTIVITY	49	-0.55	-1.95	0	0.002	3380	tags=45%, list=16%, signal=53%
GOBP_ACTIN_MEDIATED_CELL_CONTRACTION	94	-0.49	-1.94	0	0.002	2979	tags=38%, list=14%, signal=44%
GOBP_CARDIAC_MYOFIBRIL_ASSEMBLY	18	-0.69	-1.94	0	0.003	2211	tags=39%, list=10%, signal=43%
GOBP_REGULATION_OF_VESICLE_FUSION	33	-0.59	-1.93	0	0.003	4154	tags=58%, list=19%, signal=71%
GOBP_REGULATION_OF_SYNAPSE_MATURATION	23	-0.65	-1.93	0	0.003	3748	tags=61%, list=17%, signal=74%
GOBP_ADRENERGIC_RECEPTOR_SIGNALING_PATHWAY	31	-0.6	-1.93	0	0.003	1472	tags=32%, list=7%, signal=35%
GOBP_REGULATION_OF_SHORT_TERM_NEURONAL_SYNAPTIC_PLASTICITY	21	-0.65	-1.93	0.002	0.003	4683	tags=71%, list=22%, signal=91%
GOBP_POSITIVE_REGULATION_OF_POTASSIUM_ION_TRANSPORT	49	-0.54	-1.93	0	0.003	3833	tags=49%, list=18%, signal=59%
GOBP_ENDOSOME_TO_PLASMA_MEMBRANE_PROTEIN_TRANSPORT	21	-0.67	-1.92	0	0.003	1664	tags=29%, list=8%, signal=31%
GOBP_REGULATION_OF_SYNAPTIC_TRANSMISSION_GABAERGIC	43	-0.56	-1.92	0	0.003	4754	tags=58%, list=22%, signal=74%
GOBP_NEGATIVE_REGULATION_OF_G_PROTEIN_COUPLED_RECEPTOR_SIGNALING_PATHWAY	56	-0.53	-1.92	0	0.003	4494	tags=63%, list=21%, signal=79%
GOBP_SYNAPTIC_VESICLE_PRIMING	27	-0.62	-1.92	0	0.003	4243	tags=70%, list=20%, signal=87%
GOBP_HEART_PROCESS	239	-0.43	-1.92	0	0.003	2426	tags=30%, list=11%, signal=33%
GOBP_PHENOL_CONTAINING_COMPOUND_METABOLIC_PROCESS	110	-0.46	-1.92	0	0.003	3461	tags=35%, list=16%, signal=42%
GOBP_RESPONSE_TO_FORSKOLIN	19	-0.68	-1.92	0	0.003	3526	tags=68%, list=16%, signal=82%
GOBP_REGULATION_OF_ADENYLATE_CYCLASE_ACTIVITY	39	-0.56	-1.92	0	0.003	3380	tags=49%, list=16%, signal=58%
GOBP_AXONAL_TRANSPORT	67	-0.51	-1.92	0	0.003	4916	tags=43%, list=23%, signal=56%
GOBP_POSITIVE_REGULATION_OF_TRANSMEMBRANE_TRANSPORT	250	-0.42	-1.92	0	0.003	4356	tags=37%, list=20%, signal=46%
GOBP_POSITIVE_REGULATION_OF_CALCIUM_ION_DEPENDENT_EXOCYTOSIS	18	-0.68	-1.91	0	0.003	6299	tags=89%, list=29%, signal=125%
GOBP_REGULATION_OF_ACTION_POTENTIAL	67	-0.51	-1.91	0	0.003	3202	tags=42%, list=15%, signal=49%
GOBP_NEURON_MIGRATION	190	-0.43	-1.91	0	0.003	3832	tags=34%, list=18%, signal=41%
GOBP_NEURON_RECOGNITION	46	-0.54	-1.91	0	0.003	3762	tags=46%, list=17%, signal=55%
GOBP_LONG_TERM_SYNAPTIC_DEPRESSION	40	-0.57	-1.91	0	0.003	3526	tags=48%, list=16%, signal=57%
GOBP_AXON_EXTENSION	143	-0.44	-1.91	0	0.003	3958	tags=39%, list=18%, signal=48%
GOBP_REGULATION_OF_SODIUM_ION_TRANSPORT	96	-0.46	-1.91	0	0.003	2655	tags=34%, list=12%, signal=39%
GOBP_CALCIUM_ION_TRANSMEMBRANE_TRANSPORT	297	-0.41	-1.9	0	0.004	4029	tags=39%, list=19%, signal=47%
GOBP_DEVELOPMENTAL_GROWTH_INVOLVED_IN_MORPHOGENESIS	278	-0.41	-1.9	0	0.004	3958	tags=35%, list=18%, signal=42%
GOBP_DENDRITIC_SPINE_DEVELOPMENT	134	-0.45	-1.9	0	0.004	4258	tags=38%, list=20%, signal=47%
GOBP_CELL_COMMUNICATION_INVOLVED_IN_CARDIAC_CONDUCTION	42	-0.56	-1.9	0	0.004	2389	tags=43%, list=11%, signal=48%
GOBP_REGULATION_OF_CARDIAC_MUSCLE_CONTRACTION	66	-0.5	-1.9	0	0.004	2742	tags=36%, list=13%, signal=42%
GOBP_POSTSYNAPTIC_SPECIALIZATION_ASSEMBLY	38	-0.56	-1.9	0	0.004	4404	tags=55%, list=20%, signal=69%
GOBP_CELL_DIFFERENTIATION_IN_HINDBRAIN	28	-0.61	-1.9	0	0.004	4195	tags=50%, list=19%, signal=62%
GOBP_NEURON_PROJECTION_ORGANIZATION	116	-0.46	-1.9	0	0.004	2894	tags=29%, list=13%, signal=34%
GOBP_REGULATION_OF_NMDA_RECEPTOR_ACTIVITY	27	-0.62	-1.9	0	0.004	2854	tags=52%, list=13%, signal=60%
GOBP_G_PROTEIN_COUPLED_GLUTAMATE_RECEPTOR_SIGNALING_PATHWAY	15	-0.7	-1.9	0	0.004	3135	tags=60%, list=15%, signal=70%
GOBP_DETECTION_OF_MECHANICAL_STIMULUS	63	-0.51	-1.89	0	0.004	3358	tags=44%, list=16%, signal=52%
GOBP_CENTRAL_NERVOUS_SYSTEM_PROJECTION_NEURON_AXONOGENESIS	33	-0.58	-1.89	0	0.004	3574	tags=42%, list=17%, signal=51%
GOBP_DOPAMINE_BIOSYNTHETIC_PROCESS	16	-0.69	-1.89	0	0.004	1737	tags=44%, list=8%, signal=48%
GOBP_REGULATION_OF_PRESYNAPTIC_CYTOSOLIC_CALCIUM_ION_CONCENTRATION	20	-0.65	-1.89	0.002	0.004	3552	tags=50%, list=16%, signal=60%
GOBP_SPONTANEOUS_SYNAPTIC_TRANSMISSION	18	-0.67	-1.89	0.002	0.004	4726	tags=78%, list=22%, signal=99%
GOBP_DENDRITE_EXTENSION	42	-0.54	-1.88	0	0.004	3925	tags=48%, list=18%, signal=58%
GOBP_TELENCEPHALON_GLIAL_CELL_MIGRATION	28	-0.6	-1.88	0.004	0.005	4258	tags=43%, list=20%, signal=53%
GOBP_CATECHOL_CONTAINING_COMPOUND_BIOSYNTHETIC_PROCESS	24	-0.62	-1.88	0	0.005	1899	tags=42%, list=9%, signal=46%
GOBP_RESPONSE_TO_DOPAMINE	56	-0.51	-1.88	0	0.005	2869	tags=41%, list=13%, signal=47%
GOBP_ADENYLATE_CYCLASE_ACTIVATING_G_PROTEIN_COUPLED_RECEPTOR_SIGNALING_PATHWAY	124	-0.45	-1.88	0	0.005	3956	tags=43%, list=18%, signal=52%
GOBP_POSTSYNAPTIC_MEMBRANE_ORGANIZATION	48	-0.54	-1.87	0.002	0.005	4608	tags=48%, list=21%, signal=61%
GOBP_REGULATION_OF_DENDRITIC_SPINE_MORPHOGENESIS	59	-0.51	-1.87	0	0.005	5928	tags=54%, list=27%, signal=75%
GOBP_HOMOPHILIC_CELL_ADHESION_VIA_PLASMA_MEMBRANE_ADHESION_MOLECULES	102	-0.46	-1.87	0	0.005	3334	tags=35%, list=15%, signal=42%
GOBP_REGULATION_OF_LYASE_ACTIVITY	51	-0.52	-1.87	0	0.005	3380	tags=43%, list=16%, signal=51%
GOBP_NEUROTRANSMITTER_RECEPTOR_TRANSPORT_TO_PLASMA_MEMBRANE	24	-0.63	-1.87	0.002	0.005	2080	tags=42%, list=10%, signal=46%
GOBP_SENSORY_PERCEPTION_OF_MECHANICAL_STIMULUS	191	-0.42	-1.87	0	0.005	3722	tags=38%, list=17%, signal=46%
GOBP_MICROTUBULE_BASED_TRANSPORT	214	-0.42	-1.87	0	0.005	4929	tags=35%, list=23%, signal=45%
GOBP_EXCITATORY_SYNAPSE_ASSEMBLY	37	-0.57	-1.87	0	0.005	4165	tags=57%, list=19%, signal=70%
GOBP_REGULATION_OF_POSTSYNAPSE_ORGANIZATION	138	-0.44	-1.87	0	0.005	5928	tags=50%, list=27%, signal=68%
GOBP_CALCIUM_ION_TRANSMEMBRANE_TRANSPORT_VIA_HIGH_VOLTAGE_GATED_CALCIUM_CHANNEL	15	-0.7	-1.87	0	0.005	3934	tags=60%, list=18%, signal=73%
GOBP_VISUAL_BEHAVIOR	72	-0.49	-1.86	0	0.005	4253	tags=46%, list=20%, signal=57%
GOBP_DETECTION_OF_STIMULUS_INVOLVED_IN_SENSORY_PERCEPTION_OF_PAIN	38	-0.55	-1.86	0	0.005	3375	tags=53%, list=16%, signal=62%
GOBP_REGULATION_OF_CATECHOLAMINE_METABOLIC_PROCESS	25	-0.6	-1.86	0.004	0.005	3109	tags=40%, list=14%, signal=47%
GOBP_NEGATIVE_REGULATION_OF_AMINE_TRANSPORT	35	-0.56	-1.86	0	0.006	3108	tags=54%, list=14%, signal=63%
GOBP_ACROSOME_REACTION	26	-0.61	-1.86	0.002	0.006	5634	tags=62%, list=26%, signal=83%
GOBP_SYNAPTIC_VESICLE_RECYCLING	89	-0.47	-1.86	0	0.006	4194	tags=44%, list=19%, signal=54%
GOBP_CALCIUM_ION_TRANSPORT	402	-0.38	-1.86	0	0.006	4029	tags=37%, list=19%, signal=45%
GOBP_MALE_GENITALIA_DEVELOPMENT	19	-0.65	-1.85	0.002	0.006	1625	tags=37%, list=8%, signal=40%
GOBP_RESPONSE_TO_COCAINE	43	-0.54	-1.85	0	0.006	4346	tags=49%, list=20%, signal=61%
GOBP_POSITIVE_REGULATION_OF_NEUROTRANSMITTER_TRANSPORT	27	-0.6	-1.85	0	0.006	3925	tags=52%, list=18%, signal=63%
GOBP_NEGATIVE_REGULATION_OF_AXON_EXTENSION	48	-0.52	-1.85	0	0.006	3712	tags=44%, list=17%, signal=53%
GOBP_EXPLORATION_BEHAVIOR	40	-0.53	-1.85	0	0.006	3719	tags=50%, list=17%, signal=60%
GOBP_SYNAPTIC_TRANSMISSION_CHOLINERGIC	24	-0.61	-1.85	0.004	0.006	4608	tags=75%, list=21%, signal=95%
GOBP_REGULATION_OF_SYNAPTIC_VESICLE_CYCLE	17	-0.66	-1.84	0	0.007	1828	tags=59%, list=8%, signal=64%
GOBP_POSITIVE_REGULATION_OF_POTASSIUM_ION_TRANSMEMBRANE_TRANSPORT	40	-0.54	-1.84	0	0.007	3833	tags=52%, list=18%, signal=64%
GOBP_REGULATION_OF_RELAXATION_OF_MUSCLE	16	-0.68	-1.84	0	0.007	3250	tags=56%, list=15%, signal=66%
GOBP_NEGATIVE_CHEMOTAXIS	43	-0.53	-1.84	0.002	0.007	4546	tags=51%, list=21%, signal=65%
GOBP_PRESYNAPTIC_ENDOCYTOSIS	80	-0.48	-1.84	0	0.007	4194	tags=45%, list=19%, signal=56%
GOBP_CELL_JUNCTION_ASSEMBLY	444	-0.38	-1.84	0	0.007	3612	tags=32%, list=17%, signal=38%
GOBP_REGULATION_OF_FEEDING_BEHAVIOR	39	-0.55	-1.84	0	0.007	2114	tags=31%, list=10%, signal=34%
GOBP_ATRIAL_CARDIAC_MUSCLE_CELL_TO_AV_NODE_CELL_SIGNALING	15	-0.69	-1.84	0	0.007	2144	tags=60%, list=10%, signal=67%
GOBP_ACTIN_FILAMENT_BASED_MOVEMENT	122	-0.44	-1.84	0	0.007	2979	tags=36%, list=14%, signal=42%
GOBP_REGULATION_OF_DENDRITIC_SPINE_DEVELOPMENT	86	-0.47	-1.84	0	0.007	3467	tags=34%, list=16%, signal=40%
GOBP_IMPORT_INTO_CELL	245	-0.4	-1.84	0	0.007	4761	tags=42%, list=22%, signal=54%
GOBP_ADULT_LOCOMOTORY_BEHAVIOR	101	-0.45	-1.84	0	0.007	2407	tags=32%, list=11%, signal=35%
GOBP_IMPORT_ACROSS_PLASMA_MEMBRANE	193	-0.41	-1.83	0	0.007	4761	tags=42%, list=22%, signal=53%
GOBP_TRANSPORT_ALONG_MICROTUBULE	176	-0.42	-1.83	0	0.007	4929	tags=35%, list=23%, signal=45%
GOBP_CYTOSKELETON_DEPENDENT_INTRACELLULAR_TRANSPORT	209	-0.41	-1.83	0	0.007	4993	tags=37%, list=23%, signal=48%
GOBP_POSITIVE_REGULATION_OF_NEUROTRANSMITTER_SECRETION	21	-0.64	-1.83	0	0.007	2978	tags=48%, list=14%, signal=55%
GOBP_DENDRITIC_SPINE_MORPHOGENESIS	76	-0.48	-1.83	0	0.007	4258	tags=38%, list=20%, signal=47%
GOBP_POSITIVE_REGULATION_OF_AMINE_TRANSPORT	54	-0.5	-1.83	0.002	0.008	3204	tags=41%, list=15%, signal=48%
GOBP_MEMBRANE_REPOLARIZATION	44	-0.52	-1.83	0	0.008	2286	tags=36%, list=11%, signal=41%
GOBP_ANTEROGRADE_AXONAL_TRANSPORT	53	-0.5	-1.82	0.002	0.008	4916	tags=42%, list=23%, signal=54%
GOBP_NEURON_FATE_SPECIFICATION	29	-0.58	-1.82	0.002	0.008	3628	tags=38%, list=17%, signal=46%
GOBP_REGULATION_OF_RYANODINE_SENSITIVE_CALCIUM_RELEASE_CHANNEL_ACTIVITY	19	-0.65	-1.82	0	0.008	3893	tags=58%, list=18%, signal=71%
GOBP_REGULATION_OF_DENDRITE_EXTENSION	31	-0.57	-1.82	0	0.008	1682	tags=32%, list=8%, signal=35%
GOBP_PHOSPHOLIPID_DEPHOSPHORYLATION	40	-0.53	-1.82	0.002	0.008	3703	tags=40%, list=17%, signal=48%
GOBP_POSITIVE_REGULATION_OF_PEPTIDE_SECRETION	138	-0.43	-1.82	0	0.008	3930	tags=38%, list=18%, signal=46%
GOBP_REGULATION_OF_ORGANIC_ACID_TRANSPORT	87	-0.46	-1.82	0	0.008	3247	tags=38%, list=15%, signal=44%
GOBP_RESPONSE_TO_MECHANICAL_STIMULUS	149	-0.43	-1.82	0	0.008	3358	tags=32%, list=16%, signal=38%
GOBP_CYCLIC_NUCLEOTIDE_BIOSYNTHETIC_PROCESS	22	-0.61	-1.82	0.002	0.008	4596	tags=68%, list=21%, signal=87%
GOBP_POSITIVE_REGULATION_OF_CELL_JUNCTION_ASSEMBLY	125	-0.44	-1.82	0	0.008	4798	tags=45%, list=22%, signal=57%
GOBP_NEGATIVE_REGULATION_OF_ORGANIC_ACID_TRANSPORT	27	-0.58	-1.82	0.004	0.008	3247	tags=52%, list=15%, signal=61%
GOBP_G_PROTEIN_COUPLED_ACETYLCHOLINE_RECEPTOR_SIGNALING_PATHWAY	20	-0.62	-1.82	0.008	0.008	4142	tags=75%, list=19%, signal=93%
GOBP_INSULIN_SECRETION	238	-0.4	-1.82	0	0.008	4361	tags=39%, list=20%, signal=48%
GOBP_CALCIUM_ION_IMPORT_ACROSS_PLASMA_MEMBRANE	37	-0.55	-1.81	0	0.009	3825	tags=41%, list=18%, signal=49%
GOBP_POSTSYNAPTIC_SPECIALIZATION_ORGANIZATION	55	-0.51	-1.81	0	0.009	4670	tags=51%, list=22%, signal=65%
GOBP_REGULATION_OF_EATING_BEHAVIOR	15	-0.68	-1.81	0.004	0.009	3393	tags=40%, list=16%, signal=47%
GOBP_TELENCEPHALON_DEVELOPMENT	243	-0.4	-1.81	0	0.009	5897	tags=43%, list=27%, signal=59%
GOBP_REGULATION_OF_LONG_TERM_NEURONAL_SYNAPTIC_PLASTICITY	37	-0.53	-1.8	0	0.009	4670	tags=57%, list=22%, signal=72%
GOBP_BEHAVIORAL_RESPONSE_TO_PAIN	30	-0.57	-1.8	0.002	0.009	3393	tags=57%, list=16%, signal=67%
GOBP_RESPONSE_TO_ETHANOL	65	-0.48	-1.8	0	0.009	1563	tags=31%, list=7%, signal=33%
GOBP_REGULATION_OF_CELL_JUNCTION_ASSEMBLY	236	-0.4	-1.8	0	0.009	4711	tags=41%, list=22%, signal=51%
GOBP_REGULATION_OF_CGMP_MEDIATED_SIGNALING	15	-0.66	-1.8	0.004	0.009	3138	tags=53%, list=15%, signal=62%
GOBP_MUSCLE_CONTRACTION	297	-0.39	-1.8	0	0.009	2869	tags=31%, list=13%, signal=35%
GOBP_REGULATION_OF_MICROTUBULE_POLYMERIZATION_OR_DEPOLYMERIZATION	89	-0.45	-1.8	0	0.009	4879	tags=43%, list=23%, signal=55%
GOBP_AMMONIUM_ION_METABOLIC_PROCESS	22	-0.61	-1.8	0	0.009	3741	tags=50%, list=17%, signal=60%
GOBP_CELL_CELL_ADHESION_VIA_PLASMA_MEMBRANE_ADHESION_MOLECULES	198	-0.41	-1.8	0	0.01	3334	tags=35%, list=15%, signal=41%
GOBP_NEUROMUSCULAR_JUNCTION_DEVELOPMENT	59	-0.49	-1.8	0	0.01	4744	tags=47%, list=22%, signal=61%
GOBP_NEGATIVE_REGULATION_OF_MICROTUBULE_POLYMERIZATION_OR_DEPOLYMERIZATION	47	-0.52	-1.79	0.002	0.01	4489	tags=45%, list=21%, signal=56%
GOBP_REGULATION_OF_MICROTUBULE_DEPOLYMERIZATION	37	-0.53	-1.79	0.004	0.01	4489	tags=46%, list=21%, signal=58%
GOBP_NEGATIVE_REGULATION_OF_SODIUM_ION_TRANSPORT	19	-0.63	-1.79	0.002	0.01	4559	tags=47%, list=21%, signal=60%
GOBP_REGULATION_OF_COLLATERAL_SPROUTING	22	-0.61	-1.79	0.002	0.01	3762	tags=55%, list=17%, signal=66%
GOBP_REGULATION_OF_STRIATED_MUSCLE_CONTRACTION	81	-0.45	-1.79	0	0.01	3965	tags=41%, list=18%, signal=50%
GOBP_RELEASE_OF_SEQUESTERED_CALCIUM_ION_INTO_CYTOSOL_BY_ENDOPLASMIC_RETICULUM	22	-0.61	-1.79	0.002	0.01	2267	tags=45%, list=10%, signal=51%
GOBP_REGULATION_OF_DELAYED_RECTIFIER_POTASSIUM_CHANNEL_ACTIVITY	17	-0.64	-1.78	0.006	0.011	4972	tags=65%, list=23%, signal=84%
GOBP_CENTRAL_NERVOUS_SYSTEM_NEURON_AXONOGENESIS	45	-0.51	-1.78	0	0.011	6103	tags=51%, list=28%, signal=71%
GOBP_MUSCLE_SYSTEM_PROCESS	403	-0.37	-1.78	0	0.011	2869	tags=28%, list=13%, signal=31%
GOBP_REGULATION_OF_POTASSIUM_ION_TRANSMEMBRANE_TRANSPORTER_ACTIVITY	63	-0.49	-1.78	0	0.011	4559	tags=43%, list=21%, signal=54%
GOBP_POSITIVE_REGULATION_OF_SODIUM_ION_TRANSMEMBRANE_TRANSPORT	23	-0.6	-1.78	0.002	0.011	3946	tags=48%, list=18%, signal=58%
GOBP_REGULATION_OF_LONG_TERM_SYNAPTIC_DEPRESSION	20	-0.61	-1.78	0.002	0.011	3526	tags=55%, list=16%, signal=66%
GOBP_BIOGENIC_AMINE_METABOLIC_PROCESS	94	-0.43	-1.77	0	0.012	2530	tags=27%, list=12%, signal=30%
GOBP_NITRIC_OXIDE_MEDIATED_SIGNAL_TRANSDUCTION	25	-0.57	-1.77	0.006	0.012	2140	tags=40%, list=10%, signal=44%
GOBP_EYE_PHOTORECEPTOR_CELL_DIFFERENTIATION	60	-0.49	-1.77	0	0.012	4181	tags=50%, list=19%, signal=62%
GOBP_PROTEOGLYCAN_BIOSYNTHETIC_PROCESS	57	-0.48	-1.77	0.004	0.012	4991	tags=37%, list=23%, signal=48%
GOBP_AMIDE_TRANSPORT	387	-0.37	-1.77	0	0.012	4361	tags=37%, list=20%, signal=46%
GOBP_DETECTION_OF_MECHANICAL_STIMULUS_INVOLVED_IN_SENSORY_PERCEPTION	50	-0.5	-1.77	0	0.013	3358	tags=46%, list=16%, signal=54%
GOBP_POSITIVE_REGULATION_OF_NERVOUS_SYSTEM_DEVELOPMENT	362	-0.37	-1.76	0	0.013	4744	tags=40%, list=22%, signal=50%
GOBP_POSITIVE_REGULATION_OF_CAMP_MEDIATED_SIGNALING	27	-0.57	-1.76	0.008	0.013	3557	tags=48%, list=16%, signal=58%
GOBP_MEMBRANE_HYPERPOLARIZATION	18	-0.61	-1.76	0.002	0.013	1501	tags=39%, list=7%, signal=42%
GOBP_HINDBRAIN_DEVELOPMENT	162	-0.41	-1.76	0	0.013	4195	tags=36%, list=19%, signal=45%
GOBP_NEGATIVE_REGULATION_OF_LYASE_ACTIVITY	17	-0.63	-1.76	0.008	0.013	3380	tags=41%, list=16%, signal=49%
GOBP_FOREBRAIN_NEURON_DIFFERENTIATION	49	-0.5	-1.76	0	0.013	5588	tags=51%, list=26%, signal=69%
GOBP_CENTRAL_NERVOUS_SYSTEM_NEURON_DEVELOPMENT	95	-0.44	-1.76	0.002	0.014	3574	tags=31%, list=17%, signal=36%
GOBP_TRANS_SYNAPTIC_SIGNALING_MODULATING_SYNAPTIC_TRANSMISSION	17	-0.64	-1.76	0.004	0.014	4668	tags=59%, list=22%, signal=75%
GOBP_REGULATION_OF_RESPONSE_TO_FOOD	19	-0.61	-1.76	0.004	0.014	5367	tags=58%, list=25%, signal=77%
GOBP_CATECHOLAMINE_UPTAKE	16	-0.64	-1.76	0.01	0.014	1754	tags=44%, list=8%, signal=48%
GOBP_FOREBRAIN_DEVELOPMENT	370	-0.37	-1.75	0	0.014	5897	tags=43%, list=27%, signal=58%
GOBP_CELLULAR_RESPONSE_TO_METAL_ION	157	-0.41	-1.75	0	0.014	3028	tags=30%, list=14%, signal=35%
GOBP_POSITIVE_REGULATION_OF_CELL_PROJECTION_ORGANIZATION	441	-0.36	-1.75	0	0.014	3981	tags=32%, list=18%, signal=38%
GOBP_MOTOR_BEHAVIOR	26	-0.57	-1.75	0.006	0.014	3833	tags=38%, list=18%, signal=47%
GOBP_SYNAPTIC_VESICLE_MEMBRANE_ORGANIZATION	33	-0.54	-1.75	0.004	0.015	3437	tags=55%, list=16%, signal=65%
GOBP_INCLUSION_BODY_ASSEMBLY	26	-0.56	-1.74	0.009	0.015	5176	tags=54%, list=24%, signal=71%
GOBP_CARDIAC_MUSCLE_CELL_MEMBRANE_REPOLARIZATION	30	-0.55	-1.74	0.004	0.016	2286	tags=40%, list=11%, signal=45%
GOBP_CELL_DIFFERENTIATION_IN_SPINAL_CORD	38	-0.52	-1.74	0	0.016	1985	tags=21%, list=9%, signal=23%
GOBP_GLUTAMATE_SECRETION	33	-0.53	-1.74	0	0.016	3902	tags=55%, list=18%, signal=66%
GOBP_RESPONSE_TO_CALCIUM_ION	130	-0.41	-1.74	0	0.016	2784	tags=31%, list=13%, signal=35%
GOBP_POSITIVE_REGULATION_OF_POTASSIUM_ION_TRANSMEMBRANE_TRANSPORTER_ACTIVITY	24	-0.57	-1.74	0.004	0.016	3833	tags=50%, list=18%, signal=61%
GOBP_HEPARAN_SULFATE_PROTEOGLYCAN_BIOSYNTHETIC_PROCESS	29	-0.54	-1.74	0.004	0.016	4012	tags=34%, list=19%, signal=42%
GOBP_RETINAL_CONE_CELL_DIFFERENTIATION	16	-0.64	-1.74	0.01	0.016	3643	tags=50%, list=17%, signal=60%
GOBP_HINDLIMB_MORPHOGENESIS	36	-0.52	-1.74	0.008	0.016	6414	tags=61%, list=30%, signal=87%
GOBP_REGULATION_OF_THE_FORCE_OF_HEART_CONTRACTION	30	-0.54	-1.73	0.008	0.016	2426	tags=37%, list=11%, signal=41%
GOBP_NEUROTRANSMITTER_REUPTAKE	28	-0.55	-1.73	0.004	0.016	4163	tags=50%, list=19%, signal=62%
GOBP_POSITIVE_REGULATION_OF_INSULIN_SECRETION	105	-0.42	-1.73	0	0.017	4247	tags=37%, list=20%, signal=46%
GOBP_RELAXATION_OF_MUSCLE	35	-0.53	-1.73	0.004	0.017	3250	tags=37%, list=15%, signal=44%
GOBP_NOREPINEPHRINE_TRANSPORT	27	-0.57	-1.73	0.009	0.017	2622	tags=44%, list=12%, signal=51%
GOBP_REGULATION_OF_CALCIUM_ION_TRANSPORT	260	-0.38	-1.73	0	0.017	2742	tags=29%, list=13%, signal=33%
GOBP_REGULATION_OF_AMINO_ACID_TRANSPORT	53	-0.49	-1.73	0	0.017	3135	tags=43%, list=15%, signal=51%
GOBP_REGULATION_OF_MICROTUBULE_CYTOSKELETON_ORGANIZATION	156	-0.4	-1.73	0	0.017	3139	tags=29%, list=15%, signal=34%
GOBP_PROTEIN_CONTAINING_COMPLEX_LOCALIZATION	236	-0.38	-1.73	0	0.017	4929	tags=36%, list=23%, signal=47%
GOBP_WALKING_BEHAVIOR	48	-0.48	-1.73	0.002	0.017	1778	tags=29%, list=8%, signal=32%
GOBP_CALCIUM_ION_TRANSMEMBRANE_IMPORT_INTO_CYTOSOL	164	-0.4	-1.72	0	0.018	3915	tags=39%, list=18%, signal=47%
GOBP_CEREBELLAR_CORTEX_FORMATION	32	-0.53	-1.72	0.004	0.018	4195	tags=41%, list=19%, signal=50%
GOBP_REGULATION_OF_INSULIN_SECRETION	200	-0.39	-1.72	0	0.018	4316	tags=38%, list=20%, signal=46%
GOBP_INNERVATION	32	-0.53	-1.72	0.004	0.018	3019	tags=47%, list=14%, signal=54%
GOBP_RESPONSE_TO_SALT	309	-0.37	-1.72	0	0.018	3176	tags=31%, list=15%, signal=36%
GOBP_DENSE_CORE_GRANULE_EXOCYTOSIS	15	-0.63	-1.72	0.006	0.018	1746	tags=53%, list=8%, signal=58%
GOBP_REGULATION_OF_PEPTIDE_TRANSPORT	245	-0.38	-1.72	0	0.018	4316	tags=38%, list=20%, signal=46%
GOBP_RELAXATION_OF_CARDIAC_MUSCLE	16	-0.63	-1.72	0.008	0.018	3250	tags=56%, list=15%, signal=66%
GOBP_NEGATIVE_REGULATION_OF_MICROTUBULE_POLYMERIZATION	15	-0.64	-1.72	0.006	0.018	3092	tags=53%, list=14%, signal=62%
GOBP_PEPTIDE_TRANSPORT	306	-0.37	-1.72	0	0.018	4361	tags=37%, list=20%, signal=46%
GOBP_REGULATION_OF_MICROTUBULE_BASED_MOVEMENT	44	-0.49	-1.72	0.008	0.018	2636	tags=32%, list=12%, signal=36%
GOBP_PROXIMAL_DISTAL_PATTERN_FORMATION	22	-0.59	-1.72	0.002	0.018	4120	tags=50%, list=19%, signal=62%
GOBP_MECHANOSENSORY_BEHAVIOR	15	-0.64	-1.72	0.008	0.018	3019	tags=47%, list=14%, signal=54%
GOBP_INSULIN_SECRETION_INVOLVED_IN_CELLULAR_RESPONSE_TO_GLUCOSE_STIMULUS	91	-0.43	-1.71	0.002	0.019	4361	tags=37%, list=20%, signal=47%
GOBP_AXONAL_FASCICULATION	25	-0.56	-1.71	0.008	0.019	4895	tags=48%, list=23%, signal=62%
GOBP_POSITIVE_REGULATION_OF_VESICLE_FUSION	19	-0.6	-1.71	0.012	0.019	3437	tags=53%, list=16%, signal=63%
GOBP_POSITIVE_REGULATION_OF_AXONOGENESIS	101	-0.43	-1.71	0	0.02	3762	tags=37%, list=17%, signal=44%
GOBP_POSITIVE_REGULATION_OF_CALCIUM_ION_TRANSPORT	129	-0.41	-1.71	0	0.019	2326	tags=29%, list=11%, signal=33%
GOBP_REGULATION_OF_DEVELOPMENTAL_GROWTH	374	-0.36	-1.71	0	0.02	3807	tags=30%, list=18%, signal=36%
GOBP_POSITIVE_REGULATION_OF_G_PROTEIN_COUPLED_RECEPTOR_SIGNALING_PATHWAY	28	-0.54	-1.71	0.004	0.02	2386	tags=36%, list=11%, signal=40%
GOBP_CALCIUM_ION_HOMEOSTASIS	306	-0.36	-1.7	0	0.021	3965	tags=37%, list=18%, signal=45%
GOBP_REGULATION_OF_CARDIAC_MUSCLE_CELL_CONTRACTION	37	-0.5	-1.7	0.008	0.021	3965	tags=46%, list=18%, signal=56%
GOBP_ACIDIC_AMINO_ACID_TRANSPORT	67	-0.45	-1.7	0.002	0.021	3902	tags=43%, list=18%, signal=53%
GOBP_VESICLE_DOCKING_INVOLVED_IN_EXOCYTOSIS	45	-0.48	-1.7	0.002	0.021	4438	tags=42%, list=21%, signal=53%
GOBP_REGULATION_OF_POSTSYNAPTIC_NEUROTRANSMITTER_RECEPTOR_INTERNALIZATION	27	-0.55	-1.7	0.004	0.022	4559	tags=41%, list=21%, signal=52%
GOBP_BIOLOGICAL_PROCESS_INVOLVED_IN_INTRASPECIES_INTERACTION_BETWEEN_ORGANISMS	60	-0.45	-1.7	0.002	0.022	4744	tags=42%, list=22%, signal=53%
GOBP_REGULATION_OF_CALCIUM_ION_TRANSMEMBRANE_TRANSPORT	177	-0.39	-1.7	0	0.022	4029	tags=36%, list=19%, signal=44%
GOBP_NEGATIVE_REGULATION_OF_BEHAVIOR	28	-0.54	-1.69	0.012	0.022	2471	tags=39%, list=11%, signal=44%
GOBP_NEUROTRANSMITTER_UPTAKE	40	-0.5	-1.69	0.004	0.023	4163	tags=45%, list=19%, signal=56%
GOBP_CEREBELLAR_GRANULAR_LAYER_DEVELOPMENT	16	-0.61	-1.69	0.006	0.024	3809	tags=50%, list=18%, signal=61%
GOBP_POSITIVE_REGULATION_OF_BLOOD_PRESSURE	49	-0.47	-1.69	0.004	0.024	3365	tags=39%, list=16%, signal=46%
GOBP_PRIMARY_AMINO_COMPOUND_METABOLIC_PROCESS	17	-0.61	-1.69	0.016	0.024	3109	tags=47%, list=14%, signal=55%
GOBP_CEREBELLAR_CORTEX_DEVELOPMENT	67	-0.45	-1.69	0	0.024	4195	tags=36%, list=19%, signal=44%
GOBP_CELL_FATE_SPECIFICATION	88	-0.42	-1.69	0	0.024	3085	tags=28%, list=14%, signal=33%
GOBP_AMINE_METABOLIC_PROCESS	110	-0.41	-1.69	0	0.024	2530	tags=25%, list=12%, signal=29%
GOBP_RESPONSE_TO_FOOD	30	-0.53	-1.68	0.002	0.024	5367	tags=50%, list=25%, signal=66%
GOBP_REGULATION_OF_RESPONSE_TO_EXTRACELLULAR_STIMULUS	31	-0.52	-1.68	0.01	0.024	5508	tags=48%, list=26%, signal=65%
GOBP_NEGATIVE_REGULATION_OF_CATION_CHANNEL_ACTIVITY	45	-0.49	-1.68	0.01	0.024	2326	tags=31%, list=11%, signal=35%
GOBP_DICARBOXYLIC_ACID_TRANSPORT	90	-0.42	-1.68	0	0.025	3902	tags=37%, list=18%, signal=45%
GOBP_MONOATOMIC_ANION_TRANSMEMBRANE_TRANSPORT	77	-0.44	-1.68	0	0.025	4651	tags=47%, list=22%, signal=59%
GOBP_NEUROMUSCULAR_PROCESS_CONTROLLING_POSTURE	16	-0.62	-1.68	0.018	0.025	2883	tags=56%, list=13%, signal=65%
GOBP_DIACYLGLYCEROL_METABOLIC_PROCESS	27	-0.54	-1.68	0.008	0.025	7057	tags=63%, list=33%, signal=93%
GOBP_ORGANIC_HYDROXY_COMPOUND_TRANSPORT	263	-0.37	-1.68	0	0.025	3259	tags=31%, list=15%, signal=36%
GOBP_NEGATIVE_REGULATION_OF_MONOATOMIC_ION_TRANSPORT	138	-0.39	-1.68	0	0.025	4029	tags=36%, list=19%, signal=43%
GOBP_REGULATION_OF_RECEPTOR_LOCALIZATION_TO_SYNAPSE	32	-0.52	-1.68	0.004	0.025	3298	tags=38%, list=15%, signal=44%
GOBP_REGULATION_OF_RESPIRATORY_GASEOUS_EXCHANGE	24	-0.57	-1.68	0.008	0.025	3670	tags=42%, list=17%, signal=50%
GOBP_CGMP_MEDIATED_SIGNALING	35	-0.51	-1.68	0.006	0.025	4724	tags=54%, list=22%, signal=69%
GOBP_REGULATION_OF_NEURON_DIFFERENTIATION	216	-0.37	-1.67	0	0.026	3958	tags=38%, list=18%, signal=45%
GOBP_ORGANIC_CATION_TRANSPORT	64	-0.45	-1.67	0.004	0.026	2978	tags=31%, list=14%, signal=36%
GOBP_REGULATION_OF_SYNAPTIC_TRANSMISSION_CHOLINERGIC	15	-0.63	-1.67	0.017	0.026	3223	tags=67%, list=15%, signal=78%
GOBP_BEHAVIORAL_RESPONSE_TO_COCAINE	19	-0.6	-1.67	0.011	0.026	1218	tags=32%, list=6%, signal=33%
GOBP_CEREBRAL_CORTEX_RADIALLY_ORIENTED_CELL_MIGRATION	40	-0.5	-1.67	0.004	0.026	6334	tags=50%, list=29%, signal=71%
GOBP_SPINAL_CORD_DEVELOPMENT	79	-0.43	-1.67	0.002	0.026	5651	tags=42%, list=26%, signal=56%
GOBP_DOPAMINE_RECEPTOR_SIGNALING_PATHWAY	37	-0.5	-1.67	0.006	0.027	3913	tags=46%, list=18%, signal=56%
GOBP_EXOCYTIC_PROCESS	101	-0.41	-1.67	0.002	0.027	4438	tags=44%, list=21%, signal=55%
GOBP_MICROTUBULE_DEPOLYMERIZATION	52	-0.46	-1.67	0.002	0.027	4489	tags=40%, list=21%, signal=51%
GOBP_MEMBRANE_REPOLARIZATION_DURING_ACTION_POTENTIAL	18	-0.6	-1.67	0.012	0.027	2286	tags=50%, list=11%, signal=56%
GOBP_CELLULAR_RESPONSE_TO_SALT	180	-0.38	-1.67	0	0.027	4319	tags=40%, list=20%, signal=50%
GOBP_NEGATIVE_REGULATION_OF_VOLTAGE_GATED_CALCIUM_CHANNEL_ACTIVITY	20	-0.57	-1.66	0.008	0.028	3825	tags=45%, list=18%, signal=55%
GOBP_POSTSYNAPTIC_DENSITY_ASSEMBLY	27	-0.55	-1.66	0.004	0.028	4165	tags=59%, list=19%, signal=73%
GOBP_MORPHOGENESIS_OF_AN_EPITHELIAL_BUD	18	-0.59	-1.66	0.004	0.028	3379	tags=44%, list=16%, signal=53%
GOBP_SECOND_MESSENGER_MEDIATED_SIGNALING	261	-0.36	-1.66	0	0.028	3557	tags=36%, list=16%, signal=42%
GOBP_PALLIUM_DEVELOPMENT	157	-0.38	-1.66	0.002	0.028	4258	tags=31%, list=20%, signal=38%
GOBP_COLLATERAL_SPROUTING	32	-0.52	-1.66	0.012	0.028	3762	tags=41%, list=17%, signal=49%
GOBP_REGULATION_OF_MICROTUBULE_POLYMERIZATION	56	-0.45	-1.66	0.002	0.028	4879	tags=45%, list=23%, signal=58%
GOBP_METANEPHRIC_NEPHRON_DEVELOPMENT	34	-0.5	-1.66	0.002	0.028	2491	tags=26%, list=12%, signal=30%
GOBP_REGULATION_OF_NEUROTRANSMITTER_RECEPTOR_LOCALIZATION_TO_POSTSYNAPTIC_SPECIALIZATION_MEMBRANE	19	-0.59	-1.66	0.011	0.029	3298	tags=42%, list=15%, signal=50%
GOBP_REGULATION_OF_HORMONE_SECRETION	305	-0.35	-1.66	0	0.029	3930	tags=34%, list=18%, signal=41%
GOBP_REGULATION_OF_SYNAPTIC_VESICLE_RECYCLING	37	-0.48	-1.66	0.006	0.029	4194	tags=49%, list=19%, signal=60%
GOBP_REGULATION_OF_TRANSMISSION_OF_NERVE_IMPULSE	22	-0.56	-1.66	0.01	0.029	2494	tags=36%, list=12%, signal=41%
GOBP_POSTSYNAPTIC_SIGNAL_TRANSDUCTION	57	-0.45	-1.65	0	0.029	4318	tags=51%, list=20%, signal=63%
GOBP_LOCOMOTION_INVOLVED_IN_LOCOMOTORY_BEHAVIOR	15	-0.62	-1.65	0.015	0.029	7134	tags=73%, list=33%, signal=109%
GOBP_REGULATION_OF_FEAR_RESPONSE	15	-0.62	-1.65	0.019	0.029	3670	tags=53%, list=17%, signal=64%
GOBP_CELLULAR_RESPONSE_TO_INORGANIC_SUBSTANCE	181	-0.38	-1.65	0	0.03	3526	tags=29%, list=16%, signal=35%
GOBP_POSITIVE_REGULATION_OF_ORGANIC_ACID_TRANSPORT	54	-0.45	-1.65	0.01	0.031	3029	tags=37%, list=14%, signal=43%
GOBP_SNARE_COMPLEX_ASSEMBLY	16	-0.61	-1.65	0.018	0.031	4194	tags=56%, list=19%, signal=70%
GOBP_NEURON_FATE_COMMITMENT	66	-0.43	-1.64	0.004	0.032	3085	tags=27%, list=14%, signal=32%
GOBP_ACTIVATION_OF_PROTEIN_KINASE_B_ACTIVITY	23	-0.55	-1.64	0.009	0.032	5622	tags=61%, list=26%, signal=82%
GOBP_MORPHOGENESIS_OF_AN_EPITHELIAL_FOLD	26	-0.54	-1.64	0.009	0.032	3379	tags=38%, list=16%, signal=46%
GOBP_POSITIVE_REGULATION_OF_CYCLASE_ACTIVITY	32	-0.51	-1.64	0.008	0.032	2725	tags=38%, list=13%, signal=43%
GOBP_DETECTION_OF_MECHANICAL_STIMULUS_INVOLVED_IN_SENSORY_PERCEPTION_OF_PAIN	26	-0.53	-1.64	0.018	0.033	3722	tags=54%, list=17%, signal=65%
GOBP_SYNAPTIC_VESICLE_MATURATION	28	-0.51	-1.64	0.011	0.033	5474	tags=54%, list=25%, signal=72%
GOBP_NEGATIVE_REGULATION_OF_AXON_EXTENSION_INVOLVED_IN_AXON_GUIDANCE	26	-0.54	-1.64	0.022	0.033	4546	tags=50%, list=21%, signal=63%
GOBP_RESPONSE_TO_LIGHT_STIMULUS	314	-0.35	-1.64	0	0.033	3962	tags=29%, list=18%, signal=35%
GOBP_INDOLE_CONTAINING_COMPOUND_METABOLIC_PROCESS	23	-0.55	-1.64	0.021	0.033	3109	tags=39%, list=14%, signal=46%
GOBP_NEGATIVE_REGULATION_OF_DIGESTIVE_SYSTEM_PROCESS	19	-0.58	-1.64	0.024	0.033	4657	tags=53%, list=22%, signal=67%
GOBP_POSITIVE_REGULATION_OF_DEVELOPMENTAL_GROWTH	205	-0.37	-1.63	0	0.034	3557	tags=31%, list=16%, signal=37%
GOBP_PHOTORECEPTOR_CELL_MAINTENANCE	45	-0.47	-1.63	0.004	0.034	4910	tags=47%, list=23%, signal=60%
GOBP_CARDIAC_CELL_DEVELOPMENT	111	-0.39	-1.63	0.004	0.034	5285	tags=37%, list=24%, signal=49%
GOBP_NEGATIVE_REGULATION_OF_DEVELOPMENTAL_GROWTH	123	-0.39	-1.63	0	0.034	5466	tags=40%, list=25%, signal=53%
GOBP_REGULATION_OF_MICROTUBULE_BASED_PROCESS	247	-0.35	-1.63	0	0.034	4167	tags=30%, list=19%, signal=37%
GOBP_DIGESTION	111	-0.4	-1.63	0	0.034	4724	tags=39%, list=22%, signal=49%
GOBP_RESPONSE_TO_PAIN	45	-0.47	-1.63	0.002	0.034	3393	tags=47%, list=16%, signal=55%
GOBP_POSITIVE_REGULATION_OF_DENDRITIC_SPINE_DEVELOPMENT	66	-0.43	-1.63	0.004	0.034	3759	tags=30%, list=17%, signal=37%
GOBP_PHASIC_SMOOTH_MUSCLE_CONTRACTION	28	-0.53	-1.63	0.008	0.034	2471	tags=43%, list=11%, signal=48%
GOBP_NEGATIVE_REGULATION_OF_VASCULAR_PERMEABILITY	20	-0.55	-1.63	0.019	0.034	2640	tags=35%, list=12%, signal=40%
GOBP_SODIUM_ION_IMPORT_ACROSS_PLASMA_MEMBRANE	19	-0.57	-1.63	0.016	0.034	2235	tags=42%, list=10%, signal=47%
GOBP_GLUCOSE_CATABOLIC_PROCESS	24	-0.55	-1.63	0.018	0.034	3804	tags=54%, list=18%, signal=66%
GOBP_NEGATIVE_REGULATION_OF_CATECHOLAMINE_SECRETION	19	-0.57	-1.63	0.013	0.034	2622	tags=53%, list=12%, signal=60%
GOBP_POSITIVE_REGULATION_OF_NEURON_PROJECTION_DEVELOPMENT	231	-0.36	-1.63	0	0.034	3981	tags=32%, list=18%, signal=39%
GOBP_FOREBRAIN_GENERATION_OF_NEURONS	60	-0.44	-1.63	0.008	0.034	5588	tags=45%, list=26%, signal=61%
GOBP_PLASMA_MEMBRANE_PHOSPHOLIPID_SCRAMBLING	16	-0.6	-1.63	0.02	0.034	1083	tags=31%, list=5%, signal=33%
GOBP_SPINAL_CORD_MOTOR_NEURON_DIFFERENTIATION	27	-0.53	-1.63	0.012	0.034	1582	tags=19%, list=7%, signal=20%
GOBP_LOCOMOTOR_RHYTHM	20	-0.57	-1.63	0.019	0.035	5311	tags=45%, list=25%, signal=60%
GOBP_POSTSYNAPTIC_DENSITY_ORGANIZATION	44	-0.48	-1.63	0.004	0.035	4165	tags=48%, list=19%, signal=59%
GOBP_SARCOPLASMIC_RETICULUM_CALCIUM_ION_TRANSPORT	27	-0.53	-1.63	0.02	0.035	2267	tags=37%, list=10%, signal=41%
GOBP_NEGATIVE_REGULATION_OF_CAMP_MEDIATED_SIGNALING	15	-0.61	-1.63	0.018	0.035	1630	tags=47%, list=8%, signal=50%
GOBP_MAINTENANCE_OF_SYNAPSE_STRUCTURE	27	-0.53	-1.62	0.024	0.036	3809	tags=41%, list=18%, signal=49%
GOBP_GLYCOSYLCERAMIDE_METABOLIC_PROCESS	16	-0.59	-1.62	0.025	0.036	4057	tags=44%, list=19%, signal=54%
GOBP_POSITIVE_REGULATION_OF_CREB_TRANSCRIPTION_FACTOR_ACTIVITY	17	-0.59	-1.62	0.026	0.036	6507	tags=65%, list=30%, signal=93%
GOBP_DETECTION_OF_TEMPERATURE_STIMULUS	29	-0.51	-1.62	0.01	0.037	3463	tags=52%, list=16%, signal=62%
GOBP_CARBOHYDRATE_TRANSMEMBRANE_TRANSPORT	111	-0.39	-1.62	0	0.037	5334	tags=45%, list=25%, signal=60%
GOBP_NEGATIVE_REGULATION_OF_AMINO_ACID_TRANSPORT	17	-0.58	-1.62	0.02	0.038	3108	tags=59%, list=14%, signal=69%
GOBP_LIMBIC_SYSTEM_DEVELOPMENT	96	-0.4	-1.62	0	0.038	4300	tags=35%, list=20%, signal=44%
GOBP_GASTRIC_ACID_SECRETION	19	-0.56	-1.62	0.017	0.037	4657	tags=53%, list=22%, signal=67%
GOBP_REGULATED_EXOCYTOSIS	237	-0.35	-1.62	0	0.037	4269	tags=43%, list=20%, signal=53%
GOBP_MICROTUBULE_BUNDLE_FORMATION	113	-0.39	-1.62	0	0.037	7440	tags=57%, list=34%, signal=86%
GOBP_MUSCLE_HYPERTROPHY	108	-0.4	-1.61	0.002	0.038	2742	tags=26%, list=13%, signal=30%
GOBP_SYNAPTIC_TRANSMISSION_DOPAMINERGIC	30	-0.51	-1.61	0.012	0.038	1841	tags=33%, list=9%, signal=36%
GOBP_VENTRICULAR_CARDIAC_MUSCLE_CELL_MEMBRANE_REPOLARIZATION	23	-0.55	-1.61	0.012	0.038	2286	tags=39%, list=11%, signal=44%
GOBP_REGULATION_OF_NEURON_MIGRATION	55	-0.44	-1.61	0.004	0.039	4025	tags=42%, list=19%, signal=51%
GOBP_AMINO_ACID_TRANSPORT	154	-0.37	-1.61	0	0.038	5067	tags=41%, list=23%, signal=53%
GOBP_CEREBRAL_CORTEX_DEVELOPMENT	113	-0.39	-1.61	0	0.039	4258	tags=32%, list=20%, signal=39%
GOBP_VASOCONSTRICTION	99	-0.39	-1.61	0	0.039	3386	tags=35%, list=16%, signal=42%
GOBP_CEREBRAL_CORTEX_CELL_MIGRATION	52	-0.44	-1.61	0.012	0.039	6371	tags=46%, list=29%, signal=65%
GOBP_NOREPINEPHRINE_SECRETION	20	-0.55	-1.61	0.02	0.04	2622	tags=45%, list=12%, signal=51%
GOBP_NEGATIVE_REGULATION_OF_DENDRITIC_SPINE_DEVELOPMENT	17	-0.57	-1.61	0.017	0.04	3306	tags=41%, list=15%, signal=49%
GOBP_LAYER_FORMATION_IN_CEREBRAL_CORTEX	16	-0.59	-1.61	0.027	0.04	5897	tags=56%, list=27%, signal=77%
GOBP_RESPONSE_TO_ACTIVITY	25	-0.53	-1.6	0.01	0.04	3264	tags=52%, list=15%, signal=61%
GOBP_REGULATION_OF_DIGESTIVE_SYSTEM_PROCESS	47	-0.45	-1.6	0.008	0.04	5216	tags=47%, list=24%, signal=62%
GOBP_REGULATION_OF_ANIMAL_ORGAN_FORMATION	26	-0.52	-1.6	0.012	0.04	1857	tags=27%, list=9%, signal=29%
GOBP_REGULATION_OF_CELL_SIZE	211	-0.36	-1.6	0	0.041	4894	tags=40%, list=23%, signal=52%
GOBP_RENAL_TUBULE_MORPHOGENESIS	79	-0.41	-1.6	0.002	0.041	2976	tags=33%, list=14%, signal=38%
GOBP_CHLORIDE_TRANSPORT	94	-0.4	-1.6	0	0.042	3849	tags=39%, list=18%, signal=48%
GOBP_RESPONSE_TO_ALCOHOL	152	-0.37	-1.6	0.006	0.042	3663	tags=36%, list=17%, signal=43%
GOBP_REGULATION_OF_EXOCYTOSIS	211	-0.36	-1.6	0	0.042	3190	tags=33%, list=15%, signal=38%
GOBP_NEURON_MATURATION	61	-0.43	-1.6	0.002	0.042	7425	tags=64%, list=34%, signal=97%
GOBP_EXOCYTOSIS	360	-0.34	-1.6	0	0.042	3928	tags=35%, list=18%, signal=42%
GOBP_GABAERGIC_NEURON_DIFFERENTIATION	17	-0.58	-1.6	0.033	0.042	3628	tags=41%, list=17%, signal=49%
GOBP_METENCEPHALON_DEVELOPMENT	114	-0.39	-1.59	0.002	0.042	4337	tags=32%, list=20%, signal=40%
GOBP_CEREBROSPINAL_FLUID_CIRCULATION	16	-0.58	-1.59	0.032	0.043	4795	tags=56%, list=22%, signal=72%
GOBP_SYNAPTIC_VESICLE_LUMEN_ACIDIFICATION	18	-0.55	-1.59	0.025	0.043	6242	tags=67%, list=29%, signal=94%
GOBP_HORMONE_TRANSPORT	370	-0.34	-1.59	0	0.043	4316	tags=36%, list=20%, signal=44%
GOBP_HYPOTHALAMUS_DEVELOPMENT	20	-0.55	-1.59	0.033	0.044	5811	tags=60%, list=27%, signal=82%
GOBP_ORGANIC_ACID_TRANSPORT	313	-0.34	-1.59	0	0.044	4184	tags=32%, list=19%, signal=39%
GOBP_POSITIVE_REGULATION_OF_LYASE_ACTIVITY	32	-0.49	-1.59	0.015	0.044	2725	tags=38%, list=13%, signal=43%
GOBP_POSITIVE_REGULATION_OF_NERVOUS_SYSTEM_PROCESS	56	-0.43	-1.59	0.008	0.044	3393	tags=39%, list=16%, signal=46%
GOBP_REGULATION_OF_PHOSPHOLIPID_BIOSYNTHETIC_PROCESS	21	-0.54	-1.59	0.02	0.045	2869	tags=38%, list=13%, signal=44%
GOBP_SODIUM_ION_EXPORT_ACROSS_PLASMA_MEMBRANE	15	-0.59	-1.59	0.028	0.045	4761	tags=60%, list=22%, signal=77%
GOBP_NEGATIVE_REGULATION_OF_MONOATOMIC_ION_TRANSMEMBRANE_TRANSPORT	101	-0.39	-1.59	0.006	0.045	4559	tags=38%, list=21%, signal=47%
GOBP_GLUCAN_BIOSYNTHETIC_PROCESS	44	-0.45	-1.58	0.012	0.046	4318	tags=41%, list=20%, signal=51%
GOBP_NEGATIVE_REGULATION_OF_BLOOD_CIRCULATION	30	-0.51	-1.58	0.02	0.046	5216	tags=57%, list=24%, signal=75%
GOBP_REGULATION_OF_FILOPODIUM_ASSEMBLY	55	-0.43	-1.58	0.004	0.046	2567	tags=27%, list=12%, signal=31%
GOBP_AMINE_BIOSYNTHETIC_PROCESS	38	-0.47	-1.58	0.008	0.046	1899	tags=29%, list=9%, signal=32%
GOBP_CELL_FATE_DETERMINATION	31	-0.49	-1.58	0.026	0.046	5466	tags=42%, list=25%, signal=56%
GOBP_RETROGRADE_AXONAL_TRANSPORT	24	-0.53	-1.58	0.023	0.046	4698	tags=50%, list=22%, signal=64%
GOBP_RESPIRATORY_GASEOUS_EXCHANGE_BY_RESPIRATORY_SYSTEM	65	-0.42	-1.58	0.008	0.048	4749	tags=43%, list=22%, signal=55%
GOBP_RESPONSE_TO_AMINE	23	-0.53	-1.57	0.03	0.049	2033	tags=39%, list=9%, signal=43%
GOBP_CALCIUM_DEPENDENT_CELL_CELL_ADHESION_VIA_PLASMA_MEMBRANE_CELL_ADHESION_MOLECULES	38	-0.47	-1.57	0.019	0.049	3220	tags=34%, list=15%, signal=40%
GOBP_FOREBRAIN_CELL_MIGRATION	68	-0.41	-1.57	0.014	0.05	3165	tags=28%, list=15%, signal=33%
GOBP_VENTRICULAR_CARDIAC_MUSCLE_CELL_ACTION_POTENTIAL	28	-0.5	-1.57	0.017	0.05	2389	tags=39%, list=11%, signal=44%
GOBP_CELLULAR_CARBOHYDRATE_BIOSYNTHETIC_PROCESS	69	-0.42	-1.57	0.008	0.05	2855	tags=28%, list=13%, signal=32%
GOBP_PROTEIN_KINASE_C_SIGNALING	35	-0.47	-1.57	0.018	0.05	2613	tags=34%, list=12%, signal=39%
GOBP_OLIGODENDROCYTE_DEVELOPMENT	47	-0.44	-1.57	0.018	0.05	3131	tags=38%, list=14%, signal=45%
GOBP_REGULATION_OF_AMINE_METABOLIC_PROCESS	39	-0.46	-1.57	0.006	0.05	1870	tags=28%, list=9%, signal=31%
GOBP_RESPONSE_TO_METAL_ION	277	-0.34	-1.57	0	0.05	2835	tags=25%, list=13%, signal=28%
GOBP_ESTABLISHMENT_OF_MITOCHONDRION_LOCALIZATION_MICROTUBULE_MEDIATED	25	-0.52	-1.57	0.022	0.051	3785	tags=36%, list=18%, signal=44%
GOBP_LOCOMOTORY_EXPLORATION_BEHAVIOR	20	-0.54	-1.57	0.024	0.051	2858	tags=40%, list=13%, signal=46%
GOBP_NEGATIVE_REGULATION_OF_TRANSPORTER_ACTIVITY	84	-0.4	-1.57	0.004	0.051	2582	tags=24%, list=12%, signal=27%
GOBP_POSITIVE_REGULATION_OF_ADENYLATE_CYCLASE_ACTIVITY	24	-0.52	-1.57	0.025	0.051	3279	tags=46%, list=15%, signal=54%
GOBP_RESPONSE_TO_ALKALOID	80	-0.41	-1.57	0.004	0.051	3526	tags=35%, list=16%, signal=42%
GOBP_RHYTHMIC_BEHAVIOR	59	-0.42	-1.56	0.01	0.051	3557	tags=37%, list=16%, signal=45%
GOBP_GANGLIOSIDE_METABOLIC_PROCESS	26	-0.5	-1.56	0.028	0.052	3656	tags=31%, list=17%, signal=37%
GOBP_SYNAPTIC_VESICLE_TRANSPORT	46	-0.45	-1.56	0.012	0.052	4916	tags=39%, list=23%, signal=51%
GOBP_CELL_MIGRATION_IN_HINDBRAIN	22	-0.53	-1.56	0.026	0.052	3833	tags=55%, list=18%, signal=66%
GOBP_FOREBRAIN_REGIONALIZATION	23	-0.5	-1.56	0.02	0.053	5837	tags=52%, list=27%, signal=71%
GOBP_MONOATOMIC_ANION_TRANSPORT	138	-0.37	-1.56	0	0.054	5634	tags=50%, list=26%, signal=67%
GOBP_REGULATION_OF_SKELETAL_MUSCLE_CELL_DIFFERENTIATION	22	-0.51	-1.56	0.024	0.054	2099	tags=36%, list=10%, signal=40%
GOBP_REGULATION_OF_SENSORY_PERCEPTION	58	-0.43	-1.56	0.016	0.054	3393	tags=43%, list=16%, signal=51%
GOBP_REGULATION_OF_GLUTAMATE_SECRETION	24	-0.52	-1.55	0.031	0.055	3135	tags=50%, list=15%, signal=58%
GOBP_CELLULAR_RESPONSE_TO_STEROL	17	-0.55	-1.55	0.024	0.055	5313	tags=59%, list=25%, signal=78%
GOBP_REGULATION_OF_MUSCLE_SYSTEM_PROCESS	250	-0.34	-1.55	0	0.056	2742	tags=26%, list=13%, signal=30%
GOBP_EMBRYONIC_HINDLIMB_MORPHOGENESIS	28	-0.49	-1.55	0.031	0.056	6414	tags=57%, list=30%, signal=81%
GOBP_REGULATION_OF_PROTEIN_KINASE_C_SIGNALING	20	-0.54	-1.55	0.031	0.056	2173	tags=30%, list=10%, signal=33%
GOBP_REGULATION_OF_APPETITE	20	-0.53	-1.55	0.028	0.057	5367	tags=45%, list=25%, signal=60%
GOBP_ORGANELLE_TRANSPORT_ALONG_MICROTUBULE	87	-0.4	-1.55	0.012	0.057	4916	tags=31%, list=23%, signal=40%
GOBP_MICROTUBULE_ANCHORING	26	-0.51	-1.55	0.032	0.057	7341	tags=62%, list=34%, signal=93%
GOBP_CEREBELLAR_CORTEX_MORPHOGENESIS	45	-0.44	-1.55	0.018	0.057	4195	tags=36%, list=19%, signal=44%
GOBP_REGULATION_OF_ACTIN_FILAMENT_BASED_MOVEMENT	45	-0.44	-1.55	0.015	0.058	2742	tags=36%, list=13%, signal=41%
GOBP_ENERGY_RESERVE_METABOLIC_PROCESS	85	-0.39	-1.54	0.01	0.058	3720	tags=29%, list=17%, signal=35%
GOBP_MATING_BEHAVIOR	45	-0.44	-1.54	0.025	0.058	2636	tags=33%, list=12%, signal=38%
GOBP_REGULATION_OF_MEMBRANE_REPOLARIZATION	33	-0.47	-1.54	0.018	0.059	2742	tags=36%, list=13%, signal=42%
GOBP_REGULATION_OF_POSTSYNAPTIC_SPECIALIZATION_ASSEMBLY	20	-0.54	-1.54	0.031	0.059	4165	tags=55%, list=19%, signal=68%
GOBP_POLYSACCHARIDE_BIOSYNTHETIC_PROCESS	69	-0.41	-1.54	0.018	0.06	2855	tags=29%, list=13%, signal=33%
GOBP_RECEPTOR_INTERNALIZATION	147	-0.36	-1.54	0.006	0.061	3981	tags=37%, list=18%, signal=45%
GOBP_PROTEIN_LOCALIZATION_TO_CELL_PERIPHERY	379	-0.32	-1.54	0	0.061	3362	tags=27%, list=16%, signal=31%
GOBP_CAMERA_TYPE_EYE_PHOTORECEPTOR_CELL_DIFFERENTIATION	39	-0.45	-1.54	0.021	0.062	4181	tags=49%, list=19%, signal=60%
GOBP_AXONEME_ASSEMBLY	83	-0.39	-1.54	0.008	0.062	7440	tags=55%, list=34%, signal=84%
GOBP_OLIGODENDROCYTE_DIFFERENTIATION	113	-0.37	-1.53	0	0.062	4057	tags=36%, list=19%, signal=44%
GOBP_INTRACELLULAR_POTASSIUM_ION_HOMEOSTASIS	15	-0.58	-1.53	0.031	0.064	5566	tags=67%, list=26%, signal=90%
GOBP_MYELIN_ASSEMBLY	25	-0.5	-1.53	0.028	0.064	2205	tags=32%, list=10%, signal=36%
GOBP_NERVOUS_SYSTEM_PROCESS_INVOLVED_IN_REGULATION_OF_SYSTEMIC_ARTERIAL_BLOOD_PRESSURE	20	-0.53	-1.53	0.044	0.064	2636	tags=40%, list=12%, signal=46%
GOBP_POSITIVE_REGULATION_OF_AXON_EXTENSION	56	-0.41	-1.53	0.036	0.065	4643	tags=43%, list=21%, signal=54%
GOBP_EXCRETION	47	-0.43	-1.53	0.008	0.065	3375	tags=36%, list=16%, signal=43%
GOBP_POSITIVE_REGULATION_OF_DENDRITIC_SPINE_MORPHOGENESIS	30	-0.48	-1.53	0.026	0.066	5782	tags=47%, list=27%, signal=64%
GOBP_SMOOTH_MUSCLE_CELL_APOPTOTIC_PROCESS	29	-0.48	-1.53	0.027	0.066	5313	tags=45%, list=25%, signal=59%
GOBP_REGULATION_OF_MEMBRANE_DEPOLARIZATION	51	-0.42	-1.53	0.023	0.066	3202	tags=31%, list=15%, signal=37%
GOBP_REGULATION_OF_TUBE_SIZE	163	-0.35	-1.52	0	0.066	3386	tags=30%, list=16%, signal=35%
GOBP_RESPONSE_TO_DEXAMETHASONE	25	-0.49	-1.52	0.029	0.066	39	tags=12%, list=0%, signal=12%
GOBP_REFLEX	27	-0.48	-1.52	0.025	0.066	4656	tags=52%, list=22%, signal=66%
GOBP_RECEPTOR_CLUSTERING	71	-0.39	-1.52	0.01	0.067	4353	tags=42%, list=20%, signal=53%
GOBP_NEGATIVE_REGULATION_OF_LIPID_TRANSPORT	31	-0.47	-1.52	0.036	0.068	3247	tags=35%, list=15%, signal=42%
GOBP_PHOTORECEPTOR_CELL_OUTER_SEGMENT_ORGANIZATION	15	-0.58	-1.52	0.047	0.068	6207	tags=60%, list=29%, signal=84%
GOBP_PROTEIN_DEPOLYMERIZATION	118	-0.36	-1.52	0.006	0.068	3703	tags=33%, list=17%, signal=40%
GOBP_NERVE_DEVELOPMENT	84	-0.38	-1.52	0.006	0.068	3335	tags=33%, list=15%, signal=39%
GOBP_POSITIVE_REGULATION_OF_SECRETION	381	-0.32	-1.52	0	0.069	3593	tags=30%, list=17%, signal=36%
GOBP_NEPHRON_TUBULE_FORMATION	18	-0.54	-1.52	0.039	0.069	3731	tags=39%, list=17%, signal=47%
GOBP_REGULATION_OF_PROTEIN_KINASE_A_SIGNALING	20	-0.53	-1.52	0.041	0.069	3692	tags=45%, list=17%, signal=54%
GOBP_RESPONSE_TO_MUSCLE_ACTIVITY	15	-0.57	-1.51	0.057	0.07	3264	tags=53%, list=15%, signal=63%
GOBP_NEGATIVE_REGULATION_OF_CELL_PROJECTION_ORGANIZATION	210	-0.34	-1.51	0	0.071	3712	tags=30%, list=17%, signal=36%
GOBP_POSITIVE_REGULATION_OF_HORMONE_SECRETION	176	-0.35	-1.51	0.002	0.071	3930	tags=33%, list=18%, signal=40%
GOBP_ORGANIC_HYDROXY_COMPOUND_CATABOLIC_PROCESS	43	-0.44	-1.51	0.023	0.072	3620	tags=33%, list=17%, signal=39%
GOBP_MICROTUBULE_POLYMERIZATION	86	-0.38	-1.51	0.016	0.072	6103	tags=45%, list=28%, signal=63%
GOBP_VESICLE_CYTOSKELETAL_TRAFFICKING	71	-0.39	-1.51	0.012	0.072	4916	tags=39%, list=23%, signal=51%
GOBP_POSITIVE_REGULATION_OF_RELEASE_OF_SEQUESTERED_CALCIUM_ION_INTO_CYTOSOL	34	-0.45	-1.51	0.042	0.072	3226	tags=38%, list=15%, signal=45%
GOBP_SEGMENT_SPECIFICATION	16	-0.56	-1.51	0.036	0.072	5466	tags=56%, list=25%, signal=75%
GOBP_SLEEP	32	-0.47	-1.51	0.037	0.073	2869	tags=44%, list=13%, signal=50%
GOBP_NEGATIVE_REGULATION_OF_INSULIN_SECRETION	56	-0.41	-1.51	0.02	0.073	4316	tags=39%, list=20%, signal=49%
GOBP_REGULATION_OF_PROTEIN_SECRETION	302	-0.32	-1.51	0	0.074	4316	tags=33%, list=20%, signal=41%
GOBP_LONG_TERM_MEMORY	42	-0.44	-1.51	0.025	0.074	3710	tags=45%, list=17%, signal=55%
GOBP_REGULATION_OF_EXCITATORY_SYNAPSE_ASSEMBLY	19	-0.52	-1.5	0.039	0.074	4165	tags=53%, list=19%, signal=65%
GOBP_EXTRACELLULAR_TRANSPORT	42	-0.44	-1.5	0.034	0.074	7574	tags=57%, list=35%, signal=88%
GOBP_MICROTUBULE_POLYMERIZATION_OR_DEPOLYMERIZATION	124	-0.36	-1.5	0.002	0.074	5370	tags=37%, list=25%, signal=49%
GOBP_RETINA_MORPHOGENESIS_IN_CAMERA_TYPE_EYE	77	-0.39	-1.5	0.013	0.074	5487	tags=53%, list=25%, signal=71%
GOBP_NEURON_PROJECTION_EXTENSION_INVOLVED_IN_NEURON_PROJECTION_GUIDANCE	36	-0.45	-1.5	0.027	0.074	4546	tags=44%, list=21%, signal=56%
GOBP_REGULATION_OF_CARDIAC_MUSCLE_CELL_MEMBRANE_REPOLARIZATION	25	-0.5	-1.5	0.036	0.075	2286	tags=36%, list=11%, signal=40%
GOBP_POSITIVE_REGULATION_OF_DENDRITE_DEVELOPMENT	22	-0.49	-1.5	0.036	0.077	4381	tags=50%, list=20%, signal=63%
GOBP_REGULATION_OF_INCLUSION_BODY_ASSEMBLY	19	-0.54	-1.5	0.053	0.077	5811	tags=58%, list=27%, signal=79%
GOBP_POSITIVE_REGULATION_OF_AMINO_ACID_TRANSPORT	31	-0.46	-1.5	0.047	0.077	5307	tags=55%, list=25%, signal=73%
GOBP_SENSORY_PERCEPTION_OF_TASTE	25	-0.49	-1.5	0.038	0.077	1683	tags=28%, list=8%, signal=30%
GOBP_GLUCOSE_IMPORT	76	-0.39	-1.5	0.016	0.077	5207	tags=42%, list=24%, signal=55%
GOBP_CARDIAC_MUSCLE_CELL_DIFFERENTIATION	140	-0.35	-1.49	0	0.078	5466	tags=36%, list=25%, signal=48%
GOBP_FOREBRAIN_NEURON_DEVELOPMENT	29	-0.47	-1.49	0.037	0.078	7813	tags=62%, list=36%, signal=97%
GOBP_RESPONSE_TO_ACETYLCHOLINE	45	-0.43	-1.49	0.029	0.08	3383	tags=44%, list=16%, signal=53%
GOBP_PROTEIN_CONTAINING_COMPLEX_REMODELING	22	-0.5	-1.49	0.047	0.08	5600	tags=55%, list=26%, signal=74%
GOBP_FERTILIZATION	144	-0.35	-1.49	0.004	0.081	4609	tags=28%, list=21%, signal=36%
GOBP_REGULATION_OF_REGULATED_SECRETORY_PATHWAY	148	-0.34	-1.49	0.004	0.081	4269	tags=40%, list=20%, signal=49%
GOBP_REGULATION_OF_NEUROGENESIS	456	-0.31	-1.49	0	0.081	3958	tags=31%, list=18%, signal=38%
GOBP_POSITIVE_REGULATION_OF_SODIUM_ION_TRANSMEMBRANE_TRANSPORTER_ACTIVITY	17	-0.54	-1.49	0.059	0.081	3946	tags=47%, list=18%, signal=58%
GOBP_PANCREATIC_JUICE_SECRETION	15	-0.56	-1.49	0.04	0.082	2613	tags=33%, list=12%, signal=38%
GOBP_ESTABLISHMENT_OF_MITOCHONDRION_LOCALIZATION	32	-0.46	-1.49	0.044	0.082	3785	tags=38%, list=18%, signal=45%
GOBP_FORELIMB_MORPHOGENESIS	36	-0.44	-1.49	0.019	0.083	5408	tags=44%, list=25%, signal=59%
GOBP_MODIFICATION_OF_SYNAPTIC_STRUCTURE	42	-0.42	-1.48	0.022	0.082	3902	tags=38%, list=18%, signal=46%
GOBP_POSITIVE_REGULATION_OF_CELL_GROWTH	190	-0.33	-1.48	0	0.082	3543	tags=27%, list=16%, signal=32%
GOBP_CEREBELLAR_PURKINJE_CELL_LAYER_DEVELOPMENT	38	-0.44	-1.48	0.03	0.084	4195	tags=39%, list=19%, signal=49%
GOBP_MECHANORECEPTOR_DIFFERENTIATION	87	-0.38	-1.48	0.017	0.084	4258	tags=38%, list=20%, signal=47%
GOBP_NEGATIVE_REGULATION_OF_SMOOTH_MUSCLE_CELL_DIFFERENTIATION	15	-0.55	-1.48	0.053	0.085	3026	tags=40%, list=14%, signal=46%
GOBP_NEURAL_RETINA_DEVELOPMENT	81	-0.38	-1.48	0.008	0.085	4181	tags=44%, list=19%, signal=55%
GOBP_REPRODUCTIVE_BEHAVIOR	58	-0.41	-1.48	0.016	0.085	2636	tags=29%, list=12%, signal=33%
GOBP_CEREBELLAR_PURKINJE_CELL_LAYER_FORMATION	19	-0.52	-1.48	0.057	0.085	4195	tags=47%, list=19%, signal=59%
GOBP_MESONEPHROS_DEVELOPMENT	97	-0.37	-1.48	0.006	0.086	5676	tags=46%, list=26%, signal=63%
GOBP_RESPONSE_TO_DIETARY_EXCESS	37	-0.44	-1.48	0.026	0.087	4319	tags=43%, list=20%, signal=54%
GOBP_NEGATIVE_REGULATION_OF_CALCIUM_ION_TRANSMEMBRANE_TRANSPORTER_ACTIVITY	35	-0.45	-1.48	0.025	0.087	3825	tags=34%, list=18%, signal=42%
GOBP_REGULATION_OF_CARDIAC_MUSCLE_CELL_ACTION_POTENTIAL	29	-0.47	-1.47	0.053	0.088	3202	tags=38%, list=15%, signal=44%
GOBP_INTRACELLULAR_SODIUM_ION_HOMEOSTASIS	23	-0.48	-1.47	0.036	0.088	2464	tags=35%, list=11%, signal=39%
GOBP_SECRETORY_GRANULE_LOCALIZATION	20	-0.49	-1.47	0.061	0.088	4708	tags=55%, list=22%, signal=70%
GOBP_GANGLIOSIDE_BIOSYNTHETIC_PROCESS	16	-0.54	-1.47	0.062	0.089	3559	tags=38%, list=16%, signal=45%
GOBP_GLYCOLYTIC_PROCESS_THROUGH_GLUCOSE_6_PHOSPHATE	20	-0.51	-1.47	0.04	0.09	3804	tags=60%, list=18%, signal=73%
GOBP_RESPIRATORY_SYSTEM_PROCESS	42	-0.43	-1.47	0.036	0.09	4749	tags=43%, list=22%, signal=55%
GOBP_POSITIVE_REGULATION_OF_NEUROGENESIS	301	-0.31	-1.46	0.002	0.094	4464	tags=34%, list=21%, signal=43%
GOBP_ALCOHOL_CATABOLIC_PROCESS	25	-0.48	-1.46	0.056	0.096	6942	tags=64%, list=32%, signal=94%
GOBP_RESPONSE_TO_NICOTINE	28	-0.46	-1.46	0.04	0.096	3135	tags=43%, list=15%, signal=50%
GOBP_DIENCEPHALON_DEVELOPMENT	62	-0.39	-1.46	0.025	0.097	5969	tags=50%, list=28%, signal=69%
GOBP_PROTEIN_HOMOOLIGOMERIZATION	170	-0.33	-1.46	0.004	0.098	2265	tags=23%, list=10%, signal=25%
GOBP_SPHINGOID_METABOLIC_PROCESS	20	-0.5	-1.46	0.058	0.098	2176	tags=30%, list=10%, signal=33%
GOBP_NEGATIVE_REGULATION_OF_TRANSMEMBRANE_TRANSPORT	134	-0.34	-1.46	0.006	0.099	5055	tags=38%, list=23%, signal=49%
GOBP_EMBRYONIC_FORELIMB_MORPHOGENESIS	26	-0.47	-1.45	0.06	0.099	2491	tags=23%, list=12%, signal=26%
GOBP_PROTEIN_LOCALIZATION_TO_EXTRACELLULAR_REGION	402	-0.3	-1.45	0	0.1	4316	tags=31%, list=20%, signal=38%
GOBP_CEREBRAL_CORTEX_NEURON_DIFFERENTIATION	26	-0.47	-1.45	0.062	0.1	4258	tags=31%, list=20%, signal=38%
GOBP_INORGANIC_ANION_TRANSPORT	131	-0.35	-1.45	0.016	0.1	3849	tags=34%, list=18%, signal=42%
GOBP_NEGATIVE_REGULATION_OF_NEURON_PROJECTION_DEVELOPMENT	160	-0.33	-1.45	0.008	0.102	3712	tags=31%, list=17%, signal=37%
GOBP_REGULATION_OF_HORMONE_BIOSYNTHETIC_PROCESS	26	-0.47	-1.45	0.059	0.102	2369	tags=31%, list=11%, signal=35%
GOBP_SINGLE_FERTILIZATION	106	-0.35	-1.45	0.011	0.102	2865	tags=21%, list=13%, signal=24%
GOBP_POSITIVE_REGULATION_OF_CATECHOLAMINE_SECRETION	19	-0.51	-1.45	0.073	0.102	3204	tags=42%, list=15%, signal=49%
GOBP_SPECIFICATION_OF_ANIMAL_ORGAN_IDENTITY	34	-0.45	-1.45	0.042	0.103	1857	tags=26%, list=9%, signal=29%
GOBP_AXON_ENSHEATHMENT_IN_CENTRAL_NERVOUS_SYSTEM	29	-0.46	-1.45	0.043	0.102	4380	tags=52%, list=20%, signal=65%
GOBP_CELL_JUNCTION_MAINTENANCE	51	-0.4	-1.45	0.025	0.103	5034	tags=41%, list=23%, signal=54%
GOBP_HINDBRAIN_MORPHOGENESIS	58	-0.4	-1.45	0.026	0.103	5513	tags=40%, list=26%, signal=53%
GOBP_NEGATIVE_REGULATION_OF_RECEPTOR_MEDIATED_ENDOCYTOSIS	27	-0.47	-1.45	0.057	0.104	4108	tags=41%, list=19%, signal=50%
GOBP_RESPONSE_TO_CAMP	51	-0.4	-1.44	0.044	0.104	4947	tags=45%, list=23%, signal=58%
GOBP_SENSORY_ORGAN_MORPHOGENESIS	288	-0.31	-1.44	0.002	0.105	5540	tags=41%, list=26%, signal=54%
GOBP_PHYSIOLOGICAL_CARDIAC_MUSCLE_HYPERTROPHY	46	-0.42	-1.44	0.037	0.106	3475	tags=26%, list=16%, signal=31%
GOBP_CRANIAL_NERVE_MORPHOGENESIS	24	-0.49	-1.44	0.059	0.108	4568	tags=50%, list=21%, signal=63%
GOBP_REGULATION_OF_SYSTEMIC_ARTERIAL_BLOOD_PRESSURE	102	-0.36	-1.44	0.022	0.108	3375	tags=29%, list=16%, signal=35%
GOBP_ORGANIC_ANION_TRANSPORT	365	-0.3	-1.44	0.002	0.11	5067	tags=35%, list=23%, signal=45%
GOBP_CELL_COMMUNICATION_BY_ELECTRICAL_COUPLING	19	-0.5	-1.43	0.075	0.11	5092	tags=58%, list=24%, signal=76%
GOBP_KIDNEY_EPITHELIUM_DEVELOPMENT	138	-0.33	-1.43	0.014	0.112	5590	tags=44%, list=26%, signal=59%
GOBP_POSITIVE_REGULATION_OF_FILOPODIUM_ASSEMBLY	34	-0.44	-1.43	0.03	0.112	2567	tags=29%, list=12%, signal=33%
GOBP_NEGATIVE_REGULATION_OF_NERVOUS_SYSTEM_DEVELOPMENT	173	-0.33	-1.43	0.006	0.113	3943	tags=34%, list=18%, signal=41%
GOBP_POSITIVE_REGULATION_OF_SYNAPTIC_VESICLE_RECYCLING	17	-0.52	-1.43	0.081	0.115	3759	tags=47%, list=17%, signal=57%
GOBP_METANEPHROS_MORPHOGENESIS	26	-0.47	-1.43	0.069	0.115	1255	tags=19%, list=6%, signal=20%
GOBP_POLYSACCHARIDE_METABOLIC_PROCESS	108	-0.35	-1.43	0.021	0.115	2855	tags=23%, list=13%, signal=27%
GOBP_CRANIAL_NERVE_DEVELOPMENT	49	-0.4	-1.43	0.058	0.116	4568	tags=43%, list=21%, signal=54%
GOBP_CELLULAR_COMPONENT_MAINTENANCE	82	-0.37	-1.43	0.025	0.116	7308	tags=57%, list=34%, signal=86%
GOBP_NEGATIVE_REGULATION_OF_POTASSIUM_ION_TRANSPORT	36	-0.44	-1.42	0.054	0.117	5220	tags=47%, list=24%, signal=62%
GOBP_POSITIVE_REGULATION_OF_GLYCOGEN_METABOLIC_PROCESS	18	-0.51	-1.42	0.07	0.118	4318	tags=50%, list=20%, signal=62%
GOBP_NEURAL_TUBE_PATTERNING	44	-0.4	-1.42	0.043	0.119	5817	tags=50%, list=27%, signal=68%
GOBP_REGULATION_OF_CILIUM_DEPENDENT_CELL_MOTILITY	18	-0.51	-1.42	0.073	0.119	6997	tags=61%, list=32%, signal=90%
GOBP_POSITIVE_REGULATION_OF_MYOBLAST_DIFFERENTIATION	46	-0.41	-1.42	0.041	0.119	3373	tags=26%, list=16%, signal=31%
GOBP_CHONDROITIN_SULFATE_PROTEOGLYCAN_METABOLIC_PROCESS	37	-0.42	-1.42	0.056	0.12	2354	tags=24%, list=11%, signal=27%
GOBP_SYMPATHETIC_NERVOUS_SYSTEM_DEVELOPMENT	21	-0.48	-1.42	0.073	0.121	6086	tags=62%, list=28%, signal=86%
GOBP_SMOOTH_MUSCLE_CONTRACTION	118	-0.34	-1.42	0.022	0.121	3375	tags=31%, list=16%, signal=37%
GOBP_REGULATION_OF_PROTEIN_LOCALIZATION_TO_MEMBRANE	198	-0.32	-1.42	0.008	0.121	3298	tags=26%, list=15%, signal=30%
GOBP_NEGATIVE_REGULATION_OF_NERVOUS_SYSTEM_PROCESS	22	-0.49	-1.42	0.073	0.122	2494	tags=36%, list=12%, signal=41%
GOBP_EYE_MORPHOGENESIS	177	-0.32	-1.42	0.008	0.122	5514	tags=45%, list=26%, signal=60%
GOBP_POSITIVE_REGULATION_OF_BEHAVIOR	34	-0.43	-1.42	0.055	0.122	3670	tags=35%, list=17%, signal=42%
GOBP_NEGATIVE_REGULATION_OF_PLATELET_ACTIVATION	19	-0.49	-1.42	0.083	0.122	2612	tags=37%, list=12%, signal=42%
GOBP_NEGATIVE_REGULATION_OF_PROTEIN_POLYMERIZATION	78	-0.36	-1.41	0.035	0.123	2563	tags=29%, list=12%, signal=33%
GOBP_POSITIVE_REGULATION_OF_GROWTH	290	-0.3	-1.41	0.002	0.123	3643	tags=27%, list=17%, signal=32%
GOBP_GLYCOLYTIC_PROCESS_THROUGH_FRUCTOSE_6_PHOSPHATE	25	-0.46	-1.41	0.068	0.123	3804	tags=48%, list=18%, signal=58%
GOBP_REGULATION_OF_RELEASE_OF_SEQUESTERED_CALCIUM_ION_INTO_CYTOSOL	68	-0.38	-1.41	0.029	0.124	3226	tags=35%, list=15%, signal=41%
GOBP_SENSORY_PERCEPTION_OF_TEMPERATURE_STIMULUS	33	-0.43	-1.41	0.049	0.124	5216	tags=61%, list=24%, signal=80%
GOBP_NEGATIVE_REGULATION_OF_NEURON_DIFFERENTIATION	81	-0.37	-1.41	0.026	0.124	3827	tags=32%, list=18%, signal=39%
GOBP_POSITIVE_REGULATION_OF_GLUCOSE_TRANSMEMBRANE_TRANSPORT	47	-0.39	-1.41	0.056	0.124	6275	tags=45%, list=29%, signal=63%
GOBP_REGULATION_OF_BLOOD_PRESSURE	184	-0.32	-1.41	0.013	0.125	3375	tags=27%, list=16%, signal=31%
GOBP_POSITIVE_REGULATION_OF_MUSCLE_CELL_APOPTOTIC_PROCESS	39	-0.42	-1.41	0.063	0.125	2237	tags=28%, list=10%, signal=31%
GOBP_INNER_EAR_RECEPTOR_CELL_STEREOCILIUM_ORGANIZATION	43	-0.4	-1.41	0.051	0.125	3807	tags=33%, list=18%, signal=39%
GOBP_MELANIN_METABOLIC_PROCESS	26	-0.46	-1.41	0.072	0.125	3664	tags=38%, list=17%, signal=46%
GOBP_HIPPOCAMPUS_DEVELOPMENT	69	-0.37	-1.41	0.029	0.125	4258	tags=29%, list=20%, signal=36%
GOBP_KIDNEY_MORPHOGENESIS	92	-0.35	-1.41	0.02	0.126	1990	tags=24%, list=9%, signal=26%
GOBP_FILOPODIUM_ASSEMBLY	74	-0.37	-1.41	0.028	0.126	2567	tags=24%, list=12%, signal=28%
GOBP_GANGLION_DEVELOPMENT	15	-0.53	-1.41	0.104	0.126	4400	tags=53%, list=20%, signal=67%
GOBP_PROTEOGLYCAN_METABOLIC_PROCESS	90	-0.35	-1.41	0.02	0.127	2354	tags=21%, list=11%, signal=24%
GOBP_OLFACTORY_LOBE_DEVELOPMENT	40	-0.41	-1.41	0.064	0.127	4895	tags=40%, list=23%, signal=52%
GOBP_REGULATION_OF_MUSCLE_CONTRACTION	162	-0.33	-1.4	0.008	0.128	2742	tags=27%, list=13%, signal=31%
GOBP_RHYTHMIC_PROCESS	288	-0.3	-1.4	0.004	0.128	5012	tags=35%, list=23%, signal=45%
GOBP_VESICLE_TRANSPORT_ALONG_MICROTUBULE	47	-0.4	-1.4	0.046	0.128	4916	tags=34%, list=23%, signal=44%
GOBP_CHONDROITIN_SULFATE_PROTEOGLYCAN_BIOSYNTHETIC_PROCESS	20	-0.48	-1.4	0.093	0.128	2354	tags=25%, list=11%, signal=28%
GOBP_POTASSIUM_ION_HOMEOSTASIS	31	-0.43	-1.4	0.067	0.128	4751	tags=45%, list=22%, signal=58%
GOBP_REGULATION_OF_CLATHRIN_DEPENDENT_ENDOCYTOSIS	20	-0.47	-1.4	0.085	0.129	3980	tags=55%, list=18%, signal=67%
GOBP_POSITIVE_REGULATION_OF_INSULIN_SECRETION_INVOLVED_IN_CELLULAR_RESPONSE_TO_GLUCOSE_STIMULUS	44	-0.4	-1.4	0.047	0.13	3925	tags=32%, list=18%, signal=39%
GOBP_VESICLE_DOCKING	63	-0.37	-1.4	0.029	0.131	2299	tags=22%, list=11%, signal=25%
GOBP_ESTABLISHMENT_OF_PROTEIN_LOCALIZATION_TO_PLASMA_MEMBRANE	67	-0.37	-1.4	0.05	0.131	4353	tags=28%, list=20%, signal=35%
GOBP_NEGATIVE_REGULATION_OF_CALCIUM_ION_TRANSPORT	68	-0.36	-1.4	0.039	0.133	4029	tags=38%, list=19%, signal=47%
GOBP_REGULATION_OF_GLUCAN_BIOSYNTHETIC_PROCESS	30	-0.44	-1.4	0.071	0.133	4318	tags=43%, list=20%, signal=54%
GOBP_CAMERA_TYPE_EYE_MORPHOGENESIS	147	-0.33	-1.39	0.02	0.135	6068	tags=50%, list=28%, signal=70%
GOBP_CIRCADIAN_SLEEP_WAKE_CYCLE	32	-0.43	-1.39	0.067	0.135	3557	tags=44%, list=16%, signal=52%
GOBP_NEGATIVE_REGULATION_OF_PROTEIN_CONTAINING_COMPLEX_DISASSEMBLY	86	-0.35	-1.39	0.026	0.136	3005	tags=28%, list=14%, signal=32%
GOBP_SUBPALLIUM_DEVELOPMENT	25	-0.46	-1.39	0.083	0.136	5732	tags=60%, list=27%, signal=82%
GOBP_CEREBELLAR_PURKINJE_CELL_LAYER_MORPHOGENESIS	24	-0.46	-1.39	0.073	0.136	4195	tags=46%, list=19%, signal=57%
GOBP_NEGATIVE_REGULATION_OF_CALCIUM_MEDIATED_SIGNALING	19	-0.49	-1.39	0.098	0.137	3720	tags=42%, list=17%, signal=51%
GOBP_REGULATION_OF_SYSTEMIC_ARTERIAL_BLOOD_PRESSURE_BY_RENIN_ANGIOTENSIN	23	-0.46	-1.39	0.104	0.14	3249	tags=39%, list=15%, signal=46%
GOBP_REGULATION_OF_SYNAPTIC_VESICLE_ENDOCYTOSIS	28	-0.44	-1.39	0.078	0.14	3980	tags=43%, list=18%, signal=52%
GOBP_ORGANIC_HYDROXY_COMPOUND_BIOSYNTHETIC_PROCESS	203	-0.31	-1.39	0.008	0.14	4328	tags=31%, list=20%, signal=38%
GOBP_REGULATION_OF_MORPHOGENESIS_OF_A_BRANCHING_STRUCTURE	62	-0.37	-1.38	0.048	0.141	3379	tags=26%, list=16%, signal=31%
GOBP_NEUTRAL_AMINO_ACID_TRANSPORT	48	-0.39	-1.38	0.038	0.143	7261	tags=63%, list=34%, signal=94%
GOBP_HEXOSE_CATABOLIC_PROCESS	36	-0.41	-1.38	0.07	0.143	4019	tags=42%, list=19%, signal=51%
GOBP_INTESTINAL_LIPID_ABSORPTION	15	-0.52	-1.38	0.1	0.143	3710	tags=33%, list=17%, signal=40%
GOBP_NEGATIVE_REGULATION_OF_STEROID_METABOLIC_PROCESS	25	-0.45	-1.38	0.088	0.143	2140	tags=28%, list=10%, signal=31%
GOBP_CELLULAR_COMPONENT_ASSEMBLY_INVOLVED_IN_MORPHOGENESIS	118	-0.33	-1.38	0.019	0.143	2211	tags=21%, list=10%, signal=23%
GOBP_METANEPHROS_DEVELOPMENT	81	-0.35	-1.38	0.036	0.143	1990	tags=21%, list=9%, signal=23%
GOBP_POSITIVE_REGULATION_OF_PROTEIN_SECRETION	169	-0.32	-1.38	0.019	0.143	4288	tags=32%, list=20%, signal=40%
GOBP_INTRACELLULAR_MONOATOMIC_ION_HOMEOSTASIS	483	-0.28	-1.38	0	0.143	4020	tags=30%, list=19%, signal=36%
GOBP_CARBOHYDRATE_TRANSPORT	137	-0.33	-1.38	0.02	0.144	5814	tags=44%, list=27%, signal=60%
GOBP_SPHINGOLIPID_METABOLIC_PROCESS	137	-0.33	-1.38	0.029	0.144	3726	tags=27%, list=17%, signal=32%
GOBP_RAB_PROTEIN_SIGNAL_TRANSDUCTION	19	-0.49	-1.38	0.086	0.144	2226	tags=26%, list=10%, signal=29%
GOBP_GROOMING_BEHAVIOR	20	-0.47	-1.38	0.084	0.144	2494	tags=30%, list=12%, signal=34%
GOBP_NEGATIVE_REGULATION_OF_LIPID_LOCALIZATION	45	-0.39	-1.38	0.069	0.144	3247	tags=31%, list=15%, signal=37%
GOBP_ORGANELLE_MEMBRANE_FUSION	124	-0.32	-1.38	0.01	0.146	4194	tags=30%, list=19%, signal=37%
GOBP_AXONAL_TRANSPORT_OF_MITOCHONDRION	17	-0.49	-1.38	0.095	0.148	3579	tags=35%, list=17%, signal=42%
GOBP_MONOSACCHARIDE_CATABOLIC_PROCESS	43	-0.4	-1.37	0.07	0.149	5597	tags=51%, list=26%, signal=69%
GOBP_NEGATIVE_REGULATION_OF_CYTOSOLIC_CALCIUM_ION_CONCENTRATION	22	-0.46	-1.37	0.09	0.15	2844	tags=36%, list=13%, signal=42%
GOBP_GLYCOSPHINGOLIPID_METABOLIC_PROCESS	51	-0.39	-1.37	0.055	0.15	4057	tags=29%, list=19%, signal=36%
GOBP_RETINA_DEVELOPMENT_IN_CAMERA_TYPE_EYE	172	-0.31	-1.37	0.007	0.154	4181	tags=36%, list=19%, signal=44%
GOBP_NEGATIVE_REGULATION_OF_HORMONE_SECRETION	92	-0.35	-1.37	0.036	0.155	4316	tags=37%, list=20%, signal=46%
GOBP_PEPTIDYL_SERINE_MODIFICATION	303	-0.29	-1.37	0.008	0.155	3777	tags=27%, list=17%, signal=33%
GOBP_REGULATION_OF_MUSCLE_HYPERTROPHY	77	-0.35	-1.37	0.045	0.155	2742	tags=23%, list=13%, signal=27%
GOBP_RETINA_HOMEOSTASIS	56	-0.37	-1.37	0.058	0.155	5392	tags=45%, list=25%, signal=59%
GOBP_MULTICELLULAR_ORGANISMAL_MOVEMENT	53	-0.37	-1.37	0.048	0.155	3893	tags=36%, list=18%, signal=44%
GOBP_MODIFICATION_OF_POSTSYNAPTIC_ACTIN_CYTOSKELETON	20	-0.47	-1.37	0.114	0.155	5086	tags=65%, list=24%, signal=85%
GOBP_ORGAN_GROWTH	195	-0.3	-1.36	0.017	0.156	3593	tags=23%, list=17%, signal=27%
GOBP_CALCIUM_ION_TRANSPORT_INTO_CYTOSOL	28	-0.44	-1.36	0.081	0.156	2397	tags=39%, list=11%, signal=44%
GOBP_APPENDAGE_MORPHOGENESIS	148	-0.32	-1.36	0.029	0.156	7120	tags=47%, list=33%, signal=70%
GOBP_NEGATIVE_REGULATION_OF_SECRETION	203	-0.3	-1.36	0.014	0.156	4319	tags=38%, list=20%, signal=47%
GOBP_REGULATION_OF_CELLULAR_COMPONENT_SIZE	385	-0.28	-1.36	0.004	0.156	3484	tags=26%, list=16%, signal=31%
GOBP_CELL_CELL_ADHESION_MEDIATED_BY_CADHERIN	43	-0.4	-1.36	0.057	0.156	3259	tags=33%, list=15%, signal=38%
GOBP_MODIFICATION_OF_POSTSYNAPTIC_STRUCTURE	34	-0.41	-1.36	0.096	0.156	3902	tags=41%, list=18%, signal=50%
GOBP_REGULATION_OF_PROTEIN_DEPOLYMERIZATION	90	-0.35	-1.36	0.042	0.156	3547	tags=32%, list=16%, signal=38%
GOBP_ONE_CARBON_COMPOUND_TRANSPORT	28	-0.43	-1.36	0.091	0.156	5733	tags=57%, list=27%, signal=78%
GOBP_MESONEPHRIC_TUBULE_MORPHOGENESIS	65	-0.37	-1.36	0.053	0.156	5508	tags=46%, list=26%, signal=62%
GOBP_EMBRYONIC_BODY_MORPHOGENESIS	15	-0.51	-1.36	0.094	0.156	5134	tags=40%, list=24%, signal=52%
GOBP_STRIATED_MUSCLE_TISSUE_DEVELOPMENT	270	-0.3	-1.36	0.011	0.158	5466	tags=35%, list=25%, signal=46%
GOBP_PEPTIDYL_CYSTEINE_MODIFICATION	45	-0.38	-1.36	0.086	0.16	4367	tags=42%, list=20%, signal=53%
GOBP_PROTEIN_COMPLEX_OLIGOMERIZATION	231	-0.3	-1.36	0.008	0.16	2459	tags=21%, list=11%, signal=23%
GOBP_POSITIVE_REGULATION_OF_STEROID_METABOLIC_PROCESS	26	-0.44	-1.36	0.092	0.161	4169	tags=46%, list=19%, signal=57%
GOBP_DETECTION_OF_TEMPERATURE_STIMULUS_INVOLVED_IN_SENSORY_PERCEPTION_OF_PAIN	21	-0.46	-1.36	0.11	0.162	3375	tags=48%, list=16%, signal=56%
GOBP_CORPUS_CALLOSUM_DEVELOPMENT	27	-0.43	-1.36	0.103	0.162	6103	tags=56%, list=28%, signal=77%
GOBP_POTASSIUM_ION_EXPORT_ACROSS_PLASMA_MEMBRANE	17	-0.49	-1.35	0.121	0.163	2286	tags=35%, list=11%, signal=39%
GOBP_POSITIVE_REGULATION_OF_MUSCLE_HYPERTROPHY	41	-0.4	-1.35	0.074	0.163	2742	tags=27%, list=13%, signal=31%
GOBP_PHOSPHATIDIC_ACID_METABOLIC_PROCESS	24	-0.44	-1.35	0.089	0.163	3928	tags=46%, list=18%, signal=56%
GOBP_REGULATION_OF_GLYCOGEN_METABOLIC_PROCESS	36	-0.41	-1.35	0.064	0.164	4318	tags=39%, list=20%, signal=49%
GOBP_CELLULAR_RESPONSE_TO_CARBOHYDRATE_STIMULUS	147	-0.32	-1.35	0.034	0.164	4473	tags=33%, list=21%, signal=41%
GOBP_CELLULAR_RESPONSE_TO_CAMP	35	-0.41	-1.35	0.098	0.165	3503	tags=37%, list=16%, signal=44%
GOBP_NEGATIVE_REGULATION_OF_AMYLOID_PRECURSOR_PROTEIN_CATABOLIC_PROCESS	22	-0.47	-1.35	0.095	0.164	3934	tags=50%, list=18%, signal=61%
GOBP_VESICLE_LOCALIZATION	210	-0.3	-1.35	0.006	0.164	4708	tags=30%, list=22%, signal=37%
GOBP_REGULATION_OF_CELL_GROWTH	434	-0.28	-1.35	0	0.165	3762	tags=25%, list=17%, signal=30%
GOBP_EMBRYONIC_APPENDAGE_MORPHOGENESIS	117	-0.33	-1.35	0.036	0.166	6414	tags=40%, list=30%, signal=57%
GOBP_MESENCHYMAL_CELL_MIGRATION	61	-0.36	-1.35	0.057	0.166	4754	tags=43%, list=22%, signal=54%
GOBP_MUSCLE_CELL_DEVELOPMENT	210	-0.3	-1.35	0.01	0.166	3938	tags=26%, list=18%, signal=32%
GOBP_PROTEIN_KINASE_C_ACTIVATING_G_PROTEIN_COUPLED_RECEPTOR_SIGNALING_PATHWAY	23	-0.45	-1.35	0.109	0.168	2583	tags=35%, list=12%, signal=39%
GOBP_NEGATIVE_REGULATION_OF_PEPTIDE_SECRETION	68	-0.35	-1.35	0.064	0.168	4316	tags=37%, list=20%, signal=46%
GOBP_RESPONSE_TO_ELECTRICAL_STIMULUS	23	-0.46	-1.35	0.124	0.169	3621	tags=52%, list=17%, signal=63%
GOBP_QUATERNARY_AMMONIUM_GROUP_TRANSPORT	29	-0.43	-1.34	0.102	0.17	4580	tags=38%, list=21%, signal=48%
GOBP_RENAL_TUBULE_DEVELOPMENT	98	-0.33	-1.34	0.049	0.171	5508	tags=48%, list=26%, signal=64%
GOBP_DENDRITIC_SPINE_MAINTENANCE	27	-0.43	-1.34	0.11	0.173	2494	tags=26%, list=12%, signal=29%
GOBP_CARBOHYDRATE_HOMEOSTASIS	258	-0.29	-1.34	0.015	0.174	4379	tags=30%, list=20%, signal=37%
GOBP_REGULATION_OF_STEROID_METABOLIC_PROCESS	89	-0.34	-1.34	0.056	0.174	4169	tags=31%, list=19%, signal=39%
GOBP_GLUTAMINE_FAMILY_AMINO_ACID_CATABOLIC_PROCESS	23	-0.44	-1.34	0.115	0.174	4749	tags=43%, list=22%, signal=56%
GOBP_INNER_EAR_RECEPTOR_CELL_DEVELOPMENT	60	-0.36	-1.34	0.089	0.178	4258	tags=35%, list=20%, signal=43%
GOBP_CERAMIDE_METABOLIC_PROCESS	94	-0.33	-1.34	0.059	0.177	4267	tags=28%, list=20%, signal=34%
GOBP_REGULATION_OF_CIRCADIAN_RHYTHM	118	-0.33	-1.33	0.043	0.179	5983	tags=42%, list=28%, signal=57%
GOBP_PROTEIN_LIPID_COMPLEX_SUBUNIT_ORGANIZATION	37	-0.4	-1.33	0.085	0.179	5798	tags=46%, list=27%, signal=63%
GOBP_NEURON_PROJECTION_REGENERATION	65	-0.35	-1.33	0.079	0.179	3306	tags=31%, list=15%, signal=36%
GOBP_POSITIVE_REGULATION_OF_MEIOTIC_CELL_CYCLE	27	-0.43	-1.33	0.095	0.179	7018	tags=44%, list=32%, signal=66%
GOBP_AXON_REGENERATION	55	-0.37	-1.33	0.077	0.179	4285	tags=36%, list=20%, signal=45%
GOBP_REGULATION_OF_RECEPTOR_MEDIATED_ENDOCYTOSIS	122	-0.32	-1.33	0.054	0.179	4559	tags=36%, list=21%, signal=45%
GOBP_NEGATIVE_REGULATION_OF_SUPRAMOLECULAR_FIBER_ORGANIZATION	170	-0.31	-1.33	0.028	0.179	4251	tags=32%, list=20%, signal=39%
GOBP_RECEPTOR_MEDIATED_ENDOCYTOSIS	261	-0.29	-1.33	0.012	0.179	3981	tags=33%, list=18%, signal=40%
GOBP_GROWTH_HORMONE_SECRETION	20	-0.46	-1.33	0.134	0.179	2325	tags=30%, list=11%, signal=34%
GOBP_NEGATIVE_REGULATION_OF_BLOOD_PRESSURE	59	-0.36	-1.33	0.059	0.181	2022	tags=22%, list=9%, signal=24%
GOBP_RENAL_SYSTEM_PROCESS	116	-0.32	-1.33	0.046	0.183	3444	tags=28%, list=16%, signal=34%
GOBP_CARDIOCYTE_DIFFERENTIATION	177	-0.3	-1.33	0.018	0.184	5466	tags=34%, list=25%, signal=46%
GOBP_REGULATION_OF_VASOCONSTRICTION	78	-0.34	-1.33	0.056	0.184	3386	tags=32%, list=16%, signal=38%
GOBP_INNER_EAR_MORPHOGENESIS	103	-0.33	-1.33	0.039	0.184	3560	tags=25%, list=16%, signal=30%
GOBP_POSITIVE_REGULATION_OF_LIPID_BIOSYNTHETIC_PROCESS	92	-0.34	-1.33	0.053	0.184	6038	tags=52%, list=28%, signal=72%
GOBP_ANIMAL_ORGAN_FORMATION	63	-0.36	-1.33	0.07	0.185	1990	tags=22%, list=9%, signal=24%
GOBP_MYOTUBE_CELL_DEVELOPMENT	44	-0.38	-1.33	0.075	0.184	2494	tags=25%, list=12%, signal=28%
GOBP_RESPONSE_TO_PURINE_CONTAINING_COMPOUND	103	-0.33	-1.33	0.052	0.185	3593	tags=33%, list=17%, signal=39%
GOBP_SODIUM_ION_HOMEOSTASIS	50	-0.37	-1.32	0.063	0.186	2636	tags=26%, list=12%, signal=30%
GOBP_NEPHRON_EPITHELIUM_DEVELOPMENT	104	-0.33	-1.32	0.052	0.187	5508	tags=45%, list=26%, signal=60%
GOBP_NEUROTRANSMITTER_METABOLIC_PROCESS	26	-0.43	-1.32	0.108	0.187	4190	tags=46%, list=19%, signal=57%
GOBP_PROTEIN_LOCALIZATION_TO_CYTOSKELETON	59	-0.36	-1.32	0.091	0.187	5835	tags=36%, list=27%, signal=49%
GOBP_NEGATIVE_REGULATION_OF_TRANSPORT	482	-0.27	-1.32	0.002	0.187	4319	tags=31%, list=20%, signal=38%
GOBP_ORGANIC_HYDROXY_COMPOUND_METABOLIC_PROCESS	461	-0.27	-1.32	0.004	0.187	4040	tags=26%, list=19%, signal=31%
GOBP_AMYLOID_BETA_METABOLIC_PROCESS	55	-0.37	-1.32	0.08	0.188	3934	tags=40%, list=18%, signal=49%
GOBP_ENSHEATHMENT_OF_NEURONS	158	-0.3	-1.32	0.03	0.189	4380	tags=32%, list=20%, signal=40%
GOBP_INOSITOL_PHOSPHATE_MEDIATED_SIGNALING	50	-0.37	-1.32	0.091	0.189	2742	tags=30%, list=13%, signal=34%
GOBP_DEVELOPMENTAL_MATURATION	334	-0.28	-1.32	0.008	0.189	3605	tags=25%, list=17%, signal=29%
GOBP_CELLULAR_RESPONSE_TO_ORGANIC_CYCLIC_COMPOUND	441	-0.27	-1.32	0.002	0.189	3616	tags=25%, list=17%, signal=30%
GOBP_PHOSPHATIDYLINOSITOL_DEPHOSPHORYLATION	26	-0.43	-1.32	0.111	0.189	6928	tags=58%, list=32%, signal=85%
GOBP_VESICLE_MEDIATED_TRANSPORT_TO_THE_PLASMA_MEMBRANE	151	-0.31	-1.32	0.04	0.192	4194	tags=24%, list=19%, signal=29%
GOBP_REGULATION_OF_CHOLESTEROL_EFFLUX	35	-0.4	-1.32	0.105	0.192	5214	tags=46%, list=24%, signal=60%
GOBP_HAIR_CELL_DIFFERENTIATION	61	-0.36	-1.32	0.069	0.192	5540	tags=44%, list=26%, signal=59%
GOBP_NEGATIVE_REGULATION_OF_PROTEIN_SECRETION	84	-0.34	-1.32	0.077	0.193	4668	tags=38%, list=22%, signal=48%
GOBP_PYRUVATE_METABOLIC_PROCESS	117	-0.32	-1.32	0.032	0.193	4325	tags=36%, list=20%, signal=45%
GOBP_PROTEIN_PALMITOYLATION	30	-0.42	-1.32	0.107	0.193	1419	tags=20%, list=7%, signal=21%
GOBP_POSITIVE_REGULATION_OF_NEURON_DIFFERENTIATION	100	-0.33	-1.31	0.049	0.195	3827	tags=37%, list=18%, signal=45%
GOBP_REGULATION_OF_RECEPTOR_CLUSTERING	24	-0.44	-1.31	0.123	0.195	4353	tags=46%, list=20%, signal=57%
GOBP_ADRENAL_GLAND_DEVELOPMENT	24	-0.43	-1.31	0.12	0.197	1899	tags=25%, list=9%, signal=27%
GOBP_ROOF_OF_MOUTH_DEVELOPMENT	89	-0.33	-1.31	0.07	0.197	4344	tags=26%, list=20%, signal=32%
GOBP_MAMMARY_GLAND_ALVEOLUS_DEVELOPMENT	19	-0.46	-1.31	0.118	0.197	2638	tags=26%, list=12%, signal=30%
GOBP_CORTICOSTEROID_RECEPTOR_SIGNALING_PATHWAY	17	-0.48	-1.31	0.149	0.197	4691	tags=53%, list=22%, signal=68%
GOBP_INTRACELLULAR_GLUCOSE_HOMEOSTASIS	155	-0.3	-1.31	0.044	0.197	4379	tags=31%, list=20%, signal=39%
GOBP_REGULATION_OF_SYSTEMIC_ARTERIAL_BLOOD_PRESSURE_MEDIATED_BY_A_CHEMICAL_SIGNAL	44	-0.39	-1.31	0.089	0.198	3365	tags=34%, list=16%, signal=40%
GOBP_POSITIVE_REGULATION_OF_STRIATED_MUSCLE_CELL_APOPTOTIC_PROCESS	25	-0.42	-1.31	0.123	0.197	2139	tags=32%, list=10%, signal=35%
GOBP_CALCIUM_ION_IMPORT	50	-0.37	-1.31	0.104	0.198	2628	tags=26%, list=12%, signal=30%
GOBP_CELLULAR_RESPONSE_TO_PH	20	-0.46	-1.31	0.143	0.198	4184	tags=45%, list=19%, signal=56%
GOBP_REGULATION_OF_NEUROTROPHIN_TRK_RECEPTOR_SIGNALING_PATHWAY	17	-0.48	-1.31	0.158	0.198	3852	tags=53%, list=18%, signal=64%
GOBP_PROTEIN_LOCALIZATION_TO_PLASMA_MEMBRANE	299	-0.28	-1.31	0.014	0.198	3337	tags=24%, list=15%, signal=28%
GOBP_REGULATION_OF_NEUROTRANSMITTER_UPTAKE	18	-0.47	-1.31	0.134	0.2	2706	tags=33%, list=13%, signal=38%
GOBP_PROTEIN_LOCALIZATION_TO_CILIUM	69	-0.34	-1.3	0.073	0.203	4929	tags=38%, list=23%, signal=49%
GOBP_ADHERENS_JUNCTION_ORGANIZATION	58	-0.35	-1.3	0.082	0.204	3259	tags=24%, list=15%, signal=28%
GOBP_NEGATIVE_REGULATION_OF_INSULIN_SECRETION_INVOLVED_IN_CELLULAR_RESPONSE_TO_GLUCOSE_STIMULUS	17	-0.48	-1.3	0.169	0.204	4269	tags=47%, list=20%, signal=59%
GOBP_RENAL_SYSTEM_PROCESS_INVOLVED_IN_REGULATION_OF_SYSTEMIC_ARTERIAL_BLOOD_PRESSURE	25	-0.43	-1.3	0.137	0.204	3308	tags=32%, list=15%, signal=38%
GOBP_CIRCADIAN_RHYTHM	209	-0.29	-1.3	0.019	0.204	5998	tags=40%, list=28%, signal=54%
GOBP_OOGENESIS	97	-0.32	-1.3	0.062	0.205	5196	tags=29%, list=24%, signal=38%
GOBP_NEGATIVE_REGULATION_OF_LIPASE_ACTIVITY	17	-0.47	-1.3	0.145	0.205	2750	tags=35%, list=13%, signal=40%
GOBP_PHOSPHOLIPID_TRANSPORT	78	-0.33	-1.3	0.08	0.205	5121	tags=38%, list=24%, signal=50%
GOBP_HEART_GROWTH	113	-0.32	-1.3	0.053	0.205	3534	tags=25%, list=16%, signal=29%
GOBP_NEGATIVE_REGULATION_OF_PROTEIN_CONTAINING_COMPLEX_ASSEMBLY	144	-0.3	-1.3	0.041	0.206	2563	tags=24%, list=12%, signal=27%
GOBP_PEPTIDE_HORMONE_PROCESSING	24	-0.43	-1.3	0.119	0.206	5139	tags=42%, list=24%, signal=55%
GOBP_RESPONSE_TO_TEMPERATURE_STIMULUS	162	-0.3	-1.3	0.039	0.207	3547	tags=25%, list=16%, signal=30%
GOBP_RESPONSE_TO_CARBOHYDRATE	195	-0.29	-1.3	0.025	0.207	4473	tags=31%, list=21%, signal=39%
GOBP_AROMATIC_AMINO_ACID_METABOLIC_PROCESS	27	-0.42	-1.3	0.135	0.209	4703	tags=41%, list=22%, signal=52%
GOBP_NUCLEUS_LOCALIZATION	40	-0.38	-1.3	0.11	0.209	4755	tags=45%, list=22%, signal=58%
GOBP_VASCULAR_PROCESS_IN_CIRCULATORY_SYSTEM	222	-0.29	-1.29	0.028	0.211	3593	tags=26%, list=17%, signal=31%
GOBP_CELLULAR_POLYSACCHARIDE_CATABOLIC_PROCESS	24	-0.42	-1.29	0.135	0.211	2506	tags=29%, list=12%, signal=33%
GOBP_REGULATION_OF_GLUCOSE_TRANSMEMBRANE_TRANSPORT	80	-0.33	-1.29	0.078	0.213	5139	tags=40%, list=24%, signal=52%
GOBP_POSITIVE_REGULATION_OF_CHOLESTEROL_EFFLUX	25	-0.42	-1.29	0.109	0.213	5214	tags=48%, list=24%, signal=63%
GOBP_SENSORY_SYSTEM_DEVELOPMENT	403	-0.27	-1.29	0.002	0.213	5533	tags=38%, list=26%, signal=50%
GOBP_NEGATIVE_REGULATION_OF_POTASSIUM_ION_TRANSMEMBRANE_TRANSPORT	26	-0.42	-1.29	0.133	0.215	4972	tags=46%, list=23%, signal=60%
GOBP_EXPORT_ACROSS_PLASMA_MEMBRANE	66	-0.34	-1.29	0.081	0.215	2407	tags=24%, list=11%, signal=27%
GOBP_COCHLEA_DEVELOPMENT	47	-0.37	-1.29	0.088	0.215	5023	tags=40%, list=23%, signal=53%
GOBP_CONVERGENT_EXTENSION	15	-0.48	-1.29	0.146	0.215	6090	tags=33%, list=28%, signal=46%
GOBP_REGULATION_OF_AMYLOID_BETA_FORMATION	37	-0.38	-1.29	0.121	0.216	3934	tags=46%, list=18%, signal=56%
GOBP_CERAMIDE_CATABOLIC_PROCESS	18	-0.46	-1.29	0.154	0.218	3952	tags=28%, list=18%, signal=34%
GOBP_MUSCLE_TISSUE_DEVELOPMENT	442	-0.27	-1.29	0.012	0.218	3475	tags=21%, list=16%, signal=25%
GOBP_SECRETION_BY_TISSUE	54	-0.35	-1.29	0.084	0.219	3016	tags=31%, list=14%, signal=36%
GOBP_SEMINIFEROUS_TUBULE_DEVELOPMENT	16	-0.47	-1.28	0.14	0.221	938	tags=13%, list=4%, signal=13%
GOBP_SPHINGOLIPID_BIOSYNTHETIC_PROCESS	92	-0.32	-1.28	0.06	0.221	4057	tags=29%, list=19%, signal=36%
GOBP_RESPONSE_TO_ORGANOPHOSPHORUS	85	-0.33	-1.28	0.062	0.221	3593	tags=34%, list=17%, signal=41%
GOBP_VITAMIN_TRANSMEMBRANE_TRANSPORT	18	-0.46	-1.28	0.149	0.221	8113	tags=61%, list=38%, signal=98%
GOBP_REGULATION_OF_CILIUM_MOVEMENT	27	-0.41	-1.28	0.118	0.221	5512	tags=44%, list=26%, signal=60%
GOBP_APPENDAGE_DEVELOPMENT	176	-0.29	-1.28	0.044	0.222	7120	tags=47%, list=33%, signal=69%
GOBP_MEMBRANE_DOCKING	85	-0.33	-1.28	0.082	0.222	4438	tags=27%, list=21%, signal=34%
GOBP_REGULATION_OF_FATTY_ACID_OXIDATION	39	-0.38	-1.28	0.116	0.223	2215	tags=23%, list=10%, signal=26%
GOBP_AMYLOID_PRECURSOR_PROTEIN_METABOLIC_PROCESS	75	-0.33	-1.28	0.091	0.226	3692	tags=36%, list=17%, signal=43%
GOBP_GLYCOSPHINGOLIPID_BIOSYNTHETIC_PROCESS	30	-0.41	-1.28	0.128	0.226	4057	tags=33%, list=19%, signal=41%
GOBP_POSITIVE_REGULATION_OF_SYNAPTIC_TRANSMISSION_GABAERGIC	19	-0.45	-1.28	0.142	0.226	5811	tags=58%, list=27%, signal=79%
GOBP_POSITIVE_REGULATION_OF_HORMONE_METABOLIC_PROCESS	16	-0.47	-1.28	0.203	0.226	3358	tags=44%, list=16%, signal=52%
GOBP_REGULATION_OF_CELL_FATE_SPECIFICATION	26	-0.42	-1.28	0.145	0.228	1554	tags=23%, list=7%, signal=25%
GOBP_HORMONE_METABOLIC_PROCESS	174	-0.29	-1.27	0.046	0.231	3358	tags=24%, list=16%, signal=28%
GOBP_RESPONSE_TO_INORGANIC_SUBSTANCE	460	-0.26	-1.27	0.014	0.232	2670	tags=19%, list=12%, signal=22%
GOBP_N_GLYCAN_PROCESSING	18	-0.45	-1.27	0.168	0.232	4991	tags=44%, list=23%, signal=58%
GOBP_SEX_DETERMINATION	20	-0.44	-1.27	0.148	0.233	2157	tags=25%, list=10%, signal=28%
GOBP_REGULATION_OF_CELL_MORPHOGENESIS	266	-0.28	-1.27	0.03	0.233	4912	tags=35%, list=23%, signal=45%
GOBP_POSITIVE_REGULATION_OF_MUSCLE_TISSUE_DEVELOPMENT	23	-0.42	-1.27	0.165	0.233	997	tags=17%, list=5%, signal=18%
GOBP_NEURAL_CREST_CELL_DIFFERENTIATION	96	-0.32	-1.27	0.081	0.234	4568	tags=32%, list=21%, signal=41%
GOBP_REGULATION_OF_HORMONE_METABOLIC_PROCESS	39	-0.38	-1.27	0.145	0.234	3358	tags=31%, list=16%, signal=36%
GOBP_CIRCADIAN_SLEEP_WAKE_CYCLE_PROCESS	26	-0.41	-1.27	0.13	0.235	3557	tags=46%, list=16%, signal=55%
GOBP_POSITIVE_REGULATION_OF_MEIOTIC_NUCLEAR_DIVISION	19	-0.44	-1.27	0.163	0.241	7944	tags=58%, list=37%, signal=91%
GOBP_SEMAPHORIN_PLEXIN_SIGNALING_PATHWAY	45	-0.36	-1.26	0.137	0.243	4546	tags=42%, list=21%, signal=53%
GOBP_REGULATION_OF_CELL_FATE_COMMITMENT	38	-0.38	-1.26	0.138	0.243	2596	tags=24%, list=12%, signal=27%
GOBP_AXONEMAL_DYNEIN_COMPLEX_ASSEMBLY	36	-0.38	-1.26	0.149	0.242	5359	tags=47%, list=25%, signal=63%
GOBP_REGULATION_OF_LIPASE_ACTIVITY	70	-0.33	-1.26	0.106	0.242	2869	tags=26%, list=13%, signal=30%
GOBP_BRANCHING_MORPHOGENESIS_OF_A_NERVE	15	-0.47	-1.26	0.184	0.242	7157	tags=73%, list=33%, signal=110%
GOBP_PLASMA_LIPOPROTEIN_PARTICLE_ASSEMBLY	19	-0.44	-1.26	0.161	0.242	2140	tags=21%, list=10%, signal=23%
GOBP_SEQUESTERING_OF_CALCIUM_ION	109	-0.31	-1.26	0.094	0.242	3915	tags=35%, list=18%, signal=42%
GOBP_C4_DICARBOXYLATE_TRANSPORT	26	-0.41	-1.26	0.139	0.242	7395	tags=58%, list=34%, signal=88%
GOBP_CALCINEURIN_MEDIATED_SIGNALING	44	-0.36	-1.26	0.118	0.242	3946	tags=34%, list=18%, signal=42%
GOBP_CELLULAR_RESPONSE_TO_ESTRADIOL_STIMULUS	22	-0.43	-1.26	0.179	0.245	882	tags=14%, list=4%, signal=14%
GOBP_RETINOIC_ACID_METABOLIC_PROCESS	21	-0.43	-1.26	0.179	0.245	1475	tags=29%, list=7%, signal=31%
GOBP_PROTEIN_LIPID_COMPLEX_ASSEMBLY	23	-0.42	-1.26	0.157	0.245	2140	tags=22%, list=10%, signal=24%
GOBP_ION_CHANNEL_MODULATING_G_PROTEIN_COUPLED_RECEPTOR_SIGNALING_PATHWAY	15	-0.47	-1.26	0.199	0.247	2670	tags=40%, list=12%, signal=46%
GOBP_POSTSYNAPTIC_ACTIN_CYTOSKELETON_ORGANIZATION	23	-0.42	-1.26	0.177	0.248	4604	tags=43%, list=21%, signal=55%
GOBP_RESPONSE_TO_MAGNESIUM_ION	15	-0.48	-1.26	0.178	0.249	2295	tags=40%, list=11%, signal=45%

## Sheet: reactome up
GS DETAILS	SIZE	ES	NES	NOM p-val	FDR q-val	RANK AT MAX	LEADING EDGE
REACTOME_MAJOR_PATHWAY_OF_RRNA_PROCESSING_IN_THE_NUCLEOLUS_AND_CYTOSOL	174	0.68	2.97	0	0	4960	tags=74%, list=23%, signal=95%
REACTOME_TRANSLATION	223	0.62	2.83	0	0	5534	tags=67%, list=26%, signal=89%
REACTOME_EUKARYOTIC_TRANSLATION_INITIATION	116	0.68	2.8	0	0	4860	tags=72%, list=23%, signal=93%
REACTOME_NONSENSE_MEDIATED_DECAY_NMD_INDEPENDENT_OF_THE_EXON_JUNCTION_COMPLEX_EJC	91	0.69	2.79	0	0	4766	tags=75%, list=22%, signal=95%
REACTOME_FORMATION_OF_A_POOL_OF_FREE_40S_SUBUNITS	98	0.69	2.79	0	0	4860	tags=76%, list=23%, signal=97%
REACTOME_NONSENSE_MEDIATED_DECAY_NMD	111	0.66	2.71	0	0	4766	tags=63%, list=22%, signal=81%
REACTOME_NEUTROPHIL_DEGRANULATION	462	0.54	2.62	0	0	2853	tags=38%, list=13%, signal=43%
REACTOME_CELL_SURFACE_INTERACTIONS_AT_THE_VASCULAR_WALL	87	0.65	2.52	0	0	1957	tags=41%, list=9%, signal=45%
REACTOME_ACTIVATION_OF_THE_MRNA_UPON_BINDING_OF_THE_CAP_BINDING_COMPLEX_AND_EIFS_AND_SUBSEQUENT_BINDING_TO_43S	60	0.68	2.52	0	0	5427	tags=77%, list=25%, signal=102%
REACTOME_IMMUNOREGULATORY_INTERACTIONS_BETWEEN_A_LYMPHOID_AND_A_NON_LYMPHOID_CELL	79	0.62	2.43	0	0	2849	tags=51%, list=13%, signal=58%
REACTOME_MITOCHONDRIAL_TRANSLATION	88	0.6	2.39	0	0	7499	tags=82%, list=35%, signal=125%
REACTOME_TOLL_LIKE_RECEPTOR_CASCADES	140	0.56	2.39	0	0	3462	tags=39%, list=16%, signal=46%
REACTOME_ANTIGEN_PROCESSING_CROSS_PRESENTATION	80	0.61	2.33	0	0	5283	tags=60%, list=24%, signal=79%
REACTOME_DAP12_INTERACTIONS	36	0.71	2.32	0	0	1754	tags=47%, list=8%, signal=51%
REACTOME_SIGNALING_BY_INTERLEUKINS	251	0.5	2.3	0	0	3917	tags=37%, list=18%, signal=45%
REACTOME_GPVI_MEDIATED_ACTIVATION_CASCADE	32	0.71	2.29	0	0	1303	tags=38%, list=6%, signal=40%
REACTOME_DNA_REPLICATION_PRE_INITIATION	98	0.56	2.29	0	0	7550	tags=70%, list=35%, signal=108%
REACTOME_REGULATED_NECROSIS	51	0.63	2.28	0	0	3064	tags=43%, list=14%, signal=50%
REACTOME_CYTOKINE_SIGNALING_IN_IMMUNE_SYSTEM	359	0.47	2.27	0	0	3917	tags=35%, list=18%, signal=42%
REACTOME_DNA_REPLICATION	125	0.54	2.25	0	0	7126	tags=62%, list=33%, signal=91%
REACTOME_ASSEMBLY_OF_THE_PRE_REPLICATIVE_COMPLEX	83	0.57	2.25	0	0	7550	tags=71%, list=35%, signal=109%
REACTOME_DETOXIFICATION_OF_REACTIVE_OXYGEN_SPECIES	32	0.69	2.24	0	0	3032	tags=50%, list=14%, signal=58%
REACTOME_INTERLEUKIN_1_FAMILY_SIGNALING	113	0.54	2.24	0	0	5471	tags=51%, list=25%, signal=68%
REACTOME_MYD88_INDEPENDENT_TLR4_CASCADE	100	0.55	2.22	0	0	3917	tags=40%, list=18%, signal=49%
REACTOME_RUNX1_REGULATES_TRANSCRIPTION_OF_GENES_INVOLVED_IN_DIFFERENTIATION_OF_HSCS	64	0.58	2.21	0	0	7550	tags=73%, list=35%, signal=113%
REACTOME_TOLL_LIKE_RECEPTOR_4_TLR4_CASCADE	115	0.53	2.2	0	0	3462	tags=37%, list=16%, signal=44%
REACTOME_DECTIN_1_MEDIATED_NONCANONICAL_NF_KB_SIGNALING	57	0.6	2.2	0	0	7550	tags=79%, list=35%, signal=121%
REACTOME_PD_1_SIGNALING	15	0.81	2.2	0	0	330	tags=33%, list=2%, signal=34%
REACTOME_CHEMOKINE_RECEPTORS_BIND_CHEMOKINES	36	0.66	2.2	0	0	2203	tags=47%, list=10%, signal=52%
REACTOME_INTERFERON_ALPHA_BETA_SIGNALING	15	0.82	2.18	0	0	1698	tags=60%, list=8%, signal=65%
REACTOME_REGULATION_OF_RUNX3_EXPRESSION_AND_ACTIVITY	54	0.6	2.18	0	0	7550	tags=78%, list=35%, signal=119%
REACTOME_REGULATION_OF_TLR_BY_ENDOGENOUS_LIGAND	15	0.81	2.18	0	0	2847	tags=73%, list=13%, signal=84%
REACTOME_MITOTIC_G1_PHASE_AND_G1_S_TRANSITION	129	0.52	2.18	0	0	7240	tags=62%, list=34%, signal=93%
REACTOME_IKK_COMPLEX_RECRUITMENT_MEDIATED_BY_RIP1	24	0.72	2.17	0	0	563	tags=29%, list=3%, signal=30%
REACTOME_INTERFERON_SIGNALING	54	0.59	2.16	0	0	1698	tags=31%, list=8%, signal=34%
REACTOME_TRANSCRIPTIONAL_REGULATION_BY_RUNX3	78	0.56	2.16	0	0	5962	tags=58%, list=28%, signal=79%
REACTOME_ORC1_REMOVAL_FROM_CHROMATIN	70	0.56	2.14	0	0	7240	tags=69%, list=34%, signal=103%
REACTOME_DNA_STRAND_ELONGATION	23	0.7	2.14	0	0	4568	tags=57%, list=21%, signal=72%
REACTOME_S_PHASE	146	0.51	2.14	0	0	6467	tags=53%, list=30%, signal=75%
REACTOME_CROSS_PRESENTATION_OF_SOLUBLE_EXOGENOUS_ANTIGENS_ENDOSOMES	47	0.6	2.12	0	0	7550	tags=81%, list=35%, signal=124%
REACTOME_ER_PHAGOSOME_PATHWAY	25	0.69	2.12	0	0	4167	tags=72%, list=19%, signal=89%
REACTOME_UBIQUITIN_MEDIATED_DEGRADATION_OF_PHOSPHORYLATED_CDC25A	51	0.59	2.12	0	0	7550	tags=78%, list=35%, signal=120%
REACTOME_ONCOGENE_INDUCED_SENESCENCE	17	0.77	2.12	0	0	1143	tags=41%, list=5%, signal=43%
REACTOME_TELOMERE_MAINTENANCE	48	0.6	2.12	0	0	4568	tags=42%, list=21%, signal=53%
REACTOME_TOLL_LIKE_RECEPTOR_9_TLR9_CASCADE	94	0.53	2.12	0	0	3917	tags=38%, list=18%, signal=47%
REACTOME_PROCESSING_OF_CAPPED_INTRON_CONTAINING_PRE_MRNA	267	0.45	2.11	0	0	8284	tags=54%, list=38%, signal=87%
REACTOME_G1_S_TRANSITION	105	0.51	2.1	0	0	7126	tags=62%, list=33%, signal=92%
REACTOME_MRNA_SPLICING	201	0.47	2.09	0	0	8284	tags=58%, list=38%, signal=94%
REACTOME_APC_C_CDH1_MEDIATED_DEGRADATION_OF_CDC20_AND_OTHER_APC_C_CDH1_TARGETED_PROTEINS_IN_LATE_MITOSIS_EARLY_G1	73	0.54	2.09	0	0	7550	tags=68%, list=35%, signal=105%
REACTOME_NUCLEOTIDE_BINDING_DOMAIN_LEUCINE_RICH_REPEAT_CONTAINING_RECEPTOR_NLR_SIGNALING_PATHWAYS	46	0.59	2.08	0	0	2904	tags=33%, list=13%, signal=38%
REACTOME_DOWNSTREAM_TCR_SIGNALING	87	0.52	2.08	0	0	7550	tags=64%, list=35%, signal=99%
REACTOME_ACTIVATION_OF_NF_KAPPAB_IN_B_CELLS	64	0.56	2.08	0	0	7550	tags=72%, list=35%, signal=110%
REACTOME_ANTIGEN_PRESENTATION_FOLDING_ASSEMBLY_AND_PEPTIDE_LOADING_OF_CLASS_I_MHC	32	0.65	2.08	0	0	3125	tags=56%, list=14%, signal=66%
REACTOME_SWITCHING_OF_ORIGINS_TO_A_POST_REPLICATIVE_STATE	91	0.52	2.07	0	0	7550	tags=66%, list=35%, signal=101%
REACTOME_CELLULAR_RESPONSE_TO_CHEMICAL_STRESS	155	0.48	2.07	0	0	7260	tags=53%, list=34%, signal=79%
REACTOME_REGULATION_OF_MRNA_STABILITY_BY_PROTEINS_THAT_BIND_AU_RICH_ELEMENTS	83	0.54	2.07	0	0	7645	tags=72%, list=35%, signal=111%
REACTOME_METABOLISM_OF_NUCLEOTIDES	90	0.51	2.07	0	0	3433	tags=37%, list=16%, signal=43%
REACTOME_NUCLEAR_EVENTS_MEDIATED_BY_NFE2L2	54	0.57	2.07	0	0	7550	tags=72%, list=35%, signal=111%
REACTOME_STABILIZATION_OF_P53	55	0.56	2.05	0	0	7550	tags=73%, list=35%, signal=112%
REACTOME_TNFR2_NON_CANONICAL_NF_KB_PATHWAY	90	0.52	2.04	0	0	7645	tags=73%, list=35%, signal=113%
REACTOME_FCERI_MEDIATED_NF_KB_ACTIVATION	74	0.53	2.03	0	0	7550	tags=66%, list=35%, signal=101%
REACTOME_AUF1_HNRNP_D0_BINDS_AND_DESTABILIZES_MRNA	55	0.55	2.03	0	0.001	7550	tags=75%, list=35%, signal=114%
REACTOME_SCF_SKP2_MEDIATED_DEGRADATION_OF_P27_P21	60	0.54	2.02	0	0.001	7550	tags=72%, list=35%, signal=110%
REACTOME_CLEC7A_DECTIN_1_SIGNALING	93	0.5	2.02	0	0.001	7550	tags=65%, list=35%, signal=99%
REACTOME_NON_INTEGRIN_MEMBRANE_ECM_INTERACTIONS	30	0.63	2.01	0	0.001	3315	tags=50%, list=15%, signal=59%
REACTOME_TERMINATION_OF_TRANSLESION_DNA_SYNTHESIS	32	0.62	2.01	0	0.001	4585	tags=50%, list=21%, signal=63%
REACTOME_TRANSCRIPTION_COUPLED_NUCLEOTIDE_EXCISION_REPAIR_TC_NER	76	0.52	2	0	0.001	6788	tags=50%, list=31%, signal=73%
REACTOME_INTEGRIN_CELL_SURFACE_INTERACTIONS	68	0.53	1.99	0	0.001	2113	tags=31%, list=10%, signal=34%
REACTOME_BASE_EXCISION_REPAIR	38	0.6	1.99	0	0.001	6000	tags=55%, list=28%, signal=76%
REACTOME_CDK_MEDIATED_PHOSPHORYLATION_AND_REMOVAL_OF_CDC6	72	0.51	1.98	0	0.001	7550	tags=68%, list=35%, signal=104%
REACTOME_TRANSLESION_SYNTHESIS_BY_Y_FAMILY_DNA_POLYMERASES_BYPASSES_LESIONS_ON_DNA_TEMPLATE	39	0.58	1.98	0	0.001	4585	tags=46%, list=21%, signal=58%
REACTOME_CASPASE_ACTIVATION_VIA_EXTRINSIC_APOPTOTIC_SIGNALLING_PATHWAY	18	0.7	1.98	0.002	0.001	3064	tags=61%, list=14%, signal=71%
REACTOME_DEGRADATION_OF_AXIN	54	0.54	1.97	0	0.001	7721	tags=74%, list=36%, signal=115%
REACTOME_C_TYPE_LECTIN_RECEPTORS_CLRS	111	0.49	1.97	0	0.001	5962	tags=49%, list=28%, signal=67%
REACTOME_SNRNP_ASSEMBLY	48	0.56	1.97	0	0.001	7327	tags=63%, list=34%, signal=94%
REACTOME_GLI3_IS_PROCESSED_TO_GLI3R_BY_THE_PROTEASOME	57	0.53	1.97	0	0.001	7550	tags=68%, list=35%, signal=105%
REACTOME_RIPK1_MEDIATED_REGULATED_NECROSIS	31	0.62	1.97	0	0.001	3064	tags=42%, list=14%, signal=49%
REACTOME_TCR_SIGNALING	105	0.48	1.96	0	0.001	5962	tags=47%, list=28%, signal=64%
REACTOME_TELOMERE_EXTENSION_BY_TELOMERASE	19	0.68	1.95	0	0.002	3137	tags=42%, list=15%, signal=49%
REACTOME_RESOLUTION_OF_AP_SITES_VIA_THE_MULTIPLE_NUCLEOTIDE_PATCH_REPLACEMENT_PATHWAY	24	0.64	1.95	0	0.002	4585	tags=50%, list=21%, signal=63%
REACTOME_PYROPTOSIS	20	0.67	1.95	0	0.002	4294	tags=55%, list=20%, signal=69%
REACTOME_APC_C_MEDIATED_DEGRADATION_OF_CELL_CYCLE_PROTEINS	86	0.5	1.94	0	0.002	7550	tags=62%, list=35%, signal=94%
REACTOME_PCNA_DEPENDENT_LONG_PATCH_BASE_EXCISION_REPAIR	20	0.68	1.93	0.002	0.002	4585	tags=55%, list=21%, signal=70%
REACTOME_LAGGING_STRAND_SYNTHESIS	19	0.67	1.93	0.004	0.002	4568	tags=53%, list=21%, signal=67%
REACTOME_MRNA_SPLICING_MINOR_PATHWAY	48	0.55	1.93	0	0.002	6243	tags=56%, list=29%, signal=79%
REACTOME_MYD88_MAL_TIRAP_CASCADE_INITIATED_ON_PLASMA_MEMBRANE	84	0.5	1.93	0	0.002	3917	tags=37%, list=18%, signal=45%
REACTOME_ACTIVATION_OF_APC_C_AND_APC_C_CDC20_MEDIATED_DEGRADATION_OF_MITOTIC_PROTEINS	76	0.5	1.93	0	0.002	7550	tags=64%, list=35%, signal=99%
REACTOME_CYCLIN_D_ASSOCIATED_EVENTS_IN_G1	43	0.57	1.92	0.002	0.002	2867	tags=30%, list=13%, signal=35%
REACTOME_TRANSPORT_OF_MATURE_TRANSCRIPT_TO_CYTOPLASM	77	0.49	1.92	0	0.002	7512	tags=49%, list=35%, signal=75%
REACTOME_DAP12_SIGNALING	26	0.62	1.92	0	0.002	1527	tags=35%, list=7%, signal=37%
REACTOME_KEAP1_NFE2L2_PATHWAY	75	0.51	1.92	0	0.002	7550	tags=61%, list=35%, signal=94%
REACTOME_ANTIMICROBIAL_PEPTIDES	23	0.63	1.92	0	0.002	2250	tags=39%, list=10%, signal=44%
REACTOME_GAP_FILLING_DNA_REPAIR_SYNTHESIS_AND_LIGATION_IN_GG_NER	22	0.65	1.92	0.002	0.002	4585	tags=55%, list=21%, signal=69%
REACTOME_CYCLIN_A_CDK2_ASSOCIATED_EVENTS_AT_S_PHASE_ENTRY	72	0.5	1.92	0	0.002	7550	tags=67%, list=35%, signal=102%
REACTOME_NUCLEOTIDE_EXCISION_REPAIR	108	0.46	1.91	0	0.002	7851	tags=56%, list=36%, signal=87%
REACTOME_ACTIVATION_OF_THE_PRE_REPLICATIVE_COMPLEX	31	0.58	1.91	0	0.003	4585	tags=48%, list=21%, signal=61%
REACTOME_ANTIVIRAL_MECHANISM_BY_IFN_STIMULATED_GENES	31	0.59	1.9	0	0.003	2871	tags=35%, list=13%, signal=41%
REACTOME_RHO_GTPASES_ACTIVATE_NADPH_OXIDASES	21	0.65	1.9	0	0.003	2121	tags=38%, list=10%, signal=42%
REACTOME_COSTIMULATION_BY_THE_CD28_FAMILY	58	0.52	1.9	0	0.003	2324	tags=24%, list=11%, signal=27%
REACTOME_SIGNALING_BY_CSF3_G_CSF	23	0.63	1.9	0	0.003	3286	tags=39%, list=15%, signal=46%
REACTOME_TAK1_DEPENDENT_IKK_AND_NF_KAPPA_B_ACTIVATION	38	0.56	1.89	0.002	0.003	3326	tags=34%, list=15%, signal=40%
REACTOME_CYTOSOLIC_SENSORS_OF_PATHOGEN_ASSOCIATED_DNA	32	0.58	1.89	0.002	0.003	4412	tags=41%, list=20%, signal=51%
REACTOME_DNA_DAMAGE_BYPASS	48	0.53	1.88	0	0.003	4585	tags=40%, list=21%, signal=50%
REACTOME_METABOLISM_OF_POLYAMINES	57	0.51	1.88	0	0.003	7550	tags=70%, list=35%, signal=108%
REACTOME_ACTIVATION_OF_IRF3_IRF7_MEDIATED_BY_TBK1_IKK_EPSILON	18	0.66	1.88	0	0.003	4762	tags=56%, list=22%, signal=71%
REACTOME_DUAL_INCISION_IN_TC_NER	64	0.51	1.88	0	0.003	5355	tags=41%, list=25%, signal=54%
REACTOME_METABOLISM_OF_FOLATE_AND_PTERINES	16	0.69	1.88	0.002	0.003	4368	tags=44%, list=20%, signal=55%
REACTOME_EXTRACELLULAR_MATRIX_ORGANIZATION	217	0.41	1.87	0	0.004	2961	tags=30%, list=14%, signal=35%
REACTOME_INACTIVATION_OF_CSF3_G_CSF_SIGNALING	19	0.65	1.86	0.002	0.004	3286	tags=42%, list=15%, signal=50%
REACTOME_GENERATION_OF_SECOND_MESSENGER_MOLECULES	22	0.63	1.86	0	0.004	1695	tags=32%, list=8%, signal=34%
REACTOME_CELL_EXTRACELLULAR_MATRIX_INTERACTIONS	18	0.66	1.85	0	0.004	5618	tags=72%, list=26%, signal=98%
REACTOME_FCERI_MEDIATED_CA_2_MOBILIZATION	26	0.6	1.84	0.002	0.004	1596	tags=35%, list=7%, signal=37%
REACTOME_THE_ROLE_OF_GTSE1_IN_G2_M_PROGRESSION_AFTER_G2_CHECKPOINT	71	0.48	1.84	0	0.005	5962	tags=56%, list=28%, signal=78%
REACTOME_POSITIVE_EPIGENETIC_REGULATION_OF_RRNA_EXPRESSION	30	0.57	1.84	0.002	0.005	7386	tags=77%, list=34%, signal=116%
REACTOME_DUAL_INCISION_IN_GG_NER	41	0.53	1.83	0	0.005	4585	tags=37%, list=21%, signal=46%
REACTOME_POLYMERASE_SWITCHING_ON_THE_C_STRAND_OF_THE_TELOMERE	25	0.59	1.83	0	0.005	4568	tags=40%, list=21%, signal=51%
REACTOME_RNA_POLYMERASE_I_TRANSCRIPTION_TERMINATION	30	0.57	1.83	0	0.005	7139	tags=70%, list=33%, signal=104%
REACTOME_CELLULAR_SENESCENCE	95	0.45	1.83	0	0.005	3845	tags=29%, list=18%, signal=36%
REACTOME_NICOTINAMIDE_SALVAGING	17	0.68	1.83	0.006	0.005	1489	tags=35%, list=7%, signal=38%
REACTOME_INTERLEUKIN_6_FAMILY_SIGNALING	21	0.61	1.82	0.004	0.005	2114	tags=33%, list=10%, signal=37%
REACTOME_P75NTR_SIGNALS_VIA_NF_KB	17	0.66	1.82	0	0.006	4469	tags=53%, list=21%, signal=67%
REACTOME_RNA_POLYMERASE_III_TRANSCRIPTION_INITIATION_FROM_TYPE_1_PROMOTER	27	0.58	1.81	0	0.006	6662	tags=59%, list=31%, signal=86%
REACTOME_G1_S_DNA_DAMAGE_CHECKPOINTS	66	0.49	1.81	0	0.006	7550	tags=67%, list=35%, signal=102%
REACTOME_REGULATION_OF_NF_KAPPA_B_SIGNALING	17	0.66	1.81	0.004	0.006	4412	tags=41%, list=20%, signal=52%
REACTOME_TRANSCRIPTIONAL_REGULATION_BY_RUNX2	63	0.49	1.81	0	0.006	7550	tags=70%, list=35%, signal=107%
REACTOME_RNA_POLYMERASE_II_TRANSCRIPTION_TERMINATION	63	0.48	1.81	0	0.006	8178	tags=57%, list=38%, signal=92%
REACTOME_FGFR2_ALTERNATIVE_SPLICING	17	0.64	1.8	0.006	0.006	5122	tags=59%, list=24%, signal=77%
REACTOME_MRNA_DECAY_BY_3_TO_5_EXORIBONUCLEASE	15	0.67	1.8	0.004	0.006	5180	tags=67%, list=24%, signal=88%
REACTOME_INTERCONVERSION_OF_NUCLEOTIDE_DI_AND_TRIPHOSPHATES	27	0.57	1.8	0.002	0.006	3237	tags=48%, list=15%, signal=57%
REACTOME_RAC2_GTPASE_CYCLE	85	0.45	1.8	0	0.006	3407	tags=35%, list=16%, signal=42%
REACTOME_TELOMERE_C_STRAND_LAGGING_STRAND_SYNTHESIS	32	0.55	1.78	0	0.007	4568	tags=34%, list=21%, signal=44%
REACTOME_RECOGNITION_OF_DNA_DAMAGE_BY_PCNA_CONTAINING_REPLICATION_COMPLEX	30	0.56	1.78	0.002	0.008	4585	tags=43%, list=21%, signal=55%
REACTOME_PLATELET_SENSITIZATION_BY_LDL	16	0.65	1.78	0.004	0.008	1934	tags=31%, list=9%, signal=34%
REACTOME_HDR_THROUGH_HOMOLOGOUS_RECOMBINATION_HRR	56	0.49	1.78	0.002	0.008	6788	tags=52%, list=31%, signal=75%
REACTOME_FCGAMMA_RECEPTOR_FCGR_DEPENDENT_PHAGOCYTOSIS	77	0.46	1.76	0.002	0.01	2854	tags=32%, list=13%, signal=37%
REACTOME_DEGRADATION_OF_BETA_CATENIN_BY_THE_DESTRUCTION_COMPLEX	79	0.44	1.75	0	0.011	7841	tags=58%, list=36%, signal=91%
REACTOME_GLOBAL_GENOME_NUCLEOTIDE_EXCISION_REPAIR_GG_NER	81	0.45	1.75	0.002	0.011	7851	tags=56%, list=36%, signal=87%
REACTOME_SIGNALING_BY_HIPPO	20	0.61	1.74	0.006	0.011	4190	tags=45%, list=19%, signal=56%
REACTOME_DEADENYLATION_DEPENDENT_MRNA_DECAY	54	0.48	1.74	0	0.012	6491	tags=41%, list=30%, signal=58%
REACTOME_CROSSLINKING_OF_COLLAGEN_FIBRILS	16	0.64	1.74	0.006	0.012	2953	tags=44%, list=14%, signal=51%
REACTOME_RNA_POLYMERASE_III_TRANSCRIPTION	34	0.52	1.72	0.004	0.014	6662	tags=50%, list=31%, signal=72%
REACTOME_SIGNALING_BY_ERYTHROPOIETIN	17	0.61	1.72	0.006	0.014	1303	tags=35%, list=6%, signal=38%
REACTOME_NUCLEAR_ENVELOPE_NE_REASSEMBLY	62	0.46	1.72	0	0.014	4482	tags=32%, list=21%, signal=41%
REACTOME_INTERLEUKIN_3_INTERLEUKIN_5_AND_GM_CSF_SIGNALING	37	0.51	1.72	0.01	0.014	1227	tags=22%, list=6%, signal=23%
REACTOME_ACTIVATION_OF_ATR_IN_RESPONSE_TO_REPLICATION_STRESS	35	0.51	1.71	0.004	0.014	5622	tags=51%, list=26%, signal=69%
REACTOME_ROS_AND_RNS_PRODUCTION_IN_PHAGOCYTES	32	0.52	1.71	0.006	0.015	2762	tags=41%, list=13%, signal=47%
REACTOME_ASYMMETRIC_LOCALIZATION_OF_PCP_PROTEINS	61	0.46	1.71	0	0.015	7631	tags=67%, list=35%, signal=104%
REACTOME_DNA_DAMAGE_RECOGNITION_IN_GG_NER	39	0.5	1.7	0.004	0.016	7747	tags=62%, list=36%, signal=96%
REACTOME_SENESCENCE_ASSOCIATED_SECRETORY_PHENOTYPE_SASP	41	0.5	1.7	0.004	0.016	6407	tags=49%, list=30%, signal=69%
REACTOME_CELLULAR_RESPONSE_TO_HYPOXIA	69	0.45	1.7	0.004	0.016	7550	tags=64%, list=35%, signal=98%
REACTOME_FCERI_MEDIATED_MAPK_ACTIVATION	28	0.53	1.69	0.012	0.017	1162	tags=25%, list=5%, signal=26%
REACTOME_REGULATION_OF_RAS_BY_GAPS	66	0.45	1.69	0.002	0.017	7550	tags=64%, list=35%, signal=98%
REACTOME_SIGNALING_BY_THE_B_CELL_RECEPTOR_BCR	102	0.42	1.69	0	0.017	5962	tags=49%, list=28%, signal=67%
REACTOME_OXIDATIVE_STRESS_INDUCED_SENESCENCE	38	0.51	1.69	0.004	0.017	3108	tags=32%, list=14%, signal=37%
REACTOME_MET_PROMOTES_CELL_MOTILITY	32	0.51	1.69	0.01	0.017	5474	tags=41%, list=25%, signal=54%
REACTOME_DEGRADATION_OF_DVL	56	0.47	1.69	0	0.018	7550	tags=68%, list=35%, signal=104%
REACTOME_RESPIRATORY_ELECTRON_TRANSPORT	97	0.42	1.68	0	0.018	9731	tags=72%, list=45%, signal=131%
REACTOME_COMMON_PATHWAY_OF_FIBRIN_CLOT_FORMATION	16	0.61	1.68	0.004	0.018	1367	tags=31%, list=6%, signal=33%
REACTOME_TRANSCRIPTIONAL_ACTIVITY_OF_SMAD2_SMAD3_SMAD4_HETEROTRIMER	39	0.5	1.68	0.004	0.018	6950	tags=46%, list=32%, signal=68%
REACTOME_TRAF6_MEDIATED_INDUCTION_OF_TAK1_COMPLEX_WITHIN_TLR4_COMPLEX	17	0.62	1.68	0.012	0.019	563	tags=24%, list=3%, signal=24%
REACTOME_DOWNSTREAM_SIGNALING_EVENTS_OF_B_CELL_RECEPTOR_BCR	78	0.43	1.68	0.004	0.019	7550	tags=64%, list=35%, signal=98%
REACTOME_UCH_PROTEINASES	88	0.42	1.68	0	0.019	7550	tags=61%, list=35%, signal=94%
REACTOME_RNA_POLYMERASE_III_TRANSCRIPTION_INITIATION_FROM_TYPE_3_PROMOTER	26	0.55	1.68	0.008	0.019	5868	tags=50%, list=27%, signal=69%
REACTOME_POSTMITOTIC_NUCLEAR_PORE_COMPLEX_NPC_REFORMATION	22	0.57	1.67	0.01	0.019	3688	tags=32%, list=17%, signal=38%
REACTOME_SIGNALING_BY_PTK6	48	0.48	1.67	0.008	0.019	3458	tags=38%, list=16%, signal=45%
REACTOME_BUTYRATE_RESPONSE_FACTOR_1_BRF1_BINDS_AND_DESTABILIZES_MRNA	16	0.62	1.66	0.017	0.021	5098	tags=69%, list=24%, signal=90%
REACTOME_TRANSLESION_SYNTHESIS_BY_POLH	19	0.59	1.65	0.016	0.022	5235	tags=53%, list=24%, signal=69%
REACTOME_NOD1_2_SIGNALING_PATHWAY	32	0.5	1.65	0.012	0.023	2840	tags=22%, list=13%, signal=25%
REACTOME_FORMATION_OF_TC_NER_PRE_INCISION_COMPLEX	53	0.46	1.65	0.006	0.024	7588	tags=51%, list=35%, signal=78%
REACTOME_RHO_GTPASES_ACTIVATE_WASPS_AND_WAVES	32	0.49	1.63	0.01	0.026	2464	tags=28%, list=11%, signal=32%
REACTOME_TP53_REGULATES_TRANSCRIPTION_OF_DNA_REPAIR_GENES	43	0.48	1.63	0.008	0.026	6778	tags=47%, list=31%, signal=68%
REACTOME_MAPK6_MAPK4_SIGNALING	73	0.42	1.63	0.011	0.026	7550	tags=60%, list=35%, signal=92%
REACTOME_FORMATION_OF_THE_EARLY_ELONGATION_COMPLEX	32	0.51	1.63	0.012	0.026	8872	tags=69%, list=41%, signal=116%
REACTOME_AZATHIOPRINE_ADME	25	0.54	1.63	0.015	0.026	1354	tags=20%, list=6%, signal=21%
REACTOME_HEMOSTASIS	476	0.33	1.63	0	0.026	1969	tags=20%, list=9%, signal=21%
REACTOME_RESPIRATORY_ELECTRON_TRANSPORT_ATP_SYNTHESIS_BY_CHEMIOSMOTIC_COUPLING_AND_HEAT_PRODUCTION_BY_UNCOUPLING_PROTEINS	119	0.39	1.63	0	0.026	9175	tags=63%, list=42%, signal=109%
REACTOME_METABOLISM_OF_WATER_SOLUBLE_VITAMINS_AND_COFACTORS	105	0.4	1.63	0	0.026	2486	tags=23%, list=12%, signal=26%
REACTOME_FORMATION_OF_FIBRIN_CLOT_CLOTTING_CASCADE	30	0.52	1.63	0.015	0.026	1764	tags=30%, list=8%, signal=33%
REACTOME_ACTIVATED_TAK1_MEDIATES_P38_MAPK_ACTIVATION	24	0.55	1.63	0.017	0.026	3096	tags=25%, list=14%, signal=29%
REACTOME_ENDOSOMAL_VACUOLAR_PATHWAY	16	0.59	1.63	0.02	0.026	4167	tags=69%, list=19%, signal=85%
REACTOME_TRISTETRAPROLIN_TTP_ZFP36_BINDS_AND_DESTABILIZES_MRNA	16	0.59	1.63	0.018	0.026	5098	tags=63%, list=24%, signal=82%
REACTOME_COMPLEX_I_BIOGENESIS	56	0.44	1.62	0.002	0.027	9890	tags=77%, list=46%, signal=141%
REACTOME_FC_EPSILON_RECEPTOR_FCERI_SIGNALING	117	0.39	1.61	0.002	0.029	5962	tags=41%, list=28%, signal=56%
REACTOME_NICOTINATE_METABOLISM	29	0.51	1.59	0.017	0.036	1593	tags=31%, list=7%, signal=33%
REACTOME_NUCLEOTIDE_SALVAGE	22	0.53	1.58	0.023	0.037	2339	tags=27%, list=11%, signal=31%
REACTOME_INTERLEUKIN_17_SIGNALING	59	0.43	1.58	0.008	0.037	3819	tags=31%, list=18%, signal=37%
REACTOME_METABOLISM_OF_PORPHYRINS	24	0.52	1.56	0.026	0.044	3184	tags=21%, list=15%, signal=24%
REACTOME_TRANSLESION_SYNTHESIS_BY_POLK	17	0.55	1.55	0.035	0.047	4568	tags=47%, list=21%, signal=60%
REACTOME_PROGRAMMED_CELL_DEATH	132	0.37	1.55	0.002	0.047	3064	tags=23%, list=14%, signal=27%
REACTOME_MITOCHONDRIAL_CALCIUM_ION_TRANSPORT	17	0.56	1.54	0.042	0.051	5275	tags=59%, list=24%, signal=78%
REACTOME_RESPONSE_TO_ELEVATED_PLATELET_CYTOSOLIC_CA2	115	0.37	1.54	0.008	0.051	2282	tags=25%, list=11%, signal=28%
REACTOME_TRANSPORT_OF_THE_SLBP_DEPENDANT_MATURE_MRNA	34	0.46	1.54	0.04	0.052	8143	tags=50%, list=38%, signal=80%
REACTOME_CELLULAR_RESPONSES_TO_STIMULI	440	0.32	1.54	0	0.052	4090	tags=23%, list=19%, signal=27%
REACTOME_G2_M_CHECKPOINTS	155	0.36	1.53	0.002	0.054	5962	tags=41%, list=28%, signal=57%
REACTOME_MRNA_CAPPING	28	0.48	1.53	0.016	0.056	8872	tags=68%, list=41%, signal=115%
REACTOME_FORMATION_OF_RNA_POL_II_ELONGATION_COMPLEX	55	0.41	1.53	0.01	0.056	7512	tags=49%, list=35%, signal=75%
REACTOME_DRUG_ADME	65	0.4	1.52	0.017	0.057	4314	tags=29%, list=20%, signal=36%
REACTOME_METABOLISM_OF_STEROID_HORMONES	28	0.48	1.52	0.024	0.057	2930	tags=21%, list=14%, signal=25%
REACTOME_DOWNREGULATION_OF_SMAD2_3_SMAD4_TRANSCRIPTIONAL_ACTIVITY	23	0.51	1.52	0.031	0.057	4412	tags=30%, list=20%, signal=38%
REACTOME_TNFR1_INDUCED_PROAPOPTOTIC_SIGNALING	23	0.51	1.52	0.044	0.057	1951	tags=30%, list=9%, signal=33%
REACTOME_INITIATION_OF_NUCLEAR_ENVELOPE_NE_REFORMATION	17	0.57	1.52	0.038	0.058	4482	tags=35%, list=21%, signal=45%
REACTOME_DNA_REPAIR	292	0.32	1.52	0	0.058	6403	tags=37%, list=30%, signal=51%
REACTOME_REGULATION_OF_SIGNALING_BY_CBL	22	0.52	1.52	0.031	0.058	1162	tags=18%, list=5%, signal=19%
REACTOME_N_GLYCAN_TRIMMING_IN_THE_ER_AND_CALNEXIN_CALRETICULIN_CYCLE	16	0.56	1.52	0.039	0.058	4758	tags=44%, list=22%, signal=56%
REACTOME_RNA_POLYMERASE_II_PROMOTER_ESCAPE	45	0.43	1.51	0.024	0.06	8872	tags=67%, list=41%, signal=113%
REACTOME_FORMATION_OF_ATP_BY_CHEMIOSMOTIC_COUPLING	17	0.55	1.51	0.045	0.06	8612	tags=71%, list=40%, signal=117%
REACTOME_NUCLEOTIDE_CATABOLISM	32	0.46	1.51	0.038	0.06	3065	tags=28%, list=14%, signal=33%
REACTOME_CELL_CELL_COMMUNICATION	85	0.38	1.51	0.016	0.06	2342	tags=25%, list=11%, signal=28%
REACTOME_PURINE_CATABOLISM	17	0.54	1.5	0.036	0.064	3065	tags=35%, list=14%, signal=41%
REACTOME_DDX58_IFIH1_MEDIATED_INDUCTION_OF_INTERFERON_ALPHA_BETA	34	0.45	1.49	0.022	0.066	4412	tags=41%, list=20%, signal=52%
REACTOME_MITOTIC_METAPHASE_AND_ANAPHASE	219	0.33	1.49	0	0.067	5362	tags=33%, list=25%, signal=43%
REACTOME_TRANSPORT_OF_MATURE_MRNAS_DERIVED_FROM_INTRONLESS_TRANSCRIPTS	41	0.44	1.49	0.025	0.069	8178	tags=46%, list=38%, signal=74%
REACTOME_TNFS_BIND_THEIR_PHYSIOLOGICAL_RECEPTORS	19	0.51	1.49	0.045	0.069	436	tags=16%, list=2%, signal=16%
REACTOME_DEGRADATION_OF_THE_EXTRACELLULAR_MATRIX	88	0.38	1.48	0.02	0.071	2294	tags=26%, list=11%, signal=29%
REACTOME_CONVERSION_FROM_APC_C_CDC20_TO_APC_C_CDH1_IN_LATE_ANAPHASE	20	0.51	1.48	0.041	0.072	6407	tags=55%, list=30%, signal=78%
REACTOME_RNA_POLYMERASE_II_TRANSCRIBES_SNRNA_GENES	72	0.39	1.48	0.012	0.072	8037	tags=49%, list=37%, signal=77%
REACTOME_SIGNALING_BY_ROBO_RECEPTORS	21	0.51	1.48	0.053	0.074	4537	tags=48%, list=21%, signal=60%
REACTOME_TRANSCRIPTIONAL_REGULATION_BY_SMALL_RNAS	32	0.46	1.47	0.049	0.074	7327	tags=41%, list=34%, signal=61%
REACTOME_RNA_POLYMERASE_II_PRE_TRANSCRIPTION_EVENTS	77	0.38	1.47	0.016	0.076	8037	tags=51%, list=37%, signal=80%
REACTOME_PLATELET_ACTIVATION_SIGNALING_AND_AGGREGATION	237	0.32	1.47	0	0.077	2088	tags=20%, list=10%, signal=22%
REACTOME_SMAD2_SMAD3_SMAD4_HETEROTRIMER_REGULATES_TRANSCRIPTION	26	0.48	1.46	0.048	0.078	6774	tags=42%, list=31%, signal=62%
REACTOME_RAF_INDEPENDENT_MAPK1_3_ACTIVATION	22	0.5	1.46	0.06	0.079	4971	tags=50%, list=23%, signal=65%
REACTOME_HDR_THROUGH_SINGLE_STRAND_ANNEALING_SSA	35	0.44	1.45	0.036	0.083	6924	tags=54%, list=32%, signal=80%
REACTOME_SIGNALING_BY_VEGF	99	0.35	1.44	0.014	0.09	1904	tags=18%, list=9%, signal=20%
REACTOME_CTLA4_INHIBITORY_SIGNALING	20	0.51	1.44	0.061	0.09	5474	tags=50%, list=25%, signal=67%
REACTOME_MET_ACTIVATES_PTK2_SIGNALING	21	0.49	1.44	0.069	0.091	1662	tags=19%, list=8%, signal=21%
REACTOME_IL_6_TYPE_CYTOKINE_RECEPTOR_LIGAND_INTERACTIONS	15	0.53	1.44	0.059	0.091	3297	tags=33%, list=15%, signal=39%
REACTOME_REGULATION_OF_PTEN_STABILITY_AND_ACTIVITY	68	0.38	1.44	0.035	0.092	7550	tags=66%, list=35%, signal=101%
REACTOME_RAC3_GTPASE_CYCLE	89	0.36	1.43	0.012	0.094	3407	tags=29%, list=16%, signal=35%
REACTOME_INTEGRIN_SIGNALING	25	0.47	1.43	0.084	0.094	1167	tags=28%, list=5%, signal=30%
REACTOME_SUMOYLATION_OF_SUMOYLATION_PROTEINS	33	0.44	1.43	0.06	0.096	9947	tags=73%, list=46%, signal=135%
REACTOME_HEDGEHOG_LIGAND_BIOGENESIS	63	0.39	1.42	0.039	0.099	7251	tags=65%, list=34%, signal=98%
REACTOME_PROCESSIVE_SYNTHESIS_ON_THE_C_STRAND_OF_THE_TELOMERE	17	0.53	1.42	0.083	0.1	3444	tags=24%, list=16%, signal=28%
REACTOME_NEGATIVE_REGULATION_OF_THE_PI3K_AKT_NETWORK	102	0.35	1.42	0.016	0.1	2027	tags=19%, list=9%, signal=20%
REACTOME_GAB1_SIGNALOSOME	16	0.53	1.42	0.086	0.101	5524	tags=50%, list=26%, signal=67%
REACTOME_GAMMA_CARBOXYLATION_HYPUSINE_FORMATION_AND_ARYLSULFATASE_ACTIVATION	35	0.42	1.42	0.048	0.101	5920	tags=54%, list=27%, signal=75%
REACTOME_CHROMOSOME_MAINTENANCE	111	0.34	1.41	0.017	0.103	5619	tags=33%, list=26%, signal=45%
REACTOME_TP53_REGULATES_TRANSCRIPTION_OF_CELL_DEATH_GENES	15	0.51	1.4	0.091	0.109	1647	tags=20%, list=8%, signal=22%
REACTOME_ACTIVATION_OF_MATRIX_METALLOPROTEINASES	19	0.49	1.4	0.086	0.11	1624	tags=32%, list=8%, signal=34%
REACTOME_SULFUR_AMINO_ACID_METABOLISM	23	0.47	1.4	0.067	0.11	4662	tags=35%, list=22%, signal=44%
REACTOME_ANTIGEN_ACTIVATES_B_CELL_RECEPTOR_BCR_LEADING_TO_GENERATION_OF_SECOND_MESSENGERS	23	0.47	1.4	0.079	0.11	1162	tags=26%, list=5%, signal=28%
REACTOME_TNF_RECEPTOR_SUPERFAMILY_TNFSF_MEMBERS_MEDIATING_NON_CANONICAL_NF_KB_PATHWAY	16	0.52	1.4	0.095	0.112	3064	tags=44%, list=14%, signal=51%
REACTOME_NUCLEAR_PORE_COMPLEX_NPC_DISASSEMBLY	31	0.43	1.4	0.055	0.113	7327	tags=42%, list=34%, signal=63%
REACTOME_FORMATION_OF_SENESCENCE_ASSOCIATED_HETEROCHROMATIN_FOCI_SAHF	16	0.52	1.4	0.1	0.112	947	tags=25%, list=4%, signal=26%
REACTOME_ELASTIC_FIBRE_FORMATION	38	0.41	1.39	0.052	0.113	1452	tags=21%, list=7%, signal=23%
REACTOME_ROLE_OF_PHOSPHOLIPIDS_IN_PHAGOCYTOSIS	22	0.47	1.39	0.091	0.114	1162	tags=32%, list=5%, signal=34%
REACTOME_NUCLEAR_ENVELOPE_BREAKDOWN	46	0.4	1.38	0.057	0.121	6140	tags=37%, list=28%, signal=52%
REACTOME_COLLAGEN_BIOSYNTHESIS_AND_MODIFYING_ENZYMES	64	0.37	1.38	0.054	0.122	2874	tags=28%, list=13%, signal=32%
REACTOME_INHIBITION_OF_THE_PROTEOLYTIC_ACTIVITY_OF_APC_C_REQUIRED_FOR_THE_ONSET_OF_ANAPHASE_BY_MITOTIC_SPINDLE_CHECKPOINT_COMPONENTS	21	0.48	1.38	0.098	0.121	8582	tags=67%, list=40%, signal=111%
REACTOME_DEATH_RECEPTOR_SIGNALING	139	0.32	1.37	0.013	0.128	3718	tags=27%, list=17%, signal=32%
REACTOME_SURFACTANT_METABOLISM	15	0.52	1.37	0.125	0.131	592	tags=20%, list=3%, signal=21%
REACTOME_COPII_MEDIATED_VESICLE_TRANSPORT	67	0.36	1.37	0.05	0.132	2903	tags=27%, list=13%, signal=31%
REACTOME_INTERLEUKIN_RECEPTOR_SHC_SIGNALING	17	0.5	1.37	0.091	0.132	2069	tags=29%, list=10%, signal=33%
REACTOME_RHOG_GTPASE_CYCLE	72	0.36	1.36	0.042	0.132	4500	tags=38%, list=21%, signal=47%
REACTOME_SUMOYLATION_OF_UBIQUITINYLATION_PROTEINS	37	0.41	1.36	0.081	0.134	8203	tags=46%, list=38%, signal=74%
REACTOME_RNA_POLYMERASE_I_TRANSCRIPTION	45	0.39	1.36	0.083	0.136	7223	tags=58%, list=33%, signal=87%
REACTOME_SIGNALING_BY_MET	69	0.36	1.36	0.045	0.137	5052	tags=30%, list=23%, signal=40%
REACTOME_MITOTIC_G2_G2_M_PHASES	179	0.31	1.36	0.008	0.136	5471	tags=32%, list=25%, signal=43%
REACTOME_BIOSYNTHESIS_OF_THE_N_GLYCAN_PRECURSOR_DOLICHOL_LIPID_LINKED_OLIGOSACCHARIDE_LLO_AND_TRANSFER_TO_A_NASCENT_PROTEIN	70	0.36	1.36	0.06	0.137	3540	tags=30%, list=16%, signal=36%
REACTOME_NRIF_SIGNALS_CELL_DEATH_FROM_THE_NUCLEUS	15	0.52	1.35	0.107	0.138	4987	tags=47%, list=23%, signal=61%
REACTOME_NUCLEAR_EVENTS_KINASE_AND_TRANSCRIPTION_FACTOR_ACTIVATION	27	0.43	1.35	0.083	0.14	4279	tags=44%, list=20%, signal=55%
REACTOME_RHO_GTPASE_EFFECTORS	238	0.29	1.35	0.012	0.143	2880	tags=19%, list=13%, signal=22%
REACTOME_PROTEIN_LOCALIZATION	100	0.33	1.34	0.046	0.144	4800	tags=29%, list=22%, signal=37%
REACTOME_ENDOSOMAL_SORTING_COMPLEX_REQUIRED_FOR_TRANSPORT_ESCRT	31	0.41	1.34	0.082	0.144	4984	tags=29%, list=23%, signal=38%
REACTOME_RAC1_GTPASE_CYCLE	170	0.31	1.33	0.018	0.152	3795	tags=28%, list=18%, signal=34%
REACTOME_COLLAGEN_FORMATION	75	0.35	1.33	0.067	0.152	2953	tags=27%, list=14%, signal=31%
REACTOME_APC_C_CDC20_MEDIATED_DEGRADATION_OF_CYCLIN_B	25	0.44	1.33	0.106	0.152	6407	tags=48%, list=30%, signal=68%
REACTOME_SEPARATION_OF_SISTER_CHROMATIDS	181	0.3	1.33	0.015	0.153	6519	tags=40%, list=30%, signal=57%
REACTOME_SIGNALING_BY_NOTCH	40	0.39	1.33	0.09	0.154	5920	tags=40%, list=27%, signal=55%
REACTOME_INTERLEUKIN_2_FAMILY_SIGNALING	29	0.42	1.33	0.118	0.153	2069	tags=28%, list=10%, signal=30%
REACTOME_CYTOPROTECTION_BY_HMOX1	51	0.37	1.32	0.064	0.161	7260	tags=43%, list=34%, signal=65%
REACTOME_DOWNREGULATION_OF_TGF_BETA_RECEPTOR_SIGNALING	17	0.48	1.32	0.135	0.164	5337	tags=41%, list=25%, signal=55%
REACTOME_REGULATION_OF_TNFR1_SIGNALING	49	0.37	1.32	0.082	0.164	3279	tags=24%, list=15%, signal=29%
REACTOME_MITOCHONDRIAL_BIOGENESIS	28	0.42	1.31	0.106	0.165	8612	tags=68%, list=40%, signal=113%
REACTOME_METABOLISM_OF_VITAMINS_AND_COFACTORS	155	0.3	1.31	0.032	0.165	2486	tags=19%, list=12%, signal=21%
REACTOME_INSERTION_OF_TAIL_ANCHORED_PROTEINS_INTO_THE_ENDOPLASMIC_RETICULUM_MEMBRANE	15	0.48	1.31	0.156	0.167	2985	tags=40%, list=14%, signal=46%
REACTOME_DNA_DAMAGE_TELOMERE_STRESS_INDUCED_SENESCENCE	29	0.42	1.31	0.117	0.169	947	tags=17%, list=4%, signal=18%
REACTOME_PLATELET_AGGREGATION_PLUG_FORMATION	33	0.4	1.3	0.122	0.173	1167	tags=21%, list=5%, signal=22%
REACTOME_FANCONI_ANEMIA_PATHWAY	37	0.38	1.29	0.117	0.184	5514	tags=32%, list=26%, signal=43%
REACTOME_PEROXISOMAL_PROTEIN_IMPORT	64	0.34	1.29	0.099	0.187	7321	tags=44%, list=34%, signal=66%
REACTOME_TCF_DEPENDENT_SIGNALING_IN_RESPONSE_TO_WNT	147	0.3	1.29	0.047	0.188	7721	tags=49%, list=36%, signal=76%
REACTOME_PEPTIDE_LIGAND_BINDING_RECEPTORS	139	0.31	1.29	0.047	0.188	2586	tags=23%, list=12%, signal=26%
REACTOME_CELL_CYCLE_CHECKPOINTS	276	0.28	1.28	0.024	0.199	5872	tags=34%, list=27%, signal=46%
REACTOME_PROTEIN_METHYLATION	19	0.45	1.28	0.149	0.199	4494	tags=42%, list=21%, signal=53%
REACTOME_MOLECULES_ASSOCIATED_WITH_ELASTIC_FIBRES	31	0.4	1.27	0.14	0.201	1452	tags=23%, list=7%, signal=24%
REACTOME_NEGATIVE_REGULATORS_OF_DDX58_IFIH1_SIGNALING	15	0.47	1.26	0.202	0.222	4412	tags=47%, list=20%, signal=59%
REACTOME_REGULATION_OF_APC_C_ACTIVATORS_BETWEEN_G1_S_AND_EARLY_ANAPHASE	36	0.38	1.25	0.14	0.225	6407	tags=39%, list=30%, signal=55%
REACTOME_STRIATED_MUSCLE_CONTRACTION	30	0.39	1.25	0.173	0.226	3416	tags=37%, list=16%, signal=43%
REACTOME_HEDGEHOG_ON_STATE	81	0.32	1.25	0.098	0.225	7240	tags=54%, list=34%, signal=81%
REACTOME_COMPLEMENT_CASCADE	35	0.37	1.25	0.131	0.225	5218	tags=43%, list=24%, signal=56%
REACTOME_CLASS_I_MHC_MEDIATED_ANTIGEN_PROCESSING_PRESENTATION	337	0.27	1.25	0.026	0.225	5326	tags=27%, list=25%, signal=35%
REACTOME_PROCESSING_OF_CAPPED_INTRONLESS_PRE_MRNA	29	0.39	1.25	0.161	0.225	8178	tags=48%, list=38%, signal=78%
REACTOME_UB_SPECIFIC_PROCESSING_PROTEASES	167	0.29	1.25	0.074	0.226	5471	tags=26%, list=25%, signal=35%
REACTOME_SUMOYLATION_OF_DNA_REPLICATION_PROTEINS	41	0.36	1.25	0.146	0.225	8257	tags=46%, list=38%, signal=75%
REACTOME_CARGO_CONCENTRATION_IN_THE_ER	32	0.38	1.25	0.145	0.227	2786	tags=34%, list=13%, signal=39%
REACTOME_ASPARAGINE_N_LINKED_GLYCOSYLATION	252	0.27	1.25	0.04	0.228	4836	tags=30%, list=22%, signal=38%
REACTOME_TRANSCRIPTIONAL_REGULATION_BY_RUNX1	172	0.29	1.24	0.057	0.228	5481	tags=31%, list=25%, signal=41%
REACTOME_APC_CDC20_MEDIATED_DEGRADATION_OF_NEK2A	27	0.4	1.24	0.169	0.235	6407	tags=44%, list=30%, signal=63%
REACTOME_SIGNALING_BY_RECEPTOR_TYROSINE_KINASES	388	0.26	1.23	0.029	0.247	4529	tags=26%, list=21%, signal=32%
REACTOME_RHO_GTPASE_CYCLE	418	0.26	1.23	0.03	0.247	3898	tags=24%, list=18%, signal=29%
REACTOME_HOMOLOGY_DIRECTED_REPAIR	124	0.29	1.23	0.103	0.249	6099	tags=33%, list=28%, signal=46%
REACTOME_P75_NTR_RECEPTOR_MEDIATED_SIGNALLING	85	0.31	1.22	0.127	0.249	3718	tags=28%, list=17%, signal=34%

## Sheet: reactome down
GS DETAILS	SIZE	ES	NES	NOM p-val	FDR q-val	RANK AT MAX	LEADING EDGE
REACTOME_NEURONAL_SYSTEM	320	-0.65	-3.07	0	0	3612	tags=58%, list=17%, signal=69%
REACTOME_TRANSMISSION_ACROSS_CHEMICAL_SYNAPSES	203	-0.64	-2.83	0	0	3787	tags=58%, list=18%, signal=69%
REACTOME_CARDIAC_CONDUCTION	94	-0.67	-2.68	0	0	3491	tags=57%, list=16%, signal=68%
REACTOME_NEUROTRANSMITTER_RECEPTORS_AND_POSTSYNAPTIC_SIGNAL_TRANSMISSION	137	-0.63	-2.66	0	0	3594	tags=57%, list=17%, signal=68%
REACTOME_POTASSIUM_CHANNELS	90	-0.64	-2.57	0	0	3385	tags=60%, list=16%, signal=71%
REACTOME_VOLTAGE_GATED_POTASSIUM_CHANNELS	39	-0.73	-2.48	0	0	2925	tags=67%, list=14%, signal=77%
REACTOME_PROTEIN_PROTEIN_INTERACTIONS_AT_SYNAPSES	66	-0.65	-2.43	0	0	3612	tags=61%, list=17%, signal=73%
REACTOME_NEUREXINS_AND_NEUROLIGINS	31	-0.72	-2.38	0	0	5480	tags=84%, list=25%, signal=112%
REACTOME_UNBLOCKING_OF_NMDA_RECEPTORS_GLUTAMATE_BINDING_AND_ACTIVATION	22	-0.8	-2.36	0	0	3198	tags=77%, list=15%, signal=91%
REACTOME_MUSCLE_CONTRACTION	146	-0.55	-2.34	0	0	3491	tags=46%, list=16%, signal=54%
REACTOME_NEUROTRANSMITTER_RELEASE_CYCLE	50	-0.65	-2.31	0	0	4438	tags=62%, list=21%, signal=78%
REACTOME_TRAFFICKING_OF_AMPA_RECEPTORS	29	-0.71	-2.28	0	0	3272	tags=59%, list=15%, signal=69%
REACTOME_ION_HOMEOSTASIS	50	-0.64	-2.27	0	0	2835	tags=48%, list=13%, signal=55%
REACTOME_THE_PHOTOTRANSDUCTION_CASCADE	30	-0.72	-2.27	0	0	3880	tags=70%, list=18%, signal=85%
REACTOME_GABA_RECEPTOR_ACTIVATION	57	-0.62	-2.26	0	0	3594	tags=63%, list=17%, signal=76%
REACTOME_AMINE_LIGAND_BINDING_RECEPTORS	32	-0.69	-2.24	0	0	4491	tags=78%, list=21%, signal=98%
REACTOME_ACTIVATION_OF_NMDA_RECEPTORS_AND_POSTSYNAPTIC_EVENTS	36	-0.68	-2.24	0	0	3198	tags=58%, list=15%, signal=68%
REACTOME_REGULATION_OF_INSULIN_SECRETION	60	-0.6	-2.21	0	0	2290	tags=45%, list=11%, signal=50%
REACTOME_SEROTONIN_NEUROTRANSMITTER_RELEASE_CYCLE	18	-0.78	-2.21	0	0	4438	tags=89%, list=21%, signal=112%
REACTOME_ACETYLCHOLINE_NEUROTRANSMITTER_RELEASE_CYCLE	17	-0.77	-2.17	0	0	4438	tags=88%, list=21%, signal=111%
REACTOME_INTEGRATION_OF_ENERGY_METABOLISM	75	-0.56	-2.17	0	0	2290	tags=40%, list=11%, signal=45%
REACTOME_EFFECTS_OF_PIP2_HYDROLYSIS	25	-0.71	-2.15	0	0	3515	tags=60%, list=16%, signal=72%
REACTOME_VISUAL_PHOTOTRANSDUCTION	78	-0.55	-2.15	0	0	4731	tags=55%, list=22%, signal=70%
REACTOME_GABA_SYNTHESIS_RELEASE_REUPTAKE_AND_DEGRADATION	19	-0.74	-2.14	0	0	4194	tags=74%, list=19%, signal=91%
REACTOME_DOPAMINE_NEUROTRANSMITTER_RELEASE_CYCLE	23	-0.7	-2.12	0	0	4438	tags=74%, list=21%, signal=93%
REACTOME_GLUTAMATE_NEUROTRANSMITTER_RELEASE_CYCLE	24	-0.69	-2.08	0	0	4749	tags=71%, list=22%, signal=91%
REACTOME_NOREPINEPHRINE_NEUROTRANSMITTER_RELEASE_CYCLE	17	-0.74	-2.06	0	0.001	4438	tags=76%, list=21%, signal=96%
REACTOME_SENSORY_PERCEPTION	90	-0.51	-2.04	0	0.001	4731	tags=51%, list=22%, signal=65%
REACTOME_RECEPTOR_TYPE_TYROSINE_PROTEIN_PHOSPHATASES	20	-0.7	-2.01	0	0.001	3522	tags=75%, list=16%, signal=90%
REACTOME_PLATELET_CALCIUM_HOMEOSTASIS	27	-0.64	-1.97	0	0.002	2435	tags=52%, list=11%, signal=58%
REACTOME_ION_TRANSPORT_BY_P_TYPE_ATPASES	52	-0.55	-1.97	0	0.002	4123	tags=52%, list=19%, signal=64%
REACTOME_TRAFFICKING_OF_GLUR2_CONTAINING_AMPA_RECEPTORS	16	-0.7	-1.94	0	0.003	4922	tags=75%, list=23%, signal=97%
REACTOME_GABA_B_RECEPTOR_ACTIVATION	42	-0.56	-1.93	0	0.003	3594	tags=60%, list=17%, signal=71%
REACTOME_CA_DEPENDENT_EVENTS	27	-0.61	-1.86	0	0.006	3526	tags=63%, list=16%, signal=75%
REACTOME_NA_CL_DEPENDENT_NEUROTRANSMITTER_TRANSPORTERS	17	-0.66	-1.85	0.004	0.006	2582	tags=53%, list=12%, signal=60%
REACTOME_ABC_TRANSPORTERS_IN_LIPID_HOMEOSTASIS	15	-0.7	-1.84	0.002	0.007	3932	tags=60%, list=18%, signal=73%
REACTOME_PHASE_4_RESTING_MEMBRANE_POTENTIAL	15	-0.69	-1.84	0.002	0.008	3363	tags=67%, list=16%, signal=79%
REACTOME_G_ALPHA_S_SIGNALLING_EVENTS	105	-0.45	-1.82	0	0.009	3956	tags=45%, list=18%, signal=55%
REACTOME_OPIOID_SIGNALLING	72	-0.47	-1.8	0.002	0.012	3594	tags=44%, list=17%, signal=53%
REACTOME_PLATELET_HOMEOSTASIS	75	-0.47	-1.79	0	0.013	2435	tags=35%, list=11%, signal=39%
REACTOME_INWARDLY_RECTIFYING_K_CHANNELS	33	-0.56	-1.78	0.006	0.013	3594	tags=58%, list=17%, signal=69%
REACTOME_PKA_MEDIATED_PHOSPHORYLATION_OF_CREB	17	-0.65	-1.78	0.006	0.014	3526	tags=71%, list=16%, signal=84%
REACTOME_ION_CHANNEL_TRANSPORT	157	-0.41	-1.77	0	0.014	3863	tags=37%, list=18%, signal=45%
REACTOME_TRANSPORT_OF_INORGANIC_CATIONS_ANIONS_AND_AMINO_ACIDS_OLIGOPEPTIDES	95	-0.44	-1.77	0	0.014	4974	tags=45%, list=23%, signal=59%
REACTOME_G_PROTEIN_MEDIATED_EVENTS	40	-0.51	-1.74	0	0.018	5935	tags=70%, list=27%, signal=96%
REACTOME_G_ALPHA_Z_SIGNALLING_EVENTS	33	-0.52	-1.7	0.006	0.026	4911	tags=67%, list=23%, signal=86%
REACTOME_ACTIVATION_OF_G_PROTEIN_GATED_POTASSIUM_CHANNELS	28	-0.55	-1.7	0.006	0.026	3594	tags=57%, list=17%, signal=68%
REACTOME_G_ALPHA_I_SIGNALLING_EVENTS	222	-0.37	-1.68	0	0.032	3775	tags=40%, list=17%, signal=48%
REACTOME_INOSITOL_PHOSPHATE_METABOLISM	47	-0.47	-1.66	0.01	0.036	5701	tags=51%, list=26%, signal=69%
REACTOME_GLUCAGON_LIKE_PEPTIDE_1_GLP1_REGULATES_INSULIN_SECRETION	31	-0.51	-1.64	0.008	0.045	3594	tags=45%, list=17%, signal=54%
REACTOME_SYNAPTIC_ADHESION_LIKE_MOLECULES	20	-0.57	-1.63	0.012	0.045	3306	tags=50%, list=15%, signal=59%
REACTOME_SUMOYLATION_OF_INTRACELLULAR_RECEPTORS	26	-0.52	-1.59	0.02	0.065	5252	tags=38%, list=24%, signal=51%
REACTOME_GPCR_LIGAND_BINDING	301	-0.34	-1.58	0	0.071	3380	tags=35%, list=16%, signal=40%
REACTOME_CA2_PATHWAY	47	-0.45	-1.57	0.013	0.071	2768	tags=34%, list=13%, signal=39%
REACTOME_HEPARAN_SULFATE_HEPARIN_HS_GAG_METABOLISM	52	-0.44	-1.57	0.01	0.07	4012	tags=35%, list=19%, signal=42%
REACTOME_CHONDROITIN_SULFATE_BIOSYNTHESIS	18	-0.57	-1.57	0.03	0.072	3509	tags=33%, list=16%, signal=40%
REACTOME_GLUCONEOGENESIS	29	-0.49	-1.54	0.028	0.089	4409	tags=41%, list=20%, signal=52%
REACTOME_GLYCOGEN_METABOLISM	18	-0.55	-1.53	0.025	0.093	2267	tags=33%, list=10%, signal=37%
REACTOME_NUCLEAR_RECEPTOR_TRANSCRIPTION_PATHWAY	47	-0.44	-1.53	0.015	0.092	2576	tags=21%, list=12%, signal=24%
REACTOME_STIMULI_SENSING_CHANNELS	88	-0.39	-1.52	0.004	0.095	3849	tags=35%, list=18%, signal=43%
REACTOME_POST_TRANSLATIONAL_MODIFICATION_SYNTHESIS_OF_GPI_ANCHORED_PROTEINS	65	-0.41	-1.52	0.008	0.095	1478	tags=20%, list=7%, signal=21%
REACTOME_SLC_MEDIATED_TRANSMEMBRANE_TRANSPORT	196	-0.34	-1.49	0.006	0.117	4974	tags=39%, list=23%, signal=51%
REACTOME_HS_GAG_BIOSYNTHESIS	29	-0.47	-1.48	0.035	0.126	4501	tags=45%, list=21%, signal=57%
REACTOME_KINESINS	52	-0.4	-1.46	0.036	0.147	4499	tags=42%, list=21%, signal=53%
REACTOME_CLASS_A_1_RHODOPSIN_LIKE_RECEPTORS	236	-0.32	-1.45	0	0.152	3380	tags=33%, list=16%, signal=39%
REACTOME_G_ALPHA_Q_SIGNALLING_EVENTS	179	-0.33	-1.44	0.008	0.156	3704	tags=35%, list=17%, signal=41%
REACTOME_GLUCAGON_TYPE_LIGAND_RECEPTORS	31	-0.44	-1.43	0.058	0.163	3594	tags=42%, list=17%, signal=50%
REACTOME_O_GLYCOSYLATION_OF_TSR_DOMAIN_CONTAINING_PROTEINS	38	-0.42	-1.43	0.044	0.163	4347	tags=39%, list=20%, signal=49%
REACTOME_ADRENALINE_NORADRENALINE_INHIBITS_INSULIN_SECRETION	23	-0.48	-1.43	0.059	0.167	4911	tags=61%, list=23%, signal=79%
REACTOME_SMOOTH_MUSCLE_CONTRACTION	30	-0.44	-1.42	0.066	0.171	4596	tags=50%, list=21%, signal=63%
REACTOME_VASOPRESSIN_REGULATES_RENAL_WATER_HOMEOSTASIS_VIA_AQUAPORINS	30	-0.44	-1.41	0.049	0.178	5830	tags=63%, list=27%, signal=87%
REACTOME_ACTIVATION_OF_KAINATE_RECEPTORS_UPON_GLUTAMATE_BINDING	32	-0.43	-1.4	0.055	0.192	3594	tags=41%, list=17%, signal=49%
REACTOME_COLLAGEN_CHAIN_TRIMERIZATION	36	-0.43	-1.39	0.081	0.204	6571	tags=50%, list=30%, signal=72%
REACTOME_PEPTIDE_HORMONE_METABOLISM	45	-0.4	-1.38	0.063	0.206	3598	tags=36%, list=17%, signal=43%
REACTOME_RHO_GTPASES_ACTIVATE_PAKS	22	-0.47	-1.37	0.093	0.222	2267	tags=41%, list=10%, signal=46%
REACTOME_SYNTHESIS_OF_IP3_AND_IP4_IN_THE_CYTOSOL	28	-0.43	-1.35	0.075	0.242	5701	tags=54%, list=26%, signal=73%
